# Supplementary material for: A network of human functional gene interactions from knockout fitness screens in cancer cells
Source: Life Sci Alliance. 2019 Apr 12;2(2):e201800278. doi: 10.26508/lsa.201800278 (PMC6464042; doi:10.26508/lsa.201800278)
Supplement: Supplementary file 3 [file LSA-2018-00278_TableS3.txt]

GENE	A549_LUNG	CFPAC1_PANCREAS	CHP212_AUTONOMIC_GANGLIA	DANG_PANCREAS	HUPT3_PANCREAS	KELLY_AUTONOMIC_GANGLIA	KP2_PANCREAS	KP3_PANCREAS	KP4_PANCREAS	MIAPACA2_PANCREAS	NCIH1437_LUNG	NCIH1693_LUNG	NCIH1792_LUNG	NCIH1944_LUNG	NCIH2023_LUNG	NCIH2030_LUNG	NCIH2087_LUNG	NCIH2122_LUNG	NCIH2126_LUNG	NCIH2291_LUNG	NCIH23_LUNG	NCIH322_LUNG	NCIH441_LUNG	PANC0203_PANCREAS	PANC0403_PANCREAS	PSN1_PANCREAS	RERFLCAD1_LUNG	SKNBE2_AUTONOMIC_GANGLIA	SNU213_PANCREAS	TCCPAN2_PANCREAS	YAPC_PANCREAS	ABC1_LUNG	C2BBE1_LARGE_INTESTINE	CAL51_BREAST	COLO678_LARGE_INTESTINE	COV434_OVARY	D341MED_CENTRAL_NERVOUS_SYSTEM	ES2_OVARY	HCC1359_LUNG	HCC1806_BREAST	HCC827_LUNG	HOP62_LUNG	HT115_LARGE_INTESTINE	IMR32_AUTONOMIC_GANGLIA	JHOC5_OVARY	KARPAS299_HAEMATOPOIETIC_AND_LYMPHOID_TISSUE	KIJK_HAEMATOPOIETIC_AND_LYMPHOID_TISSUE	KM12_LARGE_INTESTINE	KURAMOCHI_OVARY
A1BG	-20.25	-25.59	-29.58	-62.63	-55.28	-39.70	-20.24	-19.26	-46.88	-49.46	-41.33	-31.41	-31.79	-35.27	-49.75	-29.12	-35.89	-26.02	-25.34	-29.77	-37.57	-36.51	-49.05	-32.40	-58.47	-20.20	-48.58	-46.67	-47.88	-27.30	-51.35	-31.80	-27.45	-12.13	-23.00	-21.02	-36.60	-40.28	-32.35	-13.26	-27.75	-20.33	-38.70	-13.54	-26.53	-50.65	-16.34	-33.92	-42.24
A1CF	-35.63	-30.88	-18.94	-43.67	-56.28	-46.47	-20.93	-20.93	-44.07	-73.68	-38.05	-36.14	-29.27	-40.01	-57.94	-24.28	-24.59	-27.74	-21.95	-22.33	-38.10	-36.16	-37.74	-34.91	-54.35	-14.98	-43.69	-47.89	-49.86	-41.12	-47.55	-41.01	-17.72	-19.57	-18.63	-25.10	-32.58	-44.51	-24.57	-55.73	-39.32	-6.10	-31.54	-18.03	-28.86	-43.25	-21.23	-24.43	-32.84
A2M	-19.69	-21.87	-24.18	-47.09	-37.56	-28.87	-11.39	-20.20	-39.12	-52.91	-30.35	-32.74	-21.53	-21.17	-39.84	-14.71	-29.17	-16.53	-17.65	-17.35	-37.33	-26.14	-28.44	-36.91	-42.99	1.51	-33.07	-34.72	-32.47	-41.18	-50.59	-31.10	-20.08	-17.13	-15.45	-10.17	-34.73	-26.60	-24.77	-41.73	-37.84	-21.40	-12.57	-5.48	-21.04	-32.53	-19.50	-20.63	-37.74
A2ML1	-31.47	-24.63	-26.55	-54.40	-52.77	-40.46	-13.53	-28.68	-39.78	-69.81	-38.23	-37.39	-32.08	-24.91	-53.95	-28.04	-24.45	-29.05	-31.32	-23.51	-35.11	-42.18	-41.65	-44.22	-51.89	-13.95	-45.36	-46.12	-53.53	-47.61	-55.20	-47.67	-24.08	-18.69	-30.40	-31.44	-37.61	-50.29	-31.55	-53.01	-46.07	-22.95	-38.62	-19.89	-32.54	-43.77	-36.24	-16.18	-40.87
A3GALT2	-28.41	-31.52	-18.13	-39.33	-45.20	-23.94	-10.30	-13.38	-44.73	-50.45	-44.64	-28.36	-28.49	-38.91	-49.59	-11.33	-26.35	-4.67	-13.88	-17.43	-43.41	-19.94	-28.88	-21.83	-47.71	-3.33	-22.10	-24.85	-39.30	-33.82	-49.08	-37.18	-28.34	-17.69	-21.18	-23.33	-29.81	-40.41	-27.45	-45.99	-36.09	-13.63	-15.50	-14.36	-18.70	-26.48	-25.82	-25.43	-32.12
A4GALT	-30.41	-33.56	-11.96	-42.48	-42.28	-31.72	-10.03	-18.36	-33.91	-52.16	-21.22	-32.66	-24.96	-22.84	-35.59	-16.07	-18.59	-22.12	-8.07	-16.78	-28.44	-21.92	-38.66	-27.75	-51.00	-6.30	-30.12	-9.45	-27.06	-32.69	-37.10	-50.22	-26.68	-22.90	-30.22	-21.17	-32.48	-37.47	-27.20	-39.66	-21.55	-24.79	-21.52	-10.81	-27.33	-41.32	-19.27	-25.70	-39.69
A4GNT	-43.32	-25.70	-28.09	-38.64	-52.12	-37.20	-19.45	-16.56	-47.49	-64.24	-32.96	-37.76	-27.68	-36.64	-55.73	-22.16	-19.26	-25.50	-26.30	-22.22	-44.15	-44.38	-41.86	-38.80	-48.28	-10.43	-30.03	-39.66	-42.27	-34.36	-46.07	-22.15	-21.89	-22.88	-23.85	-34.08	-35.64	-37.30	-36.02	-48.96	-47.16	-23.39	-31.58	-10.13	-24.35	-35.86	-25.63	-24.30	-28.44
AAAS	8.13	6.24	13.98	-3.65	-9.39	-15.05	9.25	6.46	-1.51	-10.35	-10.80	-1.29	24.89	-2.09	-3.87	0.89	-5.22	6.38	3.37	-11.45	22.84	-21.50	5.17	-5.67	-12.31	-4.81	-15.53	-7.71	-10.08	0.67	4.32	-8.53	3.98	-6.10	1.80	-7.28	-5.17	-5.06	0.32	-20.76	-3.14	-0.23	-17.19	0.49	1.51	-26.16	-5.48	1.33	-8.95
AACS	-36.07	-32.67	-24.04	-71.31	-18.25	-35.47	-19.97	-27.70	-53.22	-68.15	-40.89	-35.67	-32.23	-39.17	-4.23	-31.58	-32.98	-31.08	-30.97	-21.52	-16.94	-42.04	-50.79	-43.24	-45.95	-21.23	-46.95	-49.63	-42.62	-39.89	-55.93	-42.87	-31.20	-20.56	-24.39	-34.76	-37.88	-39.55	-33.17	-51.29	-34.44	-21.05	-45.50	-16.87	-29.43	-48.27	-20.85	-13.28	-37.39
AADAC	-32.42	-32.77	-28.13	-45.24	-42.42	-55.34	-18.96	-14.85	-51.81	-62.98	-38.68	-37.94	-14.40	-41.32	-47.31	-20.43	-9.72	-28.56	-15.98	-21.50	-44.46	-42.29	-44.02	-36.94	-50.55	-10.81	-34.78	-35.01	-45.25	-30.57	-44.97	-29.64	-24.29	-28.44	-22.66	-32.05	-32.34	-26.57	-25.65	-48.19	-44.83	-22.61	-27.44	-20.07	-38.10	-37.52	-16.46	-19.18	-36.64
AADACL2	-38.86	-23.07	-26.73	-50.87	-44.85	-37.18	-26.34	-32.73	-52.20	-56.78	-34.47	-39.12	-24.59	-30.78	-59.09	-15.28	-23.10	-30.51	-29.46	-21.19	-48.05	-39.62	-38.57	-35.33	-48.17	-15.06	-40.52	-41.68	-47.23	-34.13	-47.77	-30.70	-25.91	-27.14	-23.40	-33.62	-42.26	-38.78	-30.48	-55.66	-35.13	-20.55	-23.14	-15.35	-34.29	-34.85	-33.09	-28.57	-36.87
AADACL3	-27.88	-22.82	-33.10	-40.94	-37.75	-31.37	-1.89	-15.18	-36.61	-51.03	-27.57	-30.53	-19.44	-36.07	-41.26	-13.79	-24.43	-3.76	-16.21	-12.73	-40.88	-31.91	-31.32	-27.93	-52.16	-5.59	-24.94	-23.49	-24.93	-37.03	-44.09	-47.87	-9.79	-22.74	-20.47	-23.73	-31.42	-37.45	-25.21	-43.90	-21.46	-19.61	-32.48	-15.74	-31.59	-32.42	-22.90	-15.49	-25.04
AADACL4	-34.10	-23.81	-27.23	-45.76	-40.04	-37.84	-11.06	-18.56	-38.35	-43.49	-27.49	-30.91	-26.95	-34.20	-41.72	-12.78	-17.21	-16.49	-18.09	-18.37	-27.24	-29.04	-23.29	-26.24	-36.25	-15.54	-25.79	-27.62	-25.09	-37.57	-36.18	-28.94	-21.69	-31.20	-19.44	-30.62	-32.94	-37.31	-28.33	-40.80	-28.45	-24.56	-29.86	-18.81	-35.84	-38.83	-29.90	-29.55	-28.72
AADAT	-40.10	-28.76	-19.14	-48.03	-51.56	-36.34	-21.06	-23.83	-44.68	-57.66	-43.18	-42.97	-23.45	-32.73	-51.02	-31.00	-32.86	-21.19	-24.71	-21.43	-36.69	-37.19	-36.67	-30.53	-45.48	-6.69	-40.88	-33.85	-40.98	-39.67	-52.99	-35.22	-26.66	-17.55	-29.30	-25.29	-29.87	-31.58	-23.97	-44.70	-25.44	-23.60	-37.15	-10.68	-28.55	-25.78	-19.81	-21.37	-29.46
AAED1	-33.60	-36.99	-15.79	-47.35	-51.78	-53.33	-18.23	-30.00	-55.75	-68.00	-39.58	-39.78	-31.67	-46.42	-51.42	-31.60	-36.11	-26.36	-26.95	-17.38	-27.41	-34.81	-41.09	-34.84	-54.45	-14.74	-35.27	-43.90	-42.70	-43.53	-43.80	-47.99	-12.24	-15.38	-29.46	-15.14	-38.20	-33.67	-36.69	-43.38	-28.70	-2.30	-27.16	-9.59	-32.15	-42.53	-19.50	-12.85	-36.66
AAGAB	-29.74	-21.68	-25.50	-41.78	-20.83	-44.13	-14.25	-24.19	-26.86	-66.11	-20.55	-26.54	-25.28	-39.27	-51.37	-23.41	-10.66	-23.52	-22.61	-25.23	-34.46	-16.90	-18.47	-38.97	-41.33	-10.47	-30.47	-45.44	-38.25	-35.16	-25.97	-36.45	-32.60	-15.08	-19.40	-16.60	-39.61	-30.52	-30.19	-41.97	-13.76	-15.02	-12.06	-12.17	-20.41	-33.24	-23.29	-21.89	-29.41
AAK1	-9.75	-23.61	-3.95	-25.65	-25.83	-26.39	-3.34	-2.56	-21.76	-30.96	-19.72	-1.05	-6.03	-13.88	-27.77	-3.03	-14.04	-13.56	-5.50	-6.97	-4.06	1.91	-16.35	-11.43	-37.10	-3.41	-12.84	-24.66	-31.55	-16.61	-15.90	-7.96	-12.62	-20.05	-13.08	-16.06	-24.75	-36.67	-16.20	-30.15	-20.46	-10.33	-9.70	-2.99	-21.92	-20.42	-13.63	-7.56	-25.31
AAMDC	-31.05	-24.85	-20.10	-50.89	-28.39	-43.02	-16.15	-22.95	-42.31	-55.98	-31.75	-31.14	-23.69	-34.82	-48.16	-19.04	-13.56	-18.38	-20.76	-15.68	-16.28	-23.75	-3.68	-37.48	-45.67	-15.30	-35.42	-17.24	-34.15	-33.40	-29.95	-36.24	-11.66	-16.53	-16.34	-22.05	-30.02	-34.84	-23.35	-36.09	-24.64	-14.27	-33.07	-16.08	-16.41	-38.35	-24.03	-17.73	-24.34
AAMP	18.37	17.43	26.88	33.74	5.86	15.63	7.19	21.99	24.90	19.93	19.13	-25.03	17.84	24.20	18.04	-0.32	4.15	23.69	-7.45	7.62	-0.45	55.04	16.21	10.92	6.84	12.49	13.66	31.23	28.14	40.37	34.45	-19.25	16.07	22.61	-6.46	39.84	19.25	2.82	-4.19	19.36	7.45	8.69	12.93	19.62	14.63	24.72	-10.36	-5.81	8.05
AANAT	-7.81	-19.71	-3.85	-29.74	-38.65	-27.29	5.46	-0.52	-26.08	-37.56	-22.29	-27.02	-28.21	-21.86	-26.80	-5.24	-19.91	-20.16	-13.54	-12.08	-23.76	-22.91	-22.20	-2.80	-24.85	-11.72	-16.35	-25.20	-18.51	-13.07	-24.78	-22.00	-9.80	-18.08	-7.06	-33.20	-3.88	-41.05	-20.30	-23.87	-25.33	-20.93	-20.50	2.97	-10.52	-28.56	-20.71	-19.93	-30.62
AAR2	-10.59	-17.91	-8.73	-38.37	-33.28	-32.38	-11.11	-24.91	-37.08	-37.87	-29.72	-29.91	-5.31	-30.68	-38.10	-16.21	-17.06	-23.39	-20.41	-6.67	-30.00	-30.88	-29.57	-27.33	-41.55	-5.70	-27.90	-37.41	-45.17	-21.73	-38.75	-41.07	-11.65	-9.88	-14.09	-11.87	-31.64	-29.08	-22.27	-16.84	-17.43	-9.26	-3.28	-4.29	-17.09	-4.46	2.46	-16.44	-26.56
AARD	-9.06	-16.98	-5.53	-39.58	-18.27	-35.78	0.29	-8.32	19.26	-59.85	-11.89	-25.38	-33.68	11.09	-17.80	-4.47	-5.35	-21.06	-5.14	-7.20	-19.99	-19.68	37.26	4.65	-30.48	-7.14	-27.72	-26.46	-30.34	-28.62	-15.39	-26.48	-25.10	-22.02	-2.31	-23.59	-28.75	-26.56	-18.91	-32.69	-28.03	-0.49	-18.92	-9.72	-18.28	-32.58	-17.12	-11.11	-22.93
AARS	44.58	53.01	31.66	75.49	62.02	80.49	29.14	48.20	63.16	91.38	51.95	82.39	74.10	65.68	91.98	46.73	39.36	30.11	31.66	77.61	62.08	78.64	45.16	48.74	92.08	13.26	52.90	44.38	91.55	56.16	77.37	73.54	51.82	29.29	43.35	38.52	61.07	82.64	73.44	84.68	70.86	48.87	49.27	33.18	60.27	72.23	40.16	40.21	96.17
AARS2	10.36	2.42	-0.08	-2.67	54.96	41.26	10.95	-10.30	51.49	70.30	36.87	-6.20	-3.17	12.20	17.48	-4.00	-8.74	-3.66	-3.13	-1.68	45.87	37.40	0.71	-18.01	12.33	-2.37	-6.33	15.95	-25.30	-3.09	-23.21	33.09	-0.32	31.69	-7.89	36.51	-2.88	34.27	5.11	5.96	36.12	-0.66	12.30	1.07	3.93	9.99	3.85	19.42	-1.43
AARSD1	-4.08	-0.25	1.42	-6.61	-2.00	-6.33	-2.52	-1.17	-6.79	-9.56	-5.11	-8.26	0.96	-4.50	-5.76	0.70	-5.51	0.70	-3.36	-9.82	2.46	1.77	-1.78	-4.59	-2.30	-2.38	1.65	1.51	-6.19	-6.57	-2.07	-6.46	0.24	-2.33	-4.15	-1.37	3.16	-5.47	-5.63	-4.01	-2.68	0.89	-3.95	10.43	11.22	-2.47	3.19	-1.29	-5.87
AASDH	-27.35	-22.93	-19.11	-22.11	-37.06	-33.54	-12.26	-14.73	-17.32	-50.47	-16.46	-8.70	-18.81	-20.98	-42.20	-11.85	-3.82	-6.25	-14.13	-15.21	-10.79	-20.44	-4.52	-28.41	-34.64	-5.19	-18.00	-28.34	-39.29	-24.77	-36.07	-33.29	-15.10	-17.23	-18.69	-21.69	-36.34	-25.15	-21.52	-34.60	-31.36	-11.74	-15.68	-7.68	-23.72	-37.65	-22.49	-17.59	-29.30
AASDHPPT	-10.28	19.22	6.52	-9.21	-4.29	-3.39	-11.20	-26.23	16.98	11.21	-9.06	-24.50	-10.98	-3.79	25.17	-9.34	-5.63	-2.85	-7.47	-18.47	16.42	-17.52	12.11	-34.04	-0.44	2.72	-24.08	-16.92	-31.73	-13.89	3.57	11.02	-4.66	12.61	-15.63	7.81	-6.73	29.05	-16.24	6.55	19.16	-16.02	2.31	-5.40	-7.95	-21.01	-9.12	-14.36	-18.89
AASS	-42.60	-25.88	-15.90	-30.36	-46.04	-37.63	-19.79	-20.08	-52.91	-63.65	-44.92	-35.43	-33.26	-37.52	-51.24	-21.54	-18.45	-22.22	-18.63	-11.89	-43.58	-33.66	-34.31	-39.35	-53.08	-17.32	-38.39	-41.51	-55.95	-34.72	-56.63	-43.22	-34.84	-23.59	-27.11	-33.21	-37.79	-43.80	-40.37	-46.32	-35.73	-29.67	-27.66	-16.52	-31.74	-41.89	-18.44	-18.11	-31.18
AATF	16.74	1.96	0.46	22.44	20.95	21.88	-2.77	13.49	13.35	5.53	6.74	9.36	-5.36	10.45	-0.16	13.81	6.72	8.93	-1.02	6.13	14.81	25.68	7.20	-7.82	1.97	0.80	13.85	9.98	8.20	-2.98	15.97	20.13	-10.25	9.85	-0.88	8.31	20.11	14.04	-6.04	14.74	4.29	-8.23	16.96	8.59	4.11	16.08	-8.19	16.43	49.20
AATK	-8.52	-23.79	1.01	-30.40	-29.15	-17.55	-5.33	-10.89	-44.92	-30.29	-13.78	-29.01	-29.05	-31.46	-36.53	15.13	-29.47	-26.33	-18.30	-12.40	-15.21	-27.86	-33.50	0.12	-44.48	-15.90	-25.17	-25.50	-24.50	-3.97	-29.70	-36.49	-18.59	-15.04	-14.12	-25.12	-15.39	-34.33	-28.11	-26.83	-22.35	-18.02	-32.36	7.79	-11.53	-31.55	-14.84	-26.26	-23.83
ABAT	-9.77	-30.35	-23.94	3.41	-15.16	-36.54	-11.44	-15.40	-19.20	-50.32	-15.74	-15.66	-16.70	-13.42	-34.37	-14.94	-10.68	-14.87	-9.30	-17.45	-28.95	-33.98	-23.77	-30.70	-39.52	-2.65	-27.43	-30.10	-38.33	-33.22	-36.85	-32.85	-34.82	-17.36	-16.65	-22.51	-36.96	-34.36	-26.66	-39.77	-15.45	-14.30	-23.87	-2.74	-23.72	-23.32	-25.12	-17.32	-39.95
ABCA1	-28.30	-21.75	-17.90	-53.16	-14.44	-45.22	-13.96	-15.81	-27.17	-56.16	-36.41	-20.25	-23.41	-29.37	-35.21	-26.58	-17.58	-16.94	-23.73	-11.32	-37.63	-32.12	-27.79	-21.25	-38.73	-0.23	-38.12	-29.43	-40.12	-30.95	-45.78	-44.50	-13.79	-26.44	-19.86	-21.70	-36.82	-36.05	-17.24	-52.55	-16.39	-8.67	-33.09	-12.00	-20.13	-30.36	-19.18	-24.16	-42.10
ABCA2	-13.76	-22.02	-15.12	-47.63	-53.73	-30.18	-6.75	-16.46	-34.08	-57.91	-21.13	-28.56	-18.32	-21.82	-41.55	-24.54	-22.64	-16.23	-10.74	-7.74	-25.97	-4.66	-38.18	-28.70	-46.58	-12.43	-35.24	-30.91	-40.90	-34.36	-38.96	-41.86	-16.61	-15.37	-28.34	-16.69	-25.90	-26.70	-22.27	-46.89	-14.49	-25.43	-32.68	-14.99	-19.16	-34.18	-23.25	-22.08	-32.73
ABCA3	-11.02	-24.77	-20.21	-49.88	-40.74	-35.70	-16.95	-16.21	-38.88	-53.68	-24.68	-32.73	-26.58	-25.19	-51.71	-25.46	-19.89	-18.28	-15.88	-22.44	-29.09	-35.38	-31.11	-32.94	-50.65	-10.24	-25.87	-22.89	-47.92	-17.44	-32.66	-35.44	-21.80	-12.66	-25.30	-23.76	-30.77	-31.47	-24.14	-46.70	-30.01	-20.50	-22.96	-5.96	-14.92	-34.76	-24.65	-31.09	-41.56
ABCA4	-28.39	-20.06	-27.13	-37.92	-22.95	-36.67	-4.12	-0.45	-23.90	-57.37	-22.04	-0.01	-16.24	-20.82	-42.70	-20.25	-2.57	-14.27	-15.01	-10.46	-36.29	-22.41	-14.89	-8.78	-46.51	-0.37	-16.86	-28.73	-34.34	-35.18	-48.17	-27.95	-18.64	-20.24	-15.82	-31.94	-31.85	-27.47	-13.43	-44.16	-17.52	-12.29	-18.00	-2.07	-19.80	-34.21	-29.85	-13.73	-28.72
ABCA5	-12.50	-14.23	14.22	-23.67	-34.25	-13.22	-14.80	-7.92	-24.65	-52.26	-7.49	-19.97	-21.16	-12.37	-26.76	-13.81	-12.94	-6.54	-15.86	-17.88	-30.35	-9.39	-22.54	-14.55	-30.70	4.56	-23.35	-10.43	-21.40	-17.81	-20.36	-38.80	-5.54	-18.83	-13.50	-21.32	-18.02	-29.47	-27.03	-34.39	-19.46	-17.23	-17.61	7.76	-8.74	-31.49	-22.77	-21.59	-29.80
ABCA6	-34.55	-14.03	-20.65	-44.77	-30.86	-30.93	-19.43	-22.53	-42.56	-70.50	-41.30	-38.64	-21.18	-35.19	-48.99	-9.40	-15.52	-25.66	-16.37	-17.18	-53.05	-44.78	-36.21	-19.63	-48.89	-13.59	-29.57	-37.45	-42.77	-37.63	-37.47	-42.74	-25.61	-28.11	-14.44	-34.79	-32.32	-43.95	-31.79	-42.40	-34.56	-32.38	-20.25	-7.24	-31.73	-37.67	-23.54	-25.22	-37.70
ABCA7	-42.22	-38.93	-22.66	-63.02	-57.61	-44.03	-24.88	-24.91	-61.78	-70.05	-39.42	-44.52	-29.10	-53.45	-55.28	-32.87	-20.39	-28.63	-36.89	-24.86	-63.45	-48.88	-44.82	-45.44	-65.31	-7.44	-48.66	-32.46	-45.75	-40.61	-64.69	-49.89	-36.04	-11.07	-36.82	-25.49	-19.33	-44.86	-28.43	-47.58	-43.84	-18.89	-34.88	-17.23	-28.35	-40.65	-17.33	-38.56	-39.42
ABCA8	-10.48	-16.14	7.30	-33.21	-25.84	-31.80	-1.60	-9.03	-22.59	-55.00	-17.24	-17.42	-30.66	-25.90	-30.05	-3.71	-19.34	-7.42	-16.41	-22.52	-36.42	-26.83	-33.23	-17.14	-33.28	-8.01	-31.32	-9.45	-23.86	-24.77	-24.05	-36.09	-19.30	-22.26	-12.43	-29.52	-21.23	-28.68	-21.87	-37.45	-36.62	-12.37	-27.43	1.83	-17.35	-39.72	-26.66	-17.68	-32.62
ABCA9	-35.92	-32.51	-23.88	-48.41	-48.85	-37.82	-27.08	-28.16	-48.46	-71.03	-29.06	-41.55	-22.92	-32.48	-51.08	-18.71	-31.45	-25.78	-25.27	-24.44	-37.61	-32.87	-38.25	-34.39	-55.30	-8.05	-35.66	-37.52	-45.28	-37.46	-43.14	-45.17	-32.76	-21.08	-28.68	-34.60	-29.20	-45.28	-30.63	-45.70	-36.56	-25.94	-30.20	-6.97	-29.24	-41.63	-24.23	-28.37	-38.39
ABCA10	-35.06	-21.17	-25.71	-29.78	-36.94	-33.56	-21.82	-19.81	-57.58	-67.69	-28.29	-26.72	-17.73	-20.58	-47.26	-18.25	-21.26	-8.66	-27.31	-17.50	-43.84	-34.86	-37.13	-40.05	-51.31	4.98	-31.03	-50.39	-34.98	-29.10	-51.37	-49.49	-42.25	-22.85	-38.85	-45.03	-45.02	-40.21	-34.66	-52.15	-48.53	-30.59	-30.07	-13.65	-41.14	-40.97	-26.84	-34.91	-41.52
ABCA12	-13.72	-22.43	-18.76	-40.64	-43.03	-40.21	-8.03	-8.44	-10.85	-62.66	-38.45	-27.29	-23.95	-19.46	-36.57	-14.31	-18.69	-8.62	-12.67	-21.63	-37.90	-21.77	-34.63	-30.90	-50.85	1.50	-28.75	-44.38	-35.69	-35.77	-32.41	-37.48	-10.23	-10.39	-26.83	-24.09	-25.09	-22.74	-30.55	-33.34	-39.54	-20.63	-15.65	-6.67	-21.91	-29.84	-10.86	-15.59	-16.05
ABCA13	-31.41	-34.39	-24.67	-37.25	-50.77	-29.54	-16.18	-21.67	-43.92	-78.59	-31.92	-31.07	-22.10	-34.09	-38.49	-20.64	-19.14	-17.24	-19.82	-16.11	-25.50	-35.40	-33.51	-26.20	-41.31	-4.62	-44.26	-39.44	-42.36	-38.33	-47.28	-35.36	-19.17	-18.45	-23.27	-29.26	-32.32	-32.81	-27.12	-35.99	-30.30	-25.14	-22.76	-6.88	-22.79	-35.96	-26.80	-25.27	-24.50
ABCB1	-17.27	-22.94	-19.04	-34.95	-28.99	-32.86	-7.29	-19.54	-40.56	-69.48	-19.33	-17.19	-25.43	-16.00	-32.18	-15.35	-6.42	-3.57	-15.21	-24.04	-37.16	-19.22	-29.38	-19.74	-39.42	4.25	-21.89	-16.86	-25.50	-35.86	-36.47	-35.30	-20.03	-19.66	-22.71	-18.05	-30.42	-27.38	-20.06	-43.16	-28.40	-16.65	-13.97	-4.64	-27.03	-22.12	-2.17	-11.76	-31.80
ABCB4	-23.59	-28.63	-11.99	-37.49	-22.81	-30.81	-14.71	-25.20	-45.91	-70.75	-15.70	-30.95	-25.59	-23.20	-39.87	-11.62	-10.79	-18.28	-8.29	-16.76	-45.57	-24.98	-15.75	-32.48	-34.49	-0.26	-26.46	-22.05	-35.98	-34.47	-44.59	-38.97	-27.08	-21.33	-23.20	-22.88	-33.63	-28.82	-31.79	-42.64	-35.34	-20.86	-16.31	-11.78	-38.67	-26.36	-16.05	-19.51	-33.22
ABCB5	-24.82	-29.85	-17.61	-32.95	-54.04	-37.58	6.27	-11.28	-34.84	-65.19	-36.64	-30.89	-21.65	-27.99	-31.85	-16.87	-14.92	-11.47	-13.24	-10.72	-12.51	-39.90	-35.70	-24.62	-39.56	-2.32	-23.50	-26.34	-29.57	-30.35	-38.51	-31.90	-22.70	-26.96	-15.69	-33.47	-33.86	-33.45	-24.71	-48.07	-28.87	-24.42	-23.30	-7.21	-24.86	-34.67	-18.46	-19.50	-36.07
ABCB6	-26.99	-31.02	-18.28	-49.59	-49.06	-29.55	-12.84	-24.25	-31.22	-70.18	-40.14	-36.21	-26.27	-33.53	-53.55	-9.54	-24.19	-32.43	-22.03	-22.37	-39.76	-34.61	-52.92	-35.61	-39.40	-12.98	-26.43	-34.14	-34.84	-32.04	-44.44	-28.00	-11.34	-11.67	-21.02	-22.92	-33.01	-28.00	-27.31	-35.38	-23.49	-8.71	-20.82	-3.23	-22.71	-34.86	-26.01	-22.49	-28.95
ABCB8	-11.22	-33.38	-15.99	-47.96	-55.19	-27.39	-7.64	-22.79	-45.84	-62.94	-19.94	-28.68	-25.57	-31.79	-44.17	-24.10	-33.02	-16.83	-17.46	-16.18	-38.17	-40.58	-28.27	-26.07	-48.27	-12.97	-37.17	-33.15	-48.78	-36.14	-48.73	-41.06	-24.67	-20.95	-14.21	-25.67	-28.41	-34.18	-30.96	-47.16	-39.81	-24.21	-33.17	-14.20	-32.95	-25.85	-13.45	-22.89	-25.14
ABCB9	-27.38	-22.28	-19.46	-32.02	-3.48	-37.80	-11.43	-16.27	-32.00	-42.54	-19.91	-17.15	-24.46	-18.22	-50.35	-17.43	-13.29	-19.27	-18.85	-13.89	-10.13	-17.76	-26.61	-23.85	-36.69	-6.32	-24.18	-21.12	-31.43	-22.15	-29.57	-43.32	-24.66	-18.28	-8.20	-24.02	-28.26	-24.16	-21.16	-41.79	-25.99	-16.73	-29.50	-9.41	-23.20	-43.49	-21.87	-23.83	-37.76
ABCB10	11.56	-8.96	-0.57	0.64	-27.37	-3.89	-6.11	6.36	-5.68	-8.11	-0.36	-3.40	2.79	-2.91	-28.88	-13.48	-16.36	-0.69	0.19	-11.11	-10.72	-6.18	-13.31	-6.99	-8.51	1.81	-5.29	-10.50	-11.05	-19.96	-9.37	-11.16	11.44	-5.91	-0.13	0.86	5.85	-9.01	-26.28	2.86	-0.54	-3.23	-9.32	10.30	11.37	-10.72	30.26	-6.74	-22.92
ABCB11	-24.55	-24.98	-25.79	-38.12	-48.80	-36.86	-12.19	-24.98	-39.18	-64.44	-29.68	-33.45	-18.43	-30.62	-44.95	-17.82	-19.61	-15.75	-20.53	-13.53	-29.73	-36.90	-42.41	-30.47	-44.93	-3.69	-23.74	-33.39	-36.33	-37.29	-47.36	-40.35	-18.93	-21.16	-28.56	-31.11	-34.06	-42.93	-29.53	-54.40	-36.88	-20.20	-22.28	-7.20	-35.25	-35.86	-28.02	-18.45	-35.91
ABCC1	-29.61	-25.55	-27.37	-41.53	-48.29	-37.58	-13.90	-18.79	-36.97	-58.73	-26.83	-33.90	-26.48	-30.50	-48.69	-17.63	-7.77	-34.41	-14.80	-16.85	-37.70	-12.91	-43.39	-41.77	-47.83	-9.95	-52.52	-31.61	-45.87	-33.48	-44.80	-38.00	-32.74	-22.13	-31.66	-25.08	-29.60	-42.36	-26.82	-38.67	-34.98	-15.33	-24.00	-3.74	-32.72	-25.19	-12.89	-27.11	-36.17
ABCC2	-16.76	-23.90	-14.58	-32.89	-44.99	-38.67	-14.71	-14.68	-32.49	-62.00	-26.45	-39.16	-24.29	-24.80	-36.03	-24.80	-20.86	-15.53	-17.22	-22.65	-29.72	-28.89	-29.56	-30.46	-41.74	-3.06	-36.30	-23.68	-42.49	-32.01	-38.08	-33.08	-15.10	-19.80	-16.59	-20.44	-35.00	-38.37	-36.06	-40.64	-25.26	-4.44	-28.19	-8.02	-21.50	-31.69	-13.88	-15.46	-35.15
ABCC3	-20.66	-17.66	-8.10	-33.67	-26.37	-21.88	-11.29	-19.07	-16.13	-43.21	-15.41	-5.92	-23.20	-18.44	-36.04	-4.06	-10.57	-17.61	-11.64	-14.13	-27.14	-28.37	-22.74	-10.62	-26.99	-11.46	-25.41	-23.85	-37.23	-24.82	-12.42	-32.35	7.49	-16.77	-9.52	-10.89	7.44	-20.68	-14.77	-29.99	-14.67	-17.90	-8.23	6.25	-2.00	-24.46	-24.67	-13.75	-23.91
ABCC4	-43.55	-37.18	-19.43	-48.29	-40.48	-34.69	-13.20	-17.89	-39.53	-62.27	-18.70	-45.39	-40.94	-26.50	-59.45	-20.34	-29.58	-30.21	-20.83	-13.33	-30.10	-49.00	-27.28	-41.27	-48.35	-16.25	-27.08	-29.09	-44.76	-26.61	-45.72	-47.88	-29.44	-16.19	-19.35	-25.80	-30.39	-40.66	-36.60	-45.30	-33.28	-26.08	-23.11	-24.16	-38.04	-37.93	-13.47	-13.98	-31.02
ABCC5	-53.56	-27.37	-29.98	-69.69	-68.06	-44.82	-21.68	-22.71	-48.29	-65.50	-45.80	-44.95	-27.28	-52.18	-61.78	-26.24	-27.93	-43.48	-24.95	-16.02	-38.04	-48.09	-29.88	-31.41	-39.61	-23.15	-41.76	-57.00	-60.67	-32.58	-51.98	-23.04	-23.09	-12.75	-19.47	-26.57	-25.84	-34.90	-25.45	-47.02	-40.29	-14.32	-24.00	-12.84	-23.36	-42.19	-26.91	-29.13	-25.53
ABCC6	17.98	-5.70	19.17	16.30	-30.32	-4.54	-4.28	5.00	-6.25	-25.32	-1.55	-5.85	-0.10	20.09	2.48	-1.62	11.23	5.02	-7.96	-13.56	50.74	-14.65	-3.59	-5.59	-11.69	5.15	-20.61	-1.96	-30.18	-1.37	-5.36	-25.61	-5.92	11.71	0.44	14.66	6.97	-19.59	-0.60	-4.11	-0.43	21.07	-13.31	18.35	26.91	21.95	8.53	6.18	-10.88
ABCC8	-23.31	-26.26	-26.21	-49.65	-45.59	-47.24	1.31	-15.68	-34.74	-66.77	-31.93	-27.98	-34.01	-28.70	-41.92	-20.81	-23.21	-24.26	-21.27	-23.52	-27.35	-27.76	-30.84	-16.05	-53.43	-8.04	-42.24	-31.60	-40.87	-33.99	-39.95	-44.31	-27.20	-17.93	-23.27	-31.85	-30.73	-39.23	-33.66	-48.04	-42.25	-23.15	-26.15	-10.90	-31.30	-38.62	-25.82	-23.75	-35.28
ABCC9	-22.90	-24.65	-25.02	14.37	-28.54	-37.92	-12.16	-25.63	-16.71	-52.85	-23.86	-31.48	-20.71	-19.00	-45.01	-16.71	-21.51	-14.90	-16.76	-18.46	-30.13	-26.88	-15.77	-32.10	-38.27	-5.30	1.13	-34.47	-32.73	-30.21	-45.38	-39.92	-20.55	-21.41	-11.53	-21.52	-26.78	-36.89	-28.38	-43.35	-30.81	-22.48	-18.52	-7.00	-24.16	-31.52	-15.77	-20.04	-37.31
ABCC10	-30.26	-23.68	-9.36	-48.30	-42.89	-23.08	-1.09	-18.61	-24.77	-56.58	-37.65	-29.32	-18.63	-22.93	-31.61	-18.70	-13.46	-16.45	-8.49	-16.21	-17.00	-6.83	-36.55	-22.81	-29.86	-0.80	-14.86	-22.32	-31.44	-24.49	38.08	-31.18	-15.33	-8.55	-15.47	-8.16	-34.36	-37.66	-19.05	-41.31	-15.43	-13.60	-10.74	-7.50	-17.01	-20.90	-24.37	-5.64	-10.26
ABCC11	-21.25	-18.84	-16.14	-61.07	-34.36	-53.80	-10.34	-20.32	-53.85	-54.69	-30.17	-26.82	-17.19	-29.75	-54.55	-21.55	-20.24	-20.69	-11.99	-26.93	-60.33	-41.33	-40.83	-35.66	-49.69	-18.07	-46.53	-41.55	-50.02	-24.99	-47.29	-38.32	-30.46	-20.95	-24.59	-24.86	-30.34	-32.87	-31.34	-46.30	-28.62	-16.79	-47.77	-19.25	-35.68	-43.01	-26.10	-17.49	-39.14
ABCC12	-36.89	-30.70	-15.32	-52.43	-34.61	-38.62	-15.53	-25.66	-48.49	-57.09	-33.58	-35.70	-27.97	-33.58	-48.91	-17.94	-24.88	-25.15	-21.08	-20.43	-57.00	-40.94	-36.62	-32.02	-48.82	-2.18	-32.96	-31.16	-36.53	-40.14	-53.83	-34.66	-35.79	-22.14	-24.64	-39.59	-39.95	-41.52	-35.34	-50.09	-25.89	-19.87	-39.44	-18.11	-27.45	-43.91	-33.78	-29.27	-39.58
ABCD2	-42.28	-29.33	-25.70	-38.62	-52.73	-52.86	-14.50	-13.70	-40.02	-61.70	-19.55	-17.36	-26.32	-28.33	-51.29	-20.40	-23.48	-21.51	-9.08	-15.85	-29.49	-21.73	-33.72	-35.88	-47.97	-5.81	-38.83	-50.92	-33.70	-41.61	-47.36	-32.12	-25.79	-22.42	-21.21	-15.69	-36.94	-30.68	-25.58	-51.25	-33.20	-23.22	-33.20	-2.01	-27.52	-30.59	-18.56	-22.36	-28.51
ABCD3	-36.13	-12.27	-31.77	-35.64	-27.48	-41.45	-20.94	-28.51	-30.30	-54.91	-21.57	-4.11	5.92	-32.46	-55.43	-12.30	-15.56	-15.23	-18.98	-8.87	-35.11	-18.18	-13.13	-33.32	-48.56	3.24	-21.73	-39.46	-28.62	-38.17	-49.37	-32.07	-13.13	-10.34	-29.53	-25.26	-34.65	-18.80	-19.09	-33.18	14.59	-15.89	-15.49	0.99	-14.16	-30.94	8.82	-14.91	-24.62
ABCD4	-9.84	8.60	-15.76	-25.32	-12.70	-28.56	-8.30	-7.47	-32.34	-45.75	-11.36	-25.60	-25.89	-5.93	-35.72	-1.97	-14.68	12.82	-9.88	9.42	-16.52	-8.95	-24.49	-20.07	-33.41	0.91	-13.45	-0.80	-24.07	-22.56	-32.15	-17.79	-9.56	-15.81	-18.02	-15.97	-20.72	-33.72	-16.13	-42.98	-24.82	-12.20	-9.78	-3.97	-18.23	-20.12	-5.82	-14.32	-25.91
ABCE1	7.30	33.46	17.97	36.94	40.93	27.18	9.15	27.66	40.27	85.83	38.69	49.75	17.37	6.90	51.92	21.61	17.12	1.70	15.00	42.80	24.22	20.30	22.94	33.21	80.75	-2.85	41.60	18.55	78.62	39.50	65.10	38.87	25.13	10.81	29.04	10.37	33.93	62.08	48.84	71.59	44.58	2.68	23.58	5.29	30.27	40.60	24.53	16.24	56.40
ABCF1	20.82	3.25	3.96	26.45	14.32	18.78	18.35	28.20	24.38	30.08	22.06	-2.61	15.79	23.66	45.28	23.87	14.51	0.78	13.22	11.72	30.40	27.61	20.14	27.17	44.21	9.10	26.52	8.45	71.26	36.90	50.20	27.15	15.67	27.24	11.87	32.27	11.73	10.94	12.02	15.80	34.07	7.35	14.58	1.22	8.88	23.42	3.19	27.38	38.05
ABCF2	-13.80	-9.41	-22.12	-46.91	-32.79	-11.40	-10.84	-14.96	-44.02	-60.90	-26.25	-35.55	-22.51	-23.96	-39.80	-22.33	-17.48	-24.65	-2.60	-9.18	-20.38	-42.34	-25.90	-34.10	-40.11	-17.04	-30.79	-7.90	-43.52	-33.01	-44.02	-34.23	-11.39	-11.52	-6.78	-14.92	-24.77	-17.04	-22.27	-43.47	-28.09	-19.96	-15.71	-1.82	-21.02	-28.13	-16.70	-19.34	-23.14
ABCF3	-35.54	-24.17	-26.26	-45.79	-55.53	-27.61	-18.18	-15.63	-39.67	-55.09	-22.56	-35.87	-20.58	-39.62	-65.64	-26.82	-24.37	-25.88	-23.66	-19.89	-44.60	-34.32	-27.27	-38.14	-39.95	-13.83	-35.06	-33.67	-41.99	-39.99	-36.55	-29.63	-26.53	-6.46	-21.28	-24.80	-40.67	-34.83	-27.48	-55.59	-34.60	-19.58	-32.21	-14.04	-30.31	-35.58	-9.13	-25.67	-34.78
ABCG1	-2.26	-8.02	-2.43	-17.88	-16.11	-4.16	-0.46	4.20	-14.27	-6.47	1.57	0.89	7.82	4.48	0.51	-0.28	-9.11	7.51	6.40	7.21	-3.61	-4.53	-18.20	-0.55	13.52	2.74	0.01	-14.63	2.71	0.98	15.36	-8.49	3.34	-2.59	2.31	1.38	-6.73	13.42	15.96	9.23	-4.42	6.97	-7.13	10.49	1.72	0.44	-1.02	-3.34	16.94
ABCG2	-32.28	-30.27	-32.56	-54.40	-55.90	-51.45	-16.86	-31.52	-31.68	-63.88	-35.59	-47.78	-22.45	-34.86	-50.67	-26.17	-24.07	-25.23	-28.02	-24.57	-36.12	-54.70	-40.39	-33.73	-57.06	-14.65	-45.68	-49.59	-58.08	-44.27	-53.82	-38.93	-36.24	-27.80	-28.12	-33.85	-38.47	-42.63	-27.26	-50.12	-40.64	-27.15	-41.56	-25.91	-39.98	-48.86	-31.75	-23.79	-38.87
ABCG4	-23.26	-21.93	-21.47	-49.52	-43.82	-44.84	-3.26	-8.28	-39.09	-61.77	-36.98	-29.49	-37.94	-33.02	-47.04	-13.42	-16.19	-12.78	-17.74	-32.11	-43.73	-29.64	-41.67	-28.77	-44.49	-8.28	-40.23	-22.90	-34.91	-39.29	-11.66	-31.74	-18.34	-24.11	-5.90	-30.16	-28.54	-40.39	-28.15	-43.60	-33.06	-18.59	-32.66	-6.86	-19.47	-36.04	-25.85	-24.86	-28.61
ABCG5	-15.82	-31.43	-33.44	-47.29	-36.05	-44.45	-15.68	-19.17	-26.87	-69.07	-30.09	-41.20	-33.61	-39.56	-48.09	-11.07	-19.15	-15.43	-17.49	-23.33	8.74	-37.60	-46.75	-29.77	-47.42	-13.25	-37.60	-28.50	-43.71	-41.59	-41.19	-26.61	-19.66	-21.05	-22.29	-29.95	-32.15	-32.41	-22.62	-36.10	-41.95	-10.28	-28.44	-14.41	-32.95	-42.44	-29.81	-17.80	-30.97
ABCG8	-24.78	-23.75	-27.53	-42.32	-47.52	-30.98	-16.86	-14.88	-44.72	-63.25	-19.90	-40.82	-32.51	-28.64	-47.61	-18.15	-18.70	-15.50	-19.62	-15.55	-6.45	-20.09	-38.14	-36.24	-50.65	-4.42	-39.58	-21.74	-38.21	-38.78	-43.93	-41.71	-31.10	-27.90	-25.82	-32.33	-37.71	-34.64	-30.86	-41.10	-38.65	-22.99	-6.08	-12.43	-35.12	-32.88	-24.22	-26.84	-33.65
ABHD1	-28.17	-32.45	-22.66	-44.34	-52.73	-29.53	-15.45	-24.69	-38.41	-69.03	-27.00	-34.66	-37.48	-36.03	-47.71	-12.27	-27.40	-17.17	-19.86	-14.26	-54.04	-23.68	-36.16	-33.47	-45.16	-12.40	-33.98	-17.56	-42.17	-38.76	-43.84	-31.51	-18.31	-13.66	-20.84	-20.40	-33.21	-44.56	-27.43	-20.36	-43.25	-20.14	-33.10	-12.80	-22.86	-37.56	-22.46	-21.35	-25.14
ABHD2	-34.08	-28.47	-13.61	-35.42	-52.44	-40.58	-18.53	-16.98	-34.84	-66.38	-12.89	-47.43	-20.34	-32.07	-39.87	-15.50	-24.01	-5.63	-19.18	-15.54	-43.13	-30.80	-41.78	-32.97	-43.70	-3.07	-34.91	-35.40	-41.94	-41.68	-49.37	-33.63	-19.14	-15.66	-15.26	-33.05	-35.46	-34.40	-27.17	-40.58	-26.01	-8.55	-18.51	0.20	-32.75	-31.21	-13.99	-3.65	-31.01
ABHD3	-33.00	-20.06	-16.03	-39.96	-46.16	-28.75	-17.71	-22.16	-44.87	-65.40	-29.68	-27.46	-22.95	-29.29	-44.09	-16.93	-20.80	-13.26	-15.46	-14.44	-39.94	-28.91	-26.69	-29.73	-46.59	5.95	-24.27	-30.57	-44.44	-27.69	-32.92	-25.21	-18.95	-12.50	-28.66	-20.92	-25.69	-37.93	-20.42	-31.74	-35.62	-10.28	-18.57	-3.54	-23.47	-33.48	-15.45	-9.51	-31.93
ABHD4	-18.41	-27.68	-20.15	-37.11	-34.07	-36.54	-24.57	-34.89	-39.17	-71.49	-35.88	-42.38	-36.63	-35.33	-50.90	-28.75	-11.41	-22.13	-28.14	-18.46	-37.14	-37.17	-20.07	-37.92	-45.67	-13.24	-14.32	-36.76	-41.52	-44.24	-40.07	-38.29	-24.36	-24.46	-16.39	-26.77	-25.62	-39.36	-30.52	-42.40	-28.92	-27.68	-33.24	-21.99	-33.11	-39.34	-16.07	-18.42	-35.44
ABHD5	-38.17	-26.84	-23.60	-39.64	-53.56	-32.11	-13.51	-22.52	-29.75	-62.13	-19.49	-31.45	-25.07	-15.86	-54.02	-15.41	-19.27	-14.02	-22.27	-25.38	-33.21	-24.07	-38.88	-27.70	-46.98	-10.17	-28.07	-33.83	-32.53	-32.92	-44.37	-36.44	-22.37	-13.63	-29.05	-19.57	-32.46	-40.42	-27.33	-45.94	-31.30	-17.28	-30.37	1.88	-29.92	-30.68	-17.54	-27.11	-26.45
ABHD6	-35.98	-30.26	-21.83	-48.59	-48.63	-43.31	-9.70	-18.42	-29.77	-65.27	-28.37	-27.43	-38.63	-26.58	-48.57	-25.65	-25.08	-19.35	-24.39	-20.27	-45.97	-30.88	-36.61	-29.22	-47.05	-7.33	-30.77	-44.32	-43.97	-32.91	-53.00	-39.55	-21.81	-18.53	-26.92	-34.64	-38.25	-38.51	-30.65	-52.80	-32.06	-23.17	-24.84	-13.60	-34.74	-38.13	-31.89	-28.40	-32.72
ABHD8	-40.98	-25.05	-18.01	-36.58	-49.42	-39.05	-18.82	-15.86	-47.72	-48.53	-41.70	-29.57	-31.95	-30.18	-48.49	-29.03	-21.83	-22.20	-28.02	-20.99	-25.87	-26.46	-39.19	-25.35	-37.46	-17.65	-42.11	-33.14	-40.99	-26.19	-38.30	-39.79	-34.67	-10.98	-26.93	-21.64	-29.19	-33.98	-34.09	-41.64	-29.92	-20.56	-33.12	-19.18	-38.20	-47.71	-12.62	-26.64	-36.43
ABHD10	-17.34	-30.18	-16.34	-23.16	-47.42	-44.93	-7.08	-11.14	-29.22	-62.72	-29.64	-35.09	-22.18	-25.41	-54.15	-12.82	-22.96	-16.05	-18.92	-19.30	-25.26	-27.68	-19.86	-29.21	-41.52	-5.75	-29.47	-52.17	-36.44	-33.01	-37.62	-29.49	-17.68	-24.96	-20.26	-35.81	-31.38	-37.17	-39.41	-41.84	-26.84	-9.26	-20.45	-6.02	-28.59	-38.89	-22.53	-18.11	-23.42
ABHD11	15.99	-2.77	-0.41	-1.06	-26.97	9.48	-4.91	3.80	-30.84	32.32	6.71	16.42	-19.71	-1.49	-12.12	-0.48	-14.07	15.01	-13.83	-11.85	-4.16	-16.66	-12.85	-9.62	-27.44	10.74	-20.55	-8.82	-21.66	-3.15	-17.05	-2.28	-12.14	30.42	-16.83	-8.59	-23.49	-2.27	10.11	4.99	-21.34	6.34	-6.53	12.94	-15.94	-8.04	-6.02	3.52	-21.21
ABHD12	-12.45	-41.41	-20.73	-41.87	-53.12	-33.81	-9.24	-24.10	-35.42	-70.07	-29.03	-41.20	-33.44	-30.73	-62.80	-16.99	-30.52	-13.74	-20.21	-12.31	-31.88	-24.57	-28.13	-27.03	-44.66	-9.37	-41.56	-25.27	-37.69	-36.97	-56.79	-31.24	-29.04	-25.26	-25.88	-30.93	-27.05	-36.13	-33.86	-45.09	-37.37	-19.84	-22.98	-1.96	-22.94	-33.54	-13.30	-24.22	-28.59
ABHD12B	-20.31	-18.10	-21.70	-32.06	-34.91	-39.77	-17.87	-18.22	-41.31	-52.77	-33.81	-33.28	-38.51	-27.11	-44.88	-5.12	-25.03	-16.69	-22.07	3.42	-21.10	-40.03	-14.32	-27.13	-41.07	-16.86	-38.82	-52.54	-30.70	-24.71	-32.16	-29.37	-12.12	-12.52	-15.70	-19.61	-18.73	-36.01	-23.71	-42.85	-20.40	-22.79	-25.25	-19.18	-24.39	-37.86	-5.33	-12.26	-41.39
ABHD13	-13.37	-7.62	-2.49	0.84	-8.88	1.84	-0.71	6.93	-24.04	-31.36	-7.04	-23.09	-2.32	10.37	-30.97	-8.99	15.70	23.30	2.95	-9.29	-24.60	16.29	-5.17	-25.54	-26.88	29.84	0.30	24.45	-2.19	-8.48	-26.86	-14.04	-6.48	0.59	-12.86	-0.95	-30.88	-18.38	-16.79	-23.89	-20.16	1.24	10.14	28.34	-3.15	-0.42	-4.62	-7.65	-8.95
ABHD14A	-25.29	-26.44	-11.68	-46.54	-37.61	-35.17	-8.39	-10.74	-32.56	-57.08	-22.61	-26.84	-37.66	-20.34	-46.74	-16.46	-15.99	-19.25	-22.27	-14.95	-15.44	-30.57	-26.65	-30.66	-44.34	-9.91	-28.37	-43.26	-38.23	-40.77	-46.56	-32.33	-25.96	-24.14	-26.48	-24.24	-33.88	-29.69	-20.17	-47.76	-37.98	-21.00	-15.85	-14.12	-20.42	-37.58	-1.08	-17.87	-34.73
ABHD14B	-42.16	-37.97	-8.90	-44.90	-24.29	-42.06	-13.68	-7.62	-17.70	-65.37	-26.89	-26.29	-26.06	-22.97	-40.24	-23.36	-29.14	-29.09	-22.04	-11.75	-25.22	-40.45	-28.85	-26.81	-43.66	-15.65	-17.46	-39.61	-32.31	-34.59	-45.14	-51.29	-22.02	-26.13	-27.38	-27.89	-25.66	-41.52	-31.49	-53.08	-19.29	-35.67	-26.04	-19.78	-33.74	-34.96	-15.40	-35.52	-39.23
ABHD15	-10.46	-31.62	-9.40	-24.68	-55.80	-36.24	-17.07	-12.40	-30.10	-54.70	-22.42	-33.10	-15.28	-25.83	-47.03	-22.89	-21.11	-20.32	-18.58	-12.14	-16.25	-28.92	-23.43	-34.81	-36.21	1.98	-22.20	-40.02	-42.43	-32.36	-37.46	-35.00	-18.32	-13.49	-23.46	-22.17	-2.18	-22.41	-29.12	-27.86	-23.93	-9.66	-4.62	-1.43	-11.16	-32.30	-17.51	-8.65	-5.31
ABHD16A	-18.71	-16.25	-15.53	-35.31	-29.61	-32.26	-0.97	-23.47	-26.62	-62.28	-21.83	-27.94	-24.29	-25.35	-37.20	-23.20	-11.04	-17.43	-16.23	-13.86	-24.81	-28.96	-18.93	-34.76	-50.40	-12.95	-24.22	-25.23	-36.62	-31.07	-19.11	-26.62	-22.95	-6.54	-16.52	-15.61	-23.68	-27.22	-24.71	-27.22	-17.91	0.41	-15.19	-1.26	-14.59	-33.56	-23.14	-18.75	-13.15
ABHD16B	-27.56	-33.09	-18.53	-48.23	-59.22	-12.89	-15.47	-18.51	-47.00	-61.88	-26.54	-42.00	-23.15	-33.83	-47.85	-5.30	-22.00	-28.39	-19.23	-11.71	-33.32	-42.53	-33.10	-32.24	-47.04	-10.78	-41.04	-31.04	-35.77	-28.47	-37.94	-32.00	-11.82	-16.43	-8.87	-32.65	-28.75	-40.34	-29.30	-51.74	-36.57	-9.99	-31.82	-7.96	-18.79	-43.36	-17.18	-32.30	-22.78
ABHD17A	20.69	8.98	8.56	-1.51	-7.43	8.55	9.01	12.30	6.00	35.31	6.54	16.36	-13.03	-1.17	29.91	12.05	5.00	15.69	31.64	0.31	31.41	1.19	25.33	28.48	9.86	-5.64	11.53	-5.55	11.63	-0.10	9.65	36.29	18.47	18.57	30.21	3.89	49.89	0.10	17.10	-6.86	7.65	0.81	13.96	13.02	8.71	19.19	24.21	15.23	17.27
ABHD17B	-45.10	-33.55	-20.04	-49.01	-42.55	-51.38	-29.70	-26.57	-48.54	-68.59	-36.07	-42.80	-32.27	-35.42	-55.87	-30.99	-27.44	-31.07	-31.70	-20.47	-47.70	-38.87	-47.79	-53.94	-52.41	-13.85	-42.18	-48.79	-46.95	-42.31	-47.90	-44.77	-32.72	-25.72	-30.86	-29.26	-41.29	-40.56	-34.27	-49.49	-43.90	-15.61	-31.27	-17.40	-21.77	-44.13	-24.58	-30.20	-39.85
ABHD17C	-31.58	-44.96	-20.55	-39.23	-56.00	-41.98	-12.52	-31.85	-46.09	-59.65	-28.30	-44.66	-33.91	-31.03	-51.67	-32.13	-31.45	-18.27	-21.39	-22.59	-46.76	-28.40	-41.91	-37.49	-48.40	-20.28	-43.28	-45.30	-48.52	-40.74	-38.34	-23.43	-31.62	-15.93	-26.69	-27.40	-27.31	-35.20	-28.49	-44.92	-38.47	-20.21	-27.17	-8.21	-30.26	-39.48	-25.41	-25.30	-34.08
ABI1	-20.07	-10.77	-17.77	17.51	-28.30	-41.70	1.15	-3.99	-31.87	-61.45	-31.67	-45.04	-23.09	-17.11	-40.50	-21.15	1.54	-13.86	-18.99	-24.14	-36.12	-36.36	-25.09	-17.26	-33.61	-7.64	-26.40	-26.59	-7.79	-2.57	-29.78	-27.77	-16.94	-15.48	-17.73	-29.65	-33.32	-42.68	-36.82	-46.22	-57.63	-28.57	-19.65	-16.05	-22.55	-41.56	-19.34	-18.31	-42.05
ABI2	-45.26	-38.53	-18.88	-57.20	-54.09	-35.92	-19.52	-22.10	-46.18	-59.38	-32.15	-46.66	-36.76	-42.59	-61.20	-27.56	-28.35	-30.38	-34.03	-26.61	-47.03	-49.56	-52.23	-32.87	-58.19	-10.76	-44.25	-38.77	-44.62	-34.53	-54.39	-52.48	-25.00	-19.08	-28.51	-38.07	-41.25	-41.03	-34.83	-47.33	-36.66	-16.34	-29.89	-13.44	-39.55	-37.42	-20.61	-23.67	-43.42
ABI3	-14.47	-17.77	2.49	-35.12	-25.27	-34.10	-16.31	-18.82	-21.30	-52.45	-24.45	-21.27	-21.04	-24.50	-44.13	-13.52	-21.22	-20.69	-17.20	-20.92	-27.59	-18.22	-12.28	-14.79	-40.01	-8.28	-25.81	-20.91	-33.48	-25.08	-27.03	-27.33	-7.45	-22.14	-6.09	-21.94	-19.29	-30.78	-15.86	-40.98	-20.06	-12.45	-19.66	-5.49	-24.44	-31.48	-23.25	-21.15	-32.30
ABI3BP	-30.39	-29.97	-24.54	-49.50	-50.95	-42.77	-23.07	-17.09	-44.77	-64.03	-21.18	-39.19	-16.92	-34.79	-66.37	-20.99	-27.64	-19.40	-22.75	-18.43	-45.02	-32.36	-47.62	-45.50	-44.84	-5.66	-40.51	-41.82	-44.91	-36.46	-46.15	-40.41	-25.91	-25.67	-21.93	-35.88	-41.63	-40.85	-27.26	-52.80	-28.84	-18.74	-29.73	-12.00	-36.83	-40.31	-28.63	-23.62	-36.81
ABL1	-28.61	-28.43	-18.07	-45.28	-43.25	-28.91	-3.51	-23.59	-26.44	-51.09	-23.92	-37.37	-35.13	-25.95	-40.57	-30.09	-22.40	-27.19	-9.67	-0.06	-38.48	-30.32	-23.70	-24.92	-45.99	-15.95	-20.37	-14.08	-44.57	-45.25	-13.55	-36.00	-30.71	-26.91	-17.68	-30.84	-37.09	-44.08	-37.69	-34.39	-28.29	-22.82	-17.46	-14.17	-23.64	-39.70	-28.73	-22.47	-45.70
ABL2	-38.26	-28.84	-20.68	-58.43	-65.88	-48.09	-18.18	-33.12	-50.44	-60.50	-41.15	-36.43	-45.86	-42.71	-55.47	-42.07	-23.91	-35.10	-22.75	-25.57	-34.81	-37.62	-31.84	-39.25	-49.96	-17.34	-44.47	-38.27	-48.78	-46.42	-45.88	-45.83	-23.79	-32.84	-22.86	-38.99	-33.44	-52.41	-41.97	-45.53	-27.05	-22.05	-40.06	-11.13	-32.23	-43.92	-25.80	-27.34	-47.52
ABLIM1	-39.73	-29.51	-27.04	-33.34	-44.70	-41.24	-16.34	-25.53	-47.83	-68.39	-25.13	-36.89	-25.33	-34.37	-47.46	-20.84	-19.82	-15.37	-32.07	-22.06	-45.23	-22.32	-29.96	-34.37	-41.61	-1.48	-32.26	-19.86	-42.00	-28.79	-43.26	-31.69	-34.59	-16.86	-27.29	-22.84	-41.29	-34.78	-27.86	-46.12	-30.32	-16.05	-30.61	-13.36	-26.81	-31.84	-18.21	-31.91	-30.35
ABLIM2	-38.50	-29.86	-32.85	-53.67	-50.50	-33.82	-13.69	-20.16	-53.23	-57.06	-30.44	-30.12	-39.94	-24.05	-38.62	-26.34	-28.83	-20.91	-18.35	-23.67	-42.33	-24.62	-41.01	-27.00	-57.40	-17.59	-29.53	-30.88	-38.92	-30.51	-46.31	-36.39	-19.06	-20.16	-22.80	-25.63	-29.47	-28.52	-32.85	-48.38	-28.48	-32.40	-24.43	-11.35	-28.73	-39.59	-22.60	-32.33	-40.07
ABLIM3	-23.16	-32.12	-24.16	-51.98	-46.74	-39.44	-4.91	-17.92	-29.46	-54.47	-39.01	-22.82	-37.36	-33.92	-50.72	-17.80	-14.24	-23.51	-22.71	-28.54	-27.94	-35.91	-38.70	-28.17	-51.41	-16.03	-37.88	-33.72	-54.52	-43.93	-37.84	-35.38	-22.02	-24.73	-17.00	-30.82	-34.65	-34.41	-25.29	-48.50	-28.06	-21.53	-31.33	-14.79	-30.33	-45.16	-30.34	-24.80	-38.16
ABR	-1.78	-23.41	-16.86	-47.74	-34.69	-19.39	-22.72	-13.79	-40.45	-50.28	-26.62	-28.59	-15.54	-21.57	-42.91	-25.90	-28.34	10.96	-21.45	-17.40	-22.37	-33.03	-33.90	-31.32	-39.15	-5.77	-37.69	-28.67	-41.36	-32.87	-37.66	-39.28	-7.23	-10.75	-26.00	-30.77	-34.69	-46.66	-33.99	-42.15	-15.16	-18.55	-25.22	-0.09	-20.14	-31.44	-19.10	-19.46	-32.75
ABRA	-23.89	-28.05	-7.82	-52.30	-32.18	-31.18	-4.73	-21.66	-12.43	-59.81	-25.51	-29.01	-21.25	1.55	-34.90	-21.90	-24.69	-23.56	-19.92	-15.24	-15.76	-18.18	9.44	-19.26	-46.95	-4.76	-29.69	-30.93	-32.69	-23.06	-34.02	-36.02	-27.96	-22.70	-11.61	-23.18	-21.39	-27.34	-33.76	-28.38	-11.68	-21.25	-15.07	-6.14	-15.00	-24.31	-15.84	-19.07	-14.96
ABRACL	-28.11	-32.95	-27.07	-59.99	-47.73	-43.15	-20.45	-23.66	-35.52	-55.13	-30.63	-21.24	-30.96	-37.64	-48.94	-27.20	-27.46	-16.99	-30.10	-18.31	-50.29	-35.87	-42.84	-36.59	-42.10	-8.12	-35.21	-47.44	-34.12	-43.12	-48.45	-42.57	-25.31	-24.97	-33.39	-39.27	-38.05	-36.38	-26.79	-50.22	-27.94	-17.77	-28.86	-6.58	-34.41	-33.66	-23.18	-23.24	-35.71
ABT1	5.37	-15.38	-4.53	9.51	10.77	-10.12	-11.47	1.02	-11.66	2.50	-7.73	-20.01	4.18	17.21	10.48	-6.44	-2.41	-3.38	-6.50	-13.27	3.21	6.71	-19.25	-19.37	-2.43	-4.32	-12.59	-17.86	-2.77	-22.58	-9.45	9.52	-3.01	13.65	-13.10	27.99	5.91	-12.60	-7.09	-9.76	-11.81	7.42	-8.33	-2.81	2.83	3.03	-5.83	12.71	11.59
ABTB1	-38.41	-22.13	-31.52	-50.44	-34.20	-40.56	-14.00	-22.97	-36.37	-66.14	-29.95	-36.02	-30.68	-40.08	-53.24	-20.26	-18.78	-24.31	-18.92	-24.92	-48.27	-37.91	-34.66	-33.98	-42.47	-13.73	-29.42	-40.64	-42.52	-38.55	-36.82	-38.43	-28.81	-18.99	-19.39	-31.89	-35.91	-35.73	-34.79	-50.18	-33.02	-18.07	-29.91	-29.43	-31.10	-36.22	-23.43	-28.08	-29.48
ABTB2	-42.39	-36.75	-31.78	-46.81	-62.70	-45.30	-11.07	-34.66	-49.06	-71.97	-34.88	-45.88	-41.39	-37.24	-60.68	-30.98	-39.23	-29.91	-29.68	-26.10	-33.16	-52.15	-26.34	-31.32	-59.76	-26.07	-56.06	-43.85	-46.08	-45.65	-58.49	-42.56	-34.47	-27.59	-29.58	-24.77	-20.98	-45.54	-44.44	-15.20	-27.22	-27.13	-24.42	-11.94	-34.03	-50.96	-29.50	-19.11	-22.90
ACAA1	-31.54	-19.94	-13.97	-35.15	-24.03	-28.34	-16.39	-13.44	-26.93	-46.85	-15.84	-30.58	-10.16	-26.16	-36.68	-13.74	-20.68	-14.60	-18.68	0.67	-29.09	-15.54	-29.12	-24.67	-35.82	0.48	-26.09	-34.50	-29.93	-38.21	-37.80	-27.33	-15.70	-18.14	-24.08	-26.77	-26.89	-22.26	-22.31	-27.03	-21.70	-11.67	-19.01	-5.36	-18.75	-28.12	-10.27	-12.85	-14.62
ACAA2	-25.22	-19.58	-23.99	-35.99	-39.89	-31.44	-15.91	-15.38	-29.59	-55.47	-21.66	-27.97	-21.19	-18.14	-31.12	-22.44	-13.32	-2.35	-14.97	-19.79	-30.10	-29.12	-18.04	-21.46	-35.31	0.70	-10.90	-24.84	-27.56	-24.59	-37.27	-31.91	-17.18	-16.30	-12.64	-17.11	-18.46	-28.18	-21.90	-40.08	-26.48	-11.55	-9.20	-6.08	-20.20	-27.35	-16.06	-18.53	-23.54
ACACA	4.23	21.01	-18.82	-19.46	-36.48	-42.13	-1.15	-15.47	-13.79	-36.65	11.97	-18.58	-13.14	10.42	-15.66	8.37	2.39	1.48	14.73	0.67	-19.66	-26.24	-3.88	-26.12	3.14	-9.68	-9.82	-26.74	-15.66	-3.00	-26.25	6.74	2.25	-22.56	-3.23	-6.95	12.55	-2.43	-23.68	-37.63	-9.42	-17.87	-4.95	-12.14	-9.47	-13.61	-6.11	-3.01	-16.89
ACACB	-21.68	-16.97	-21.34	-34.60	-40.52	-34.17	-4.03	-10.76	-33.31	-62.42	-23.00	-17.67	-24.69	-15.25	-43.88	-19.19	-26.89	-14.68	-13.47	-17.80	-18.06	-21.42	-31.26	-26.52	-46.66	-8.45	-28.05	-18.74	-34.80	-35.36	-40.66	-24.07	-17.86	-13.12	-17.66	-28.44	-36.05	-33.52	-25.18	-45.89	-29.37	-8.96	-22.69	-0.05	-26.79	-28.95	-23.61	-20.49	-32.86
ACAD8	-50.70	-27.72	-26.87	-61.81	-61.78	-59.47	-13.42	-29.44	-59.58	-66.68	-36.45	-60.57	-42.42	-46.85	-71.83	-28.34	-30.90	-34.35	-29.85	-28.48	-55.22	-55.35	-47.81	-51.01	-58.48	-28.34	-55.42	-34.92	-52.40	-49.24	-38.14	-34.94	-23.30	-22.43	-15.39	-23.61	-31.63	-42.22	-37.92	-48.10	-32.47	-24.26	-40.78	-12.02	-33.14	-45.61	-28.80	-30.50	-34.57
ACAD9	-29.82	-7.20	-8.44	-33.52	14.89	-3.70	-19.07	-22.91	-1.91	-28.91	-7.46	-28.94	-23.51	-24.65	-62.09	-16.07	-27.03	-10.21	-14.63	-14.70	5.97	-22.95	-14.63	-30.88	-33.27	-16.08	-37.77	-8.85	-47.00	-29.70	-34.63	-1.88	-10.09	0.10	-12.25	-10.19	-22.66	-14.19	-19.12	-30.36	1.73	-12.70	-4.80	-10.78	-16.85	-15.63	-6.97	16.14	-22.58
ACAD10	-26.37	-19.96	-13.32	-43.91	-32.21	-43.82	-5.09	-25.21	-38.71	-66.58	-21.57	-20.11	-35.74	-21.44	-47.85	-18.27	-16.24	-23.74	-16.70	-17.79	-14.74	-33.74	-27.34	-35.84	-34.99	-12.24	-28.00	-33.85	-44.39	-32.52	-38.57	-23.98	-17.92	-23.03	-12.64	-19.80	-33.89	-28.84	-25.23	-41.58	-30.63	-22.88	-15.22	-7.82	-15.74	-37.29	-13.84	-18.88	-31.75
ACAD11	-31.58	-23.37	-21.43	-36.13	-44.91	-30.52	-18.16	-20.61	-37.02	-54.53	-24.79	-30.49	-26.47	-32.59	-37.93	-17.15	-18.46	-13.81	-23.50	-20.78	-29.57	-37.65	-25.42	-31.84	-38.27	-9.87	-24.84	-35.29	-39.43	-40.92	-42.99	-34.99	-26.07	-23.37	-18.15	-25.77	-39.09	-32.68	-32.28	-48.74	-32.87	-17.27	-29.66	-16.39	-24.53	-24.98	-21.51	-30.90	-34.74
ACADL	-32.70	-25.94	-8.37	-49.57	-35.10	-51.29	-19.34	-23.56	-33.93	-60.44	-27.13	-35.08	-15.17	-37.40	-39.09	19.61	-22.59	-21.15	-23.75	-19.71	-32.09	-35.78	-29.18	-26.00	-40.56	-8.54	-38.93	-39.96	-41.82	-32.22	-34.30	-23.16	-13.30	-17.36	-21.77	-25.24	-28.35	-26.15	-22.09	-21.58	-32.22	-1.73	-31.88	-5.96	-8.77	-36.65	-5.38	-11.75	-18.96
ACADM	-28.08	-25.53	-20.96	-39.31	-39.68	-40.23	-17.16	-15.97	-36.51	-56.72	-40.84	-15.11	-24.49	-18.11	-38.55	-19.60	-14.29	-14.30	-8.13	-17.20	-22.13	-32.93	-24.12	-34.10	-25.84	-12.15	-34.00	-38.92	-41.24	-32.40	-40.41	-36.14	-23.62	-17.80	-15.96	-20.03	-25.87	-28.59	-19.54	-37.27	-22.38	-11.78	-27.38	-7.37	-15.70	-37.44	-20.07	-14.71	-37.54
ACADS	-2.90	-18.41	-10.97	-43.88	-19.43	-23.72	0.74	-12.23	-20.57	-55.28	-21.64	-8.16	-9.62	-13.64	-42.99	-16.63	-18.35	-21.59	-3.33	-9.43	-10.95	-16.02	-22.31	-17.64	-40.40	-9.47	-27.99	-25.74	-28.64	-29.09	-28.25	-28.37	-15.04	-17.03	-4.70	-24.16	-26.96	-23.34	-18.10	-48.02	-23.35	-11.10	-21.30	0.04	-19.16	-35.76	-21.36	-20.48	-32.58
ACADSB	-28.60	-22.70	-18.13	-34.32	-46.72	-21.78	-13.59	-16.50	-41.62	-49.17	-20.60	-41.64	-27.27	-22.06	-33.40	-19.50	-11.77	-7.75	-16.14	-15.53	-33.17	-6.19	-34.43	-32.71	-44.91	-2.95	-29.07	-20.19	-38.40	-25.87	-30.80	-26.34	-16.20	-14.93	-22.08	-15.04	-27.76	-32.15	-25.54	-41.23	-28.92	-7.39	-10.06	1.38	-23.66	-21.73	-16.72	-16.78	-18.75
ACADVL	-11.75	-19.68	-19.47	-45.20	-58.35	-29.91	-23.23	-18.76	-50.34	-41.11	-18.25	-40.63	-33.07	-28.49	-60.33	-16.25	-18.72	-19.74	-22.46	-13.86	-26.55	-25.71	-18.55	-40.38	-44.15	-16.62	-29.10	-34.42	-34.08	-41.08	-52.26	-39.81	-20.23	-18.49	-34.95	-18.07	-29.99	-31.09	-33.32	-38.10	-28.71	2.09	-26.19	-7.71	-32.45	-34.32	-10.97	-11.91	-30.36
ACAN	-18.48	-27.61	-25.07	-50.51	-38.44	-51.32	-10.70	-24.76	-30.79	-59.96	-14.49	-38.82	-22.86	-27.01	-37.43	-7.77	-27.19	-3.77	-18.39	-22.21	-36.94	-41.45	-29.65	-28.75	-49.60	-6.00	-30.68	-21.80	-37.17	-25.90	-28.74	-28.37	-18.95	-30.98	-7.26	-22.31	-38.31	-42.82	-34.00	-56.10	-34.80	-14.46	-25.34	-3.96	-19.62	-38.10	-20.89	-35.52	-38.51
ACAP1	-21.48	-12.25	-10.94	-13.49	-45.29	-31.86	-19.06	-17.28	-34.56	-37.48	-20.87	-33.72	-19.86	-32.17	-44.78	-11.66	-23.41	-1.67	-20.96	-18.67	-37.75	-35.37	-22.71	-31.80	-38.92	-3.79	-19.22	-26.57	-34.40	-28.19	-39.02	-31.69	-7.37	-8.53	-30.41	-12.45	-25.38	-18.47	-15.49	-22.18	-12.02	-4.06	-8.30	-6.28	-21.68	-32.20	-11.31	-3.14	-21.78
ACAP2	-41.00	-13.62	-25.12	-35.16	-46.13	-37.08	-23.70	-13.45	-53.85	-65.22	-31.49	-51.04	-36.84	-36.72	-49.99	-38.98	-22.10	-22.41	-27.19	-27.81	-55.72	-30.85	-40.78	-27.26	-51.26	-8.06	-44.38	-28.24	-23.55	-23.27	27.93	-21.24	-24.66	-18.00	-28.37	-31.75	-42.52	-28.66	-28.90	-52.96	-22.10	-17.32	-25.89	-12.43	-32.35	-25.60	-14.56	-22.44	-36.39
ACAP3	-23.08	-16.21	-25.19	-46.81	-46.13	-18.39	-6.37	-5.00	-35.01	-31.60	-27.61	-30.51	-21.78	-26.57	-36.65	-13.35	-21.86	-17.54	-17.12	-13.92	-11.74	-33.52	-37.56	-29.17	-38.83	-5.74	-30.38	-23.54	-28.82	-21.86	-47.65	-32.04	-15.02	0.94	-19.46	-11.34	-15.85	-29.93	-11.92	-35.77	-26.23	-14.08	-5.08	-13.41	-20.66	-33.48	-19.63	-8.71	-15.89
ACAT1	-47.23	-31.16	-22.83	-59.80	-50.90	-43.59	-18.49	-29.96	-48.77	-69.17	-28.45	-37.28	-26.45	-39.17	-52.86	-28.88	-18.30	-19.95	-29.70	-28.53	-41.11	-37.31	-29.36	-39.25	-49.83	-14.91	-49.26	-30.70	-46.62	-42.23	-35.08	-31.69	-28.18	-22.50	-12.97	-30.00	-45.84	-37.37	-30.09	-41.88	-36.06	-22.56	-34.43	-13.31	-28.96	-43.61	-23.57	-20.65	-32.74
ACAT2	-49.16	-33.51	-43.64	-72.21	-53.33	-45.77	-26.55	-23.07	-57.49	-64.68	-37.65	-37.76	-30.14	-15.63	-61.69	-20.43	-39.67	-37.36	-32.98	-29.84	-62.92	-53.86	-58.23	-46.56	-58.04	-16.72	-55.79	-53.82	-56.33	-54.17	-63.27	-42.27	-22.23	-25.58	-38.01	-36.87	-41.48	-45.69	-38.00	-58.91	-45.18	-20.92	-34.04	-21.19	-32.99	-40.53	-26.15	-24.46	-41.94
ACBD3	-27.59	-22.97	-15.41	-40.34	-58.14	-34.41	-18.12	-32.53	-47.56	-63.79	-30.12	-34.29	-21.84	-27.01	-50.74	-18.01	-32.34	-9.78	-25.05	-19.85	-47.22	-36.46	-32.26	-45.30	-49.76	-5.13	-59.77	-20.55	-39.23	-34.68	-50.52	-18.82	-13.63	-26.96	-31.22	-26.32	-13.80	-31.92	-29.11	-39.83	-28.20	-22.40	-17.95	-0.13	-12.54	-26.46	1.74	-23.08	-21.79
ACBD4	-13.38	-6.84	-9.64	-24.07	-34.34	-37.54	-5.46	-17.07	-10.97	-48.22	-33.84	-36.43	-26.83	-28.24	-39.59	-12.65	-20.67	-25.58	-14.26	-11.51	-5.52	-13.73	-30.78	-17.59	-28.05	-11.16	-18.60	-22.43	-30.34	-32.20	-27.16	-34.84	-9.38	-12.43	-14.62	-36.68	-8.78	-30.71	-20.98	-41.53	-14.16	-17.94	-21.01	-2.24	-17.02	-29.15	-21.61	-13.45	-18.44
ACBD5	-40.19	-18.19	-21.32	-32.98	-6.75	-49.01	-21.58	-38.60	-22.49	-61.95	-35.11	-28.90	-33.62	-32.17	-62.37	-29.80	-17.52	-21.94	-31.42	0.97	-46.62	-39.59	-36.41	-43.72	-51.07	-20.84	-50.75	-47.12	-47.81	-45.23	-45.10	-40.77	-21.84	-15.97	-31.17	-26.11	-31.30	-34.79	-32.02	-53.85	-10.73	-10.41	-30.72	-13.46	-21.58	-33.82	-17.23	-29.87	-34.89
ACBD6	-28.99	-28.08	-10.34	-54.62	-58.69	-38.32	-18.12	-32.21	-53.27	-57.08	-45.74	-46.25	-32.95	-35.41	-52.93	-29.92	-28.37	-11.04	-25.57	-21.04	-37.51	-36.13	-36.00	-39.61	-47.77	-21.68	-26.84	-50.13	-55.27	-40.04	-54.89	-34.00	-21.24	-23.50	-29.79	-29.88	-35.27	-41.30	-33.04	-46.64	-29.16	-19.54	-35.41	-11.40	-29.83	-28.90	-9.29	-19.11	-40.79
ACBD7	-26.22	-26.73	-21.87	-44.52	-44.61	-35.73	-19.33	-29.43	-47.34	-73.90	-23.14	-47.84	-28.61	-32.32	-49.58	-18.47	-24.62	-16.55	-25.54	-16.80	-29.77	-34.13	-41.24	-34.61	-46.68	-12.47	-35.38	-21.89	-39.23	-39.33	-49.25	-59.52	-30.00	-26.38	-21.65	-37.33	-37.12	-45.08	-34.19	-54.13	-44.20	-22.66	-38.77	-13.25	-40.03	-41.98	-20.48	-32.87	-31.24
ACCS	-43.63	-31.59	-25.98	-55.42	-52.64	-33.98	-21.79	-32.57	-42.45	-57.22	-31.94	-27.98	-39.11	-26.68	-51.43	-25.67	-29.92	-30.66	-26.94	-26.92	-30.52	-46.99	-38.59	-29.68	-42.64	-19.73	-43.93	-54.21	-44.24	-32.35	-45.60	-42.68	-25.91	-24.71	-25.14	-30.80	-31.44	-47.05	-43.97	-50.65	-27.30	-25.06	-40.77	-18.84	-34.82	-48.10	-17.78	-25.46	-42.20
ACCSL	-19.26	-19.90	-7.79	-39.09	-42.03	-42.52	-10.32	-18.59	-9.26	-43.85	-28.97	-9.98	-28.66	-21.34	-35.31	-16.98	-31.29	-11.38	-20.52	-21.02	-18.37	-39.45	-24.01	-13.55	-44.54	-16.24	-23.90	-32.31	-41.75	-23.66	-37.83	-30.28	-21.03	-22.12	-16.41	-16.50	-26.31	-31.24	-31.73	-45.50	-15.48	-22.06	-15.55	-7.10	-26.86	-42.14	-16.57	-23.75	-21.85
ACD	-1.54	-17.02	16.97	-35.51	-1.56	3.36	-5.51	-11.82	-27.27	-31.29	-19.16	-25.21	-6.70	12.84	-25.83	4.30	-14.60	-6.43	-10.44	-7.43	-13.52	12.16	-20.14	-19.26	-12.28	-3.55	-33.51	-22.86	-15.55	4.92	-27.38	-20.98	1.39	-0.72	-6.87	3.95	11.24	-28.85	-16.90	-23.50	4.75	22.21	-8.58	8.47	15.72	-5.95	3.73	12.02	-13.53
ACE	4.44	-12.32	-4.28	-16.88	8.10	-24.41	2.33	-13.51	-14.14	-61.84	-34.60	-14.01	-13.36	-37.29	-26.80	-5.72	-19.61	-12.35	-11.17	-19.98	-41.00	-15.94	-35.42	-0.88	-37.72	-9.00	-20.61	-20.77	-37.99	-22.98	-26.87	-24.20	-7.76	-7.32	-9.73	-11.63	-10.06	-14.23	-9.99	-21.61	-27.19	-10.50	-10.41	22.86	-12.40	-16.27	-10.47	-15.51	-18.45
ACER1	-46.00	-33.34	-32.65	-50.77	-36.50	-51.71	-25.89	-29.79	-49.17	-78.52	-36.00	-47.31	-39.91	-48.26	-52.17	-29.93	-32.83	-31.83	-30.32	-27.25	-48.45	-47.12	-43.02	-49.06	-45.84	-18.75	-52.19	-47.74	-49.57	-51.35	-58.22	-52.54	-31.81	-23.82	-31.41	-37.18	-31.20	-44.60	-33.17	-45.09	-34.12	-19.72	-38.22	-22.18	-44.05	-45.66	-33.54	-35.59	-40.87
ACER2	-42.54	-33.76	-21.73	-55.38	-49.81	-36.23	-25.43	-29.07	-25.97	-69.84	-36.26	-41.20	-21.71	-38.72	-52.32	-17.62	-28.36	-29.84	-27.85	-20.57	-52.01	-50.15	-46.54	-46.88	-46.23	-15.53	-38.26	-36.22	-42.02	-36.59	-53.48	-41.71	-30.86	-20.37	-27.95	-27.27	-31.52	-36.96	-35.40	-53.50	-41.76	-21.75	-32.73	-15.13	-25.91	-39.49	-28.88	-29.18	-43.09
ACER3	-29.88	-24.39	-27.98	-64.60	-56.38	-44.01	-16.77	-29.38	-42.51	-73.71	-43.03	-45.84	-42.04	-40.71	-60.90	-28.48	-31.77	-32.02	-27.97	-29.03	-43.66	-40.70	-33.98	-23.14	-47.93	-22.19	-52.89	-43.37	-45.17	-46.98	-29.93	-44.60	-23.44	-22.25	-20.78	-39.34	-37.76	-27.04	-21.77	-50.01	-31.45	-20.99	-35.75	-15.14	-34.03	-46.07	-18.82	-16.82	-38.78
ACHE	-8.23	-0.49	-5.46	-23.62	-17.14	-15.45	-7.55	-2.72	-14.05	-28.75	-30.65	7.09	-11.86	-20.63	-27.74	-17.17	-12.78	-2.85	-14.30	-3.16	-13.05	-36.17	10.80	-20.07	2.47	-13.40	-14.11	-10.21	15.72	-17.69	1.22	-21.17	-18.50	2.30	-5.68	-2.80	-11.24	-21.50	-3.48	2.76	-12.57	-0.61	-6.55	-7.64	-4.38	-18.88	0.70	-1.07	-12.75
ACIN1	21.77	1.42	23.27	22.75	38.04	24.88	-3.99	16.78	5.78	25.77	22.76	13.44	18.47	-0.14	6.14	-8.05	-8.83	3.29	7.89	0.01	27.26	-12.44	16.66	3.95	5.61	6.67	14.81	11.14	-1.27	18.32	20.26	-4.41	17.37	22.80	10.56	9.68	11.24	-2.93	-13.41	36.16	6.45	-3.11	12.34	0.13	8.26	3.45	6.40	7.48	7.57
ACKR1	-28.36	-24.69	-8.35	-44.79	-45.29	-28.86	-9.07	-11.27	-36.73	-49.06	-28.66	-26.42	-27.33	-21.79	-38.47	-7.68	-11.74	-10.24	-16.27	-23.05	-17.60	-30.72	-25.75	-27.12	-45.66	-8.61	-26.91	-16.83	-37.14	-33.51	-35.74	-27.98	-14.79	-22.54	-2.70	-26.44	-28.36	-31.27	-28.67	-35.41	-20.13	-23.61	-16.05	-8.05	-24.94	-30.84	-19.80	-17.65	-32.96
ACKR2	-37.26	-35.29	-26.17	-50.10	-50.09	-41.78	-24.53	-20.58	-43.04	-66.49	-27.35	-34.57	-35.28	-34.35	-52.06	-19.80	-22.93	-21.55	-27.43	-14.74	-48.25	-39.47	-35.48	-28.07	-43.44	-6.83	-33.61	-49.17	-38.52	-40.10	-49.45	-38.86	-40.24	-22.31	-18.23	-36.46	-42.15	-43.05	-30.75	-43.91	-31.38	-27.51	-30.88	-15.29	-35.92	-40.09	-24.75	-29.97	-43.36
ACKR3	-35.20	-35.02	-28.73	-52.12	-56.06	-45.30	-14.04	-28.79	-43.59	-69.67	-22.28	-46.88	-23.18	-36.80	-45.26	-20.30	-31.38	-31.16	-29.43	-25.11	-56.21	-31.14	-48.38	-30.02	-52.90	-18.51	-40.91	-41.86	-36.02	-34.41	-39.85	-44.05	-30.22	-23.14	-27.40	-36.66	-36.14	-37.90	-19.06	-43.08	-31.71	-21.44	-42.90	-14.71	-30.44	-43.13	-22.32	-25.62	-30.03
ACKR4	-15.51	-21.43	-13.85	-28.22	-25.42	-29.25	-8.89	-9.41	-18.20	-30.03	-17.81	-4.23	-19.59	-14.61	-36.48	-10.52	-9.73	-12.80	-5.81	-10.07	-19.50	-17.73	-18.70	-13.18	-39.74	-3.20	-4.55	-14.80	-25.36	-28.50	-18.78	-16.55	-6.20	-11.81	-5.08	-9.65	-13.68	-30.92	-15.42	-39.45	-21.95	-4.24	-14.17	1.84	-17.38	-18.82	-15.15	-17.34	-17.25
ACLY	11.41	2.10	-4.60	-59.63	-80.36	8.28	-3.26	-2.75	1.45	15.10	20.27	-25.40	-66.16	14.01	-42.15	8.94	-8.38	-22.00	-22.69	-18.00	-9.23	-32.38	-10.10	-8.64	-6.97	-13.12	-0.56	-11.37	-52.26	25.51	10.53	6.89	21.33	-32.99	-7.92	14.74	16.37	8.76	-21.77	-29.91	14.00	-22.62	10.04	-15.03	-25.19	-25.75	20.70	-7.89	-29.28
ACMSD	-45.13	-26.82	-33.40	-48.72	-46.19	-36.11	-20.86	-25.94	-39.23	-68.79	-22.18	-49.70	-30.05	-32.48	-47.67	-21.16	-26.25	-20.74	-29.64	-29.59	-39.38	-36.61	-44.55	-47.06	-49.46	-2.65	-34.57	-29.74	-37.25	-42.79	-59.82	-42.12	-16.35	-13.93	-30.70	-30.52	-34.13	-39.66	-26.04	-40.91	-35.59	-17.59	-27.89	-19.60	-30.36	-40.41	-20.30	-28.58	-29.54
ACO1	-31.22	-25.25	-18.45	-38.97	-20.10	-37.14	-23.09	-28.74	-40.10	-62.77	-22.96	-36.10	-27.80	-29.38	-36.53	-28.05	-15.75	-25.30	-27.95	-21.98	-50.51	-33.67	-28.74	-37.11	-44.81	-1.91	-41.71	-38.54	-35.56	-36.93	-48.21	-36.06	-13.56	-8.52	-28.31	-27.77	-38.09	-32.33	-34.63	-42.37	-30.72	-20.66	-26.56	-19.05	-33.75	-47.48	-15.24	-24.43	-31.45
ACO2	-15.70	-20.58	3.86	-29.20	25.52	42.72	-7.00	24.50	30.07	57.90	-16.20	53.91	-19.79	-23.27	9.47	-16.19	-24.09	1.61	0.03	-3.65	41.66	42.02	-29.82	46.81	0.65	-4.07	-21.36	10.45	70.84	-6.65	-6.50	36.51	37.68	35.14	-10.34	23.13	-6.06	-33.52	-25.79	-8.59	4.63	-16.07	-14.94	13.87	-4.68	13.13	-20.12	-13.93	19.22
ACOT1	-21.47	-21.21	-20.85	-51.35	-45.91	-44.55	-26.92	-34.13	-60.92	-86.40	-39.08	-40.30	-33.39	-28.78	-54.90	-13.13	-34.81	-21.30	-35.42	-14.59	-36.60	-33.88	-46.24	-37.24	-39.35	-28.77	-51.81	-50.90	-38.58	-42.99	-45.50	-49.66	-15.06	-27.84	-27.82	-38.37	-40.60	-34.52	-36.35	-53.49	-51.94	-20.02	-38.08	-23.57	-22.35	-53.67	-26.21	-23.51	-38.14
ACOT2	-24.19	-20.75	-21.38	-32.67	-33.08	-34.30	-16.02	-16.88	-40.41	-47.95	-26.05	-41.24	-13.95	-26.79	-38.50	-18.18	-17.31	-9.66	-19.86	-8.42	-30.93	-28.80	-44.59	-31.45	-34.41	-6.71	-40.45	-38.67	-31.80	-29.68	-34.28	-32.88	-21.93	-17.23	-25.13	-26.64	-21.77	-27.87	-23.52	-38.48	-22.94	-13.46	-15.98	-13.69	-21.65	-30.01	-20.84	-26.89	-29.94
ACOT4	4.51	-14.43	-13.52	-24.44	-33.19	-31.90	-9.79	-16.36	-3.78	-53.26	-8.06	-23.97	-26.38	-11.88	-34.67	-4.05	-10.61	-16.86	-4.53	-2.27	-20.09	-18.43	-14.53	-19.40	-32.36	-13.00	-27.04	-22.27	-27.34	-17.55	-14.66	-5.88	-3.22	-10.67	-6.29	-4.08	11.10	-19.88	-10.30	-24.59	-21.94	2.34	-1.59	-1.26	0.46	-17.26	-4.76	0.62	-3.57
ACOT6	-17.88	-24.88	-29.19	-30.32	-39.82	-34.01	-16.59	-20.41	-34.57	-61.24	-32.60	-36.70	-30.65	-35.39	-41.16	-13.70	-25.21	-23.24	-22.88	-3.54	-33.12	-25.84	-41.34	-37.14	-48.34	-4.14	-27.23	-29.71	-39.15	-26.79	-32.89	-22.28	-17.35	-17.79	-22.60	-20.11	-26.03	-30.46	-23.52	-42.13	-22.63	-20.30	-19.37	-9.87	-26.80	-27.04	-18.11	-16.55	-31.55
ACOT7	-34.60	-30.94	-35.31	-63.78	-54.11	-43.45	-17.88	-26.67	-46.84	-61.89	-42.45	-49.45	-21.75	-40.10	-53.06	-29.38	-27.06	-26.62	-27.95	-20.87	-51.85	-28.28	-16.41	-33.16	-49.81	-15.11	-44.86	-39.35	-48.77	-45.58	-63.99	-42.28	-32.35	-24.84	-22.97	-30.28	-31.43	-38.50	-37.63	-55.17	-34.31	-21.82	-34.06	-17.67	-37.01	-38.45	-13.56	-20.67	-32.37
ACOT8	-24.63	-18.21	1.93	-42.85	-50.08	-48.53	-8.72	-19.21	-37.11	-65.33	-25.10	-27.31	-26.68	-33.82	-44.45	-20.28	-21.75	-6.37	-30.21	-0.92	-31.53	-29.74	-36.49	-23.34	-33.14	-1.41	-30.42	-24.79	-45.01	-22.07	-42.74	-38.69	-25.59	-19.57	-8.93	-22.89	-38.22	-37.95	-33.82	-39.04	-37.72	-11.73	-33.69	-16.42	-15.88	-32.19	-19.70	-1.28	-18.75
ACOT11	-31.60	-30.80	-24.42	-44.82	-53.54	-34.12	-19.59	-17.11	-38.67	-59.54	-23.75	-37.65	-18.45	-22.89	-41.17	-18.81	-25.29	-15.21	-14.93	-26.49	-37.70	-24.05	-28.68	-23.49	-42.22	-4.49	-28.37	-32.95	-56.47	-38.12	-56.44	-38.18	-14.27	-20.91	-22.95	-31.37	-42.63	-34.43	-19.01	-53.35	-34.71	-14.85	-18.03	-0.59	-17.08	-26.80	-17.53	-18.37	-36.24
ACOT12	5.23	-4.23	-4.71	13.00	-9.55	-26.17	1.41	1.77	2.39	-5.37	-1.74	0.08	-16.84	-0.45	-14.63	3.98	6.20	12.41	-5.28	6.18	8.02	-9.38	2.08	9.72	-17.15	17.77	22.63	3.51	4.20	-15.06	0.34	-12.30	-2.91	-9.66	26.78	-14.72	-19.53	-9.54	-8.45	-19.82	-19.02	-4.33	-0.65	2.15	-10.94	0.23	-4.63	0.26	-20.59
ACOT13	-38.73	-36.67	-20.36	-49.10	-30.84	-26.03	-10.70	-28.68	-51.83	-52.33	-29.84	-36.72	-28.64	-25.21	-46.48	-23.63	-22.37	-21.50	-21.96	-14.93	-35.19	-53.33	-38.85	-42.77	-46.34	-13.50	-33.31	-35.30	-41.46	-30.16	-46.77	-34.57	-21.29	-29.54	-32.30	-26.94	-29.75	-47.27	-35.09	-37.67	-31.99	-25.06	-25.11	-1.59	-31.12	-38.68	-20.46	-23.73	-6.05
ACOX1	-5.36	1.37	7.29	-17.42	26.45	-26.06	-6.44	-9.22	-17.30	-9.09	-17.30	18.01	-9.25	-28.17	22.98	-2.71	9.17	-12.20	-9.82	43.61	-33.83	-22.36	9.84	-1.93	-11.12	-4.99	-22.89	-13.56	-6.18	-12.37	-21.60	-41.39	-14.78	-18.34	-10.45	-30.23	-31.38	-26.83	-14.29	-36.54	16.52	-17.61	-20.14	3.29	35.18	-31.68	-23.66	-13.22	-28.90
ACOX2	-29.64	-18.74	-13.96	-23.44	-22.35	-31.77	-9.61	-8.82	-26.96	-57.00	-25.76	-18.89	-38.76	-26.30	-32.72	-1.63	-15.50	-16.43	-25.91	-12.59	-20.41	-36.18	-22.74	-23.08	-38.16	-9.87	-29.31	-42.54	-33.35	-29.97	-41.97	-32.41	-15.56	-19.96	-25.67	-23.62	-23.98	-40.37	-23.11	-52.22	-29.98	-13.38	-27.74	-17.10	-22.57	-49.09	-16.15	-22.64	-34.17
ACOX3	-28.83	-26.52	-12.34	-32.81	-49.42	-36.07	-8.27	-15.53	-32.10	-52.04	-21.92	-37.67	-35.38	-29.61	-45.15	-17.55	-15.09	-9.29	-18.68	-14.29	-27.30	-25.53	-20.86	-13.94	-33.39	-10.50	-17.29	-26.09	-33.89	-24.99	-27.93	-29.15	-24.79	-24.61	-20.18	-29.76	-26.43	-33.52	-28.00	-40.08	-25.99	-23.91	-15.10	-8.05	-29.04	-36.88	-16.97	-20.61	-37.62
ACOXL	-16.86	-14.94	-29.04	-18.91	-29.58	-44.22	-5.07	-10.83	-24.71	-42.92	-22.48	-42.99	-10.15	-20.76	-15.34	-5.22	-6.31	-16.62	-20.94	-19.07	-29.64	-11.90	-21.18	-26.99	-42.53	-0.30	-17.00	-25.54	-28.32	-23.70	-37.85	-23.95	-6.00	-17.09	-20.51	-24.06	-36.00	-28.77	-14.64	-39.43	-19.58	-14.64	-19.76	-7.64	-11.22	-22.62	-14.51	-8.03	-32.73
ACP1	-39.93	-33.95	-25.05	-68.38	-50.35	-30.78	-25.38	-33.12	-44.86	-66.04	-36.66	-55.88	-36.05	-46.61	-68.11	-29.56	-30.84	-35.15	-24.68	-24.04	-36.59	-43.13	-38.49	-43.56	-48.83	-11.77	-49.14	-44.56	-42.44	-53.72	-62.66	-47.62	-34.76	-26.14	-35.01	-35.72	-30.53	-42.69	-29.90	-53.81	-37.53	-36.66	-46.06	-19.39	-27.37	-47.14	-8.58	-31.73	-53.04
ACP2	-23.80	-18.02	-34.86	-40.86	-32.72	-29.86	-12.44	-21.27	-26.74	-41.25	-25.90	-20.04	-21.44	-28.36	-35.92	-24.91	-13.02	-13.00	-23.31	-20.28	-16.17	-32.03	-22.52	-29.15	-37.34	-13.54	-35.10	-31.93	-37.66	-27.65	-44.39	-26.78	-20.19	-13.16	-19.45	-13.14	-20.56	-36.49	-30.58	-33.49	-29.26	-10.49	-20.89	-13.08	-26.20	-28.48	-13.70	-23.62	-30.56
ACP5	-39.57	-33.14	-21.28	-45.50	-35.87	-38.04	-21.40	-23.50	-43.29	-56.27	-35.78	-29.54	-38.74	-42.71	-46.59	-21.02	-40.27	-30.36	-24.78	-23.99	-51.77	-34.65	-50.78	-41.94	-51.56	-16.62	-40.34	-34.94	-45.09	-28.60	-33.60	-35.23	-36.08	-26.90	-26.44	-22.24	-27.67	-39.29	-33.80	-39.70	-25.91	-23.12	-32.18	-16.23	-45.12	-41.61	-24.63	-33.30	-37.91
ACP6	-26.18	-23.54	-22.07	-37.55	-38.11	-33.50	-15.16	-15.73	-39.77	-53.61	-24.74	-24.18	-30.62	-23.61	-39.99	-12.48	-16.92	-15.08	0.39	-20.92	-13.10	-34.13	-26.81	-30.23	-43.41	-7.70	-23.98	-25.34	-36.19	-36.13	-37.42	-29.49	-16.99	-23.25	-9.15	-23.57	-25.48	-42.67	-29.40	-40.43	-24.64	-9.99	-31.64	-4.98	-27.14	-15.63	-11.43	-11.52	-26.83
ACPP	-22.62	-22.31	-15.79	-37.42	-15.52	-30.21	-18.78	-16.27	-32.54	-43.86	-15.39	-26.61	-28.01	-24.68	-36.94	-17.11	-18.80	-22.32	-16.47	-15.04	-9.61	-45.74	-6.66	-19.66	-28.37	-16.45	-10.66	-23.81	-30.95	-26.03	-23.76	-21.21	-19.16	-23.85	-4.84	-19.95	-17.73	-22.53	-21.97	-35.31	-28.75	-22.45	-19.59	-14.27	-17.08	-33.70	-6.04	-15.51	-21.31
ACP4	-18.60	-28.54	-20.58	-58.87	-48.00	-35.93	-21.81	-31.18	-56.31	-53.39	-33.46	-48.97	-32.53	-27.36	-40.48	-19.83	-35.48	-20.60	-24.99	-29.41	-41.02	-31.84	-47.32	-47.20	-51.26	-16.23	-50.77	-39.39	-49.51	-38.34	-50.20	-29.17	-28.26	-20.13	-30.25	-33.02	-38.70	-34.73	-23.11	-42.35	-39.77	-20.89	-24.78	-21.52	-21.08	-33.55	-9.13	-18.21	-38.52
ACR	-13.10	-31.35	-11.53	-55.29	-51.16	-14.84	-6.00	-16.71	-30.55	-8.57	-28.24	-37.03	-39.59	-11.14	-34.21	-19.77	-21.07	-21.43	-14.34	-20.80	-31.43	-35.48	-36.25	-32.05	-47.76	-12.71	-50.60	-30.01	-39.60	-14.17	-46.42	-34.82	-11.80	3.33	-28.98	-10.28	-27.05	-28.15	-25.23	-39.53	-15.72	-22.33	-19.96	-0.07	-0.53	-23.79	-6.60	-20.22	-13.22
ACRBP	-16.09	-18.25	-18.05	-51.21	-29.60	-33.05	2.35	-17.47	-38.10	-48.45	-25.21	-30.08	-21.20	-16.31	-49.83	-12.22	-20.20	-13.70	-19.31	-17.87	-24.16	-40.98	-19.17	-26.75	-41.42	-11.62	-37.13	-27.96	-39.40	-35.21	-38.83	-40.92	-21.58	-24.75	-5.81	-23.66	-29.93	-40.89	-29.32	-45.11	-41.41	-19.46	-20.39	-4.96	-19.98	-47.76	-26.05	-17.71	-37.20
ACRV1	-47.22	-32.25	-30.65	-52.88	-62.42	-43.80	-22.56	-29.80	-66.20	-70.56	-33.34	-45.60	-38.43	-44.53	-58.47	-24.21	-34.90	-26.43	-26.92	-33.99	-48.98	-45.10	-55.25	-51.56	-62.71	-15.70	-53.23	-46.38	-54.77	-47.05	-57.72	-45.08	-22.75	-30.23	-32.54	-36.01	-42.00	-47.18	-41.51	-54.50	-45.32	-24.27	-46.44	-19.16	-34.22	-49.09	-30.76	-37.08	-36.34
ACSBG1	-24.81	-32.00	-24.38	-53.23	-56.36	-45.44	-11.09	-17.68	-42.71	-67.76	-20.77	-47.85	-30.48	-38.52	-48.94	-19.24	-16.51	-23.59	-19.82	-23.78	-55.04	-44.11	-45.81	-32.29	-44.52	-12.49	-38.46	-29.49	-46.92	-33.01	-51.41	-45.58	-23.52	-23.84	-22.07	-28.14	-40.75	-47.66	-30.01	-53.44	-27.50	-20.55	-24.29	-12.64	-35.33	-37.69	-26.89	-16.36	-42.71
ACSBG2	-23.71	-19.47	-13.56	-27.43	-33.60	-30.33	-10.23	-16.31	-29.85	-40.79	-23.40	-23.66	-17.89	-26.47	-37.46	-14.37	-11.89	-17.43	-19.39	-21.82	-34.09	-23.71	-14.11	-26.68	-46.14	-4.89	-35.46	-21.26	-33.54	-38.54	-50.37	-26.70	-25.66	-12.81	-24.53	-7.33	-22.85	-30.84	-17.85	-34.66	-35.06	-9.82	-28.21	-10.80	-24.41	-27.95	-16.21	-11.87	-31.73
ACSF2	-10.41	-15.12	5.97	-31.86	-42.39	-46.94	-6.40	-14.41	-30.35	-40.93	-24.64	-18.72	-26.20	-31.43	-44.46	-8.57	-30.11	-20.26	-23.42	-18.36	-14.49	-26.68	-29.75	-13.42	-37.57	-14.28	-28.80	-29.03	-38.80	-10.74	-30.78	-42.47	2.20	-12.13	-17.32	-10.01	-9.48	-26.52	-14.28	-41.74	-18.11	-15.99	-29.56	7.67	-18.87	-21.59	-13.48	-28.05	-27.41
ACSF3	-23.86	-28.74	-32.28	-48.74	-27.20	-34.03	-7.03	-19.34	-31.29	-45.83	-35.56	-30.45	-23.84	-22.96	-46.34	-11.62	-26.34	-23.77	-16.02	-25.42	-30.14	-26.82	-46.58	-24.00	-41.46	-9.81	-36.12	-41.85	-35.48	-29.54	-46.64	-38.72	-20.52	-14.85	-25.27	-30.08	-30.24	-29.93	-26.54	-45.72	-22.84	-10.55	-32.33	-13.96	-24.48	-32.94	-11.80	-28.74	-40.01
ACSL1	-25.74	-23.07	-20.70	-51.52	-1.83	-44.35	-20.13	-20.59	-33.36	-52.09	-35.30	-38.76	-26.60	-25.70	-50.67	-19.46	-21.67	-19.43	-24.71	-21.56	-41.40	-30.59	-41.17	-23.60	-48.92	-8.18	-38.47	-33.08	-36.53	-35.41	-40.77	-30.75	-19.45	-20.93	-24.39	-20.12	-27.75	-25.25	-21.95	-39.12	-28.80	-18.26	-21.44	-4.60	-8.20	-29.56	-21.70	-19.01	-34.06
ACSL3	-12.19	24.68	-9.70	-6.72	69.87	-36.38	-12.18	56.13	19.33	-29.70	-13.61	1.64	5.68	-23.81	16.16	29.26	-11.97	-6.10	-9.30	10.65	5.00	6.47	-17.81	-15.74	-21.39	12.53	-25.18	-26.28	15.26	-29.12	-9.25	-25.23	3.29	-10.41	-27.20	-8.16	-9.59	55.41	-5.38	6.63	22.16	9.38	-9.99	-7.93	35.88	-28.44	-7.82	-8.12	-21.98
ACSL5	-23.10	-37.59	-28.23	-62.40	-55.42	-41.87	-21.31	-23.79	-45.47	-67.97	-45.08	-48.81	-34.73	-37.72	-45.03	-26.27	-31.89	-29.12	-27.46	-30.37	-48.34	-33.64	-36.24	-45.55	-55.01	-21.96	-49.75	-33.20	-55.22	-44.77	-45.36	-41.19	-23.07	-31.74	-29.24	-29.00	-36.33	-45.43	-37.02	-53.67	-35.39	-15.10	-36.64	-16.54	-24.47	-49.80	-25.95	-35.04	-46.44
ACSL6	-27.57	-15.45	-17.77	-37.55	-53.27	-42.82	1.66	-27.62	-42.92	-69.02	-27.28	-25.26	-30.21	-32.01	-45.38	-17.39	-5.50	-6.91	-15.76	-22.50	-37.10	-40.08	-41.09	-14.19	-38.84	-7.66	-23.51	-32.45	-28.00	-35.83	-35.01	-39.87	-18.90	-16.32	-14.60	-30.58	-33.49	-33.21	-22.71	-39.24	-34.02	-11.71	-21.89	-18.75	-35.35	-34.70	-18.73	-23.27	-42.69
ACSM1	-27.16	-35.99	-28.16	-41.69	-35.55	-47.53	-25.43	-21.58	-42.97	-68.02	-27.16	-45.87	-33.31	-38.32	-62.22	-28.37	-28.17	-31.51	-28.48	-26.56	-42.26	-49.49	-39.64	-41.63	-55.69	-20.26	-53.59	-61.13	-49.94	-43.19	-38.01	-38.47	-39.09	-22.01	-35.04	-27.40	-39.88	-41.88	-32.30	-44.09	-27.20	-16.29	-28.66	-21.03	-30.36	-39.85	-32.16	-25.98	-35.31
ACSM2A	-24.07	-30.36	-18.43	-23.35	-37.91	-41.16	-25.79	-24.27	-47.18	-49.72	-26.58	-36.43	-28.91	-37.05	-49.99	-25.85	-21.31	-23.60	-26.03	-22.55	-39.42	-43.04	-40.97	-42.51	-48.07	-18.16	-41.13	-43.41	-50.90	-26.29	-21.01	-42.23	-37.85	-16.90	-18.70	-31.68	-38.23	-43.62	-26.41	-46.02	-32.80	-21.04	-30.25	-16.37	-23.95	-22.27	-14.62	-27.14	-39.40
ACSM2B	-48.08	-38.49	-30.15	-49.86	-53.40	-46.92	-32.45	-34.41	-61.67	-75.67	-35.51	-50.31	-37.35	-51.12	-68.01	-32.40	-39.59	-35.09	-25.45	-25.59	-53.14	-48.65	-55.61	-50.08	-61.01	-20.65	-60.19	-55.59	-55.23	-45.90	-52.63	-47.00	-35.86	-21.41	-42.26	-48.38	-44.30	-47.58	-36.32	-53.31	-43.84	-29.95	-38.75	-24.23	-33.04	-37.81	-24.92	-37.31	-51.70
ACSM3	-15.45	-15.96	-13.58	-20.08	-32.10	-32.81	-15.58	-16.89	-15.76	-42.60	-24.62	-12.68	-22.20	-18.75	-33.70	-21.19	-9.13	-9.62	-13.98	-20.87	-21.07	-23.94	-7.56	-17.39	-37.98	-5.58	-26.54	-26.48	-44.99	-26.84	-31.36	-32.84	-22.82	-11.30	-23.33	-13.97	-23.35	-32.79	-18.29	-37.94	-19.89	-16.13	-15.90	-8.82	-19.29	-20.43	-20.97	-20.28	-34.76
ACSM4	-35.19	-37.50	-15.46	-49.44	-32.38	-47.41	0.86	-25.74	-43.61	-69.92	-27.35	-38.39	-33.88	-32.98	-51.34	-20.90	-26.06	-22.09	-16.63	-31.63	-23.82	-38.87	-19.61	-38.87	-35.59	-16.54	-41.98	-39.24	-44.09	-42.74	-47.06	-41.64	-31.43	-20.20	-13.32	-31.90	-41.42	-34.18	-26.03	-49.01	-42.86	-26.96	-8.17	-9.42	-23.87	-40.21	-24.85	-17.92	-33.59
ACSM5	-19.46	-29.10	-14.64	-39.20	-33.60	-38.26	-20.52	-26.08	-40.24	-64.67	-37.12	-30.58	-19.02	-25.46	-41.84	-19.07	-9.24	-29.08	-21.13	-25.55	-26.18	-52.37	-39.95	-40.23	-55.69	-19.36	-47.60	-51.55	-58.48	-35.05	-20.41	-42.97	-36.75	-18.02	-28.13	-20.73	-23.74	-39.73	-19.73	-45.86	-32.07	-19.50	-30.94	-21.31	-14.37	-39.48	-30.78	-18.29	-40.47
ACSM6	-25.88	-29.27	-25.70	-48.34	-50.37	-45.06	-11.09	-24.96	-34.46	-70.67	-22.34	-40.90	-26.34	-33.82	-43.75	-17.92	-17.61	-19.15	-7.88	-12.26	-35.21	-30.53	-22.84	-30.07	-28.41	-15.97	-31.02	-47.34	-43.99	-42.79	-35.69	-25.07	-19.26	-11.09	-3.86	-19.29	-28.16	-34.80	-23.28	-38.91	-23.68	-7.08	-20.58	-9.23	-23.21	-39.58	-9.22	-19.82	-39.49
ACSS1	-13.94	-39.77	-26.64	-54.56	-39.89	-45.21	-12.32	-22.73	-21.17	-63.82	-30.82	-40.21	-38.00	-25.67	-56.42	-21.99	-30.58	-17.66	-23.48	-25.79	-43.71	-29.53	-21.84	-29.39	-49.33	-14.64	-39.06	-19.19	-44.73	-35.39	-52.03	-45.04	-38.21	-17.18	-27.92	-30.84	-35.12	-41.08	-31.77	-45.74	-30.98	-30.90	-31.36	-8.40	-29.07	-40.56	-16.65	-16.24	-32.33
ACSS2	-45.13	-33.99	-19.52	-60.42	-50.17	-48.62	-30.69	-26.45	-52.40	-78.17	-32.29	-51.08	-25.88	-44.25	-53.14	-32.18	-30.05	-24.39	-34.67	-29.10	-44.39	-50.50	-53.77	-44.14	-53.38	-21.06	-51.85	-29.08	-41.26	-39.66	-53.80	-44.45	-35.24	-22.61	-21.86	-36.39	-38.25	-37.09	-30.89	-48.37	-43.18	-17.35	-40.41	-20.15	-39.33	-43.10	-26.18	-24.01	-21.82
ACSS3	-41.59	-21.17	-22.26	-53.24	-48.99	-34.34	-18.10	-35.83	-44.91	-66.03	-22.42	-29.37	-10.23	-19.83	-45.30	-23.06	-15.45	-14.60	-14.56	-17.32	-40.19	-44.25	-40.52	-33.56	-34.68	-12.46	-35.53	-31.83	-34.88	-35.98	-41.45	-40.53	-34.81	-15.57	-36.85	-34.55	-38.32	-29.98	-29.38	-43.44	-31.24	-10.39	-28.73	-18.90	-36.55	-30.24	-24.22	-21.83	-36.92
ACTA1	-1.76	-23.43	1.25	-41.30	-35.49	-35.34	13.46	-10.74	-43.90	-31.62	-24.55	-22.52	-23.77	-6.92	-22.71	-14.46	-10.31	-6.03	-20.53	-16.70	-35.80	-21.75	-9.28	-11.30	-33.00	-3.77	-25.05	-10.90	-21.36	-38.70	-32.45	-26.37	-24.84	-26.00	3.59	-31.28	-24.64	-30.54	-33.99	-42.31	-21.68	-16.11	-19.33	5.73	-13.69	-18.47	-11.82	-27.25	-25.57
ACTA2	-19.04	-37.21	-20.15	-36.67	-51.74	-42.47	-14.31	-20.45	-38.53	-66.90	-31.10	-36.79	-14.29	-33.28	-45.93	-20.10	-11.48	-20.35	-16.02	-14.32	-33.28	-23.52	-24.06	-28.83	-49.42	-8.07	-37.46	-36.94	-50.80	-41.19	-40.75	-39.72	-28.18	-31.54	-22.77	-41.03	-35.19	-41.45	-36.33	-44.64	-34.07	-13.50	-27.73	-17.30	-32.28	-48.31	-17.80	-22.11	-42.50
ACTB	5.47	17.13	2.04	91.51	-17.76	-21.47	17.13	11.26	-8.96	88.72	-18.15	47.92	24.06	-3.68	19.13	-4.12	0.47	17.78	-2.36	18.48	66.29	47.54	-29.89	-9.27	63.20	-4.47	-0.06	-5.50	16.00	-23.42	38.07	34.62	59.88	36.56	38.24	28.96	-21.34	39.92	24.19	46.02	49.17	-1.79	33.13	-11.21	4.63	-20.59	13.64	2.94	19.84
ACTBL2	-29.59	-29.26	-30.73	-48.86	-50.17	-43.77	-10.24	-16.18	-38.61	-59.51	-30.04	-41.88	-42.36	-27.65	-35.57	-12.32	-26.18	-17.02	-13.06	-21.92	-33.23	-33.17	-22.66	-35.48	-45.62	-8.01	-38.40	-35.07	-42.71	-40.47	-43.14	-43.82	-41.30	-29.87	-22.42	-26.95	-33.63	-38.69	-29.06	-49.23	-34.82	-22.52	-33.03	-13.03	-33.59	-37.01	-20.80	-16.68	-38.69
ACTC1	-26.18	-28.98	-21.28	-41.94	-46.96	-48.90	-21.55	-29.77	-29.41	-37.98	-33.84	-35.10	-31.63	-39.20	-46.22	-20.69	-23.91	-18.21	-17.83	-21.50	-36.32	-35.16	-32.25	-34.72	-35.04	-16.61	-29.56	-35.74	-40.72	-33.28	-41.79	-52.31	-30.33	-23.61	-14.35	-26.25	-33.58	-39.29	-31.20	-49.69	-30.47	-22.16	-34.64	-22.30	-41.04	-34.19	-17.12	-28.31	-42.07
ACTG1	20.05	12.03	10.32	-7.51	-15.19	-15.71	1.45	-2.07	-4.21	30.78	-5.88	-9.71	-1.18	-3.62	0.76	10.49	-14.15	5.84	4.37	8.96	6.68	-10.46	15.86	1.59	-15.06	3.56	-18.72	-16.07	5.71	-8.94	1.04	-14.56	-1.53	-1.95	4.53	-10.20	-6.90	-17.04	-7.30	-13.86	22.04	6.43	-16.10	3.06	23.95	-29.12	-7.36	-11.90	-3.94
ACTG2	-23.13	-31.12	-28.09	-51.69	-39.66	-40.98	-17.61	-27.63	-33.03	-66.44	-33.21	-22.38	-24.74	-40.76	-39.73	-12.76	-24.82	-24.27	-15.37	-16.76	-57.58	-36.31	-28.09	-25.53	-49.01	-11.25	-28.66	-32.92	-33.28	-28.69	-49.79	-40.21	-34.17	-16.94	-26.21	-43.21	-33.39	-43.48	-30.74	-47.09	-38.08	-26.23	-32.12	-21.88	-37.42	-42.92	-28.60	-26.42	-37.79
ACTL6A	25.39	37.46	41.88	80.50	52.90	34.25	22.59	41.54	43.24	72.01	42.11	54.07	31.02	40.90	55.74	18.85	23.82	34.92	60.49	28.20	41.41	45.00	33.06	32.67	70.33	9.34	41.20	3.94	81.84	42.22	68.90	68.48	41.23	26.03	22.18	38.89	53.93	59.41	78.24	69.26	38.80	29.77	38.72	5.24	43.78	76.59	19.32	37.37	81.51
ACTL6B	-11.08	-25.95	-13.40	-46.53	-36.53	-40.45	-10.97	-19.80	-44.96	-79.42	-32.52	-8.20	-27.89	-23.04	-54.08	-25.27	-7.20	-17.55	-20.52	-15.63	-33.77	-31.95	-19.04	-22.21	-34.36	-12.07	-22.74	-24.36	6.66	-27.82	-28.96	-38.81	-24.60	-14.30	-18.59	-20.37	-30.62	-37.06	-27.79	-46.88	-30.78	-19.89	-36.96	-17.82	-27.54	-38.80	-22.56	-22.26	-45.75
ACTL7A	-2.12	-12.05	-6.61	-23.62	-6.22	-31.64	4.92	-11.38	-20.46	-33.15	1.38	-12.64	-17.35	-4.76	-27.75	-7.24	-9.11	-16.08	-13.58	5.79	-3.98	-7.27	-6.45	8.16	-23.21	-8.88	-9.99	-8.22	-21.12	-7.93	-23.05	-33.78	-11.33	-25.14	-9.33	-14.58	-16.81	-38.46	-19.27	-28.64	-21.16	-8.50	-10.49	0.38	-10.39	-37.65	-27.06	-1.08	-28.84
ACTL7B	-4.99	-20.03	-3.44	-25.48	-15.88	-21.53	-8.74	-14.42	-39.00	-44.90	-12.54	-14.84	-22.80	-23.10	-26.45	-8.92	-16.08	-10.33	-12.33	-5.75	-22.55	-30.15	-25.17	-14.85	-21.53	-7.69	-15.85	-14.36	-21.21	-16.03	-22.15	-13.69	-20.58	-9.04	-9.06	-20.59	-15.61	-17.16	-12.02	-8.82	-15.28	-15.48	-12.73	-10.02	-13.96	-21.09	-20.70	-8.22	-14.92
ACTL8	-28.53	-28.41	-16.03	-46.32	-61.65	-42.82	-8.13	-27.88	-48.97	-60.41	-30.25	-44.51	-33.94	-48.02	-46.91	-2.92	-13.60	-24.23	-15.30	-23.96	-41.60	-50.78	-22.75	-27.04	-60.57	-18.17	-41.01	-58.08	-50.47	-44.91	-53.03	-36.39	-15.71	-23.64	-25.27	-6.50	-39.99	-28.81	-20.89	-50.53	-36.48	-6.21	-15.44	-16.13	-5.03	-37.91	-27.57	-21.11	-24.87
ACTL9	-24.93	-32.39	-12.36	-51.94	-27.99	-31.38	-18.23	-17.06	-27.23	-45.10	-26.68	-28.75	-26.77	-37.41	-37.93	-25.69	-31.09	-30.21	-16.00	-31.83	-39.34	-39.23	-23.54	-35.77	-39.94	-27.15	-52.64	-38.87	-49.63	-31.82	-52.70	-26.08	-39.02	-25.25	-20.22	-22.08	-15.25	-42.31	-27.81	-35.68	-28.29	-14.67	-37.55	-25.44	-31.68	-47.42	-21.50	-14.05	-28.89
ACTL10	-36.17	-27.06	-32.81	-59.63	-58.39	-37.23	-27.93	-31.00	-61.36	-72.35	-29.91	-51.17	-29.35	-36.99	-62.59	-24.10	-30.95	-29.97	-33.35	-18.15	-33.85	-43.37	-37.10	-45.89	-54.24	-15.55	-49.10	-55.87	-50.31	-41.08	-54.81	-52.22	-25.92	-14.10	-31.92	-41.05	-40.01	-38.95	-42.95	-53.70	-39.81	-29.79	-34.27	-20.59	-37.10	-33.25	-20.78	-20.88	-41.18
ACTN1	-7.21	-13.75	-7.12	-45.48	-33.66	-29.40	-13.14	-18.07	-26.38	-58.06	-22.05	-39.39	-21.86	-34.03	-37.70	-5.52	-9.04	-1.36	-14.75	-4.63	0.64	-34.48	-25.95	-26.95	-32.93	5.38	-18.02	-30.30	-28.67	-23.49	-31.12	-22.89	-21.14	-16.60	-11.49	-22.57	-11.94	-24.67	-18.86	-29.95	-18.62	-5.55	-11.07	-6.26	-10.32	-34.28	-4.34	-22.23	-15.37
ACTN2	-27.84	-20.26	-20.23	-41.25	-54.27	-37.40	-3.05	-18.61	-49.42	-55.10	-13.58	-44.40	-25.21	-25.07	-46.78	-16.23	-13.33	-16.94	-18.38	-16.41	-41.13	-34.22	-29.52	-27.44	-36.03	-1.92	-22.64	-23.70	-37.71	-34.03	-49.71	-27.30	-7.10	-18.75	-6.67	-23.56	-17.64	-36.63	-34.34	-41.92	-25.01	-18.20	-24.70	2.38	-19.35	-33.46	1.99	-22.89	-27.59
ACTN4	-5.47	-41.05	-25.84	-39.09	-40.52	-31.61	-25.29	-21.01	-27.86	-47.14	-29.91	-37.41	-46.28	-24.29	-66.40	-14.94	-38.45	-22.98	-18.69	-21.50	-36.54	-37.87	-46.92	-44.13	-45.62	-15.57	-41.41	-32.64	-71.50	-36.91	-53.33	-44.05	-40.79	-28.71	-24.56	-22.16	-20.18	-40.92	-26.59	-41.91	-48.20	-4.66	-32.24	-13.32	-33.08	-26.38	-20.17	-16.49	-39.35
ACTR1A	15.92	7.33	15.62	-17.76	-5.44	82.94	1.95	16.83	43.65	127.82	15.62	13.66	36.66	19.52	76.34	27.23	3.33	18.99	2.95	13.76	74.31	7.63	45.13	11.10	36.12	5.13	47.91	23.45	6.42	43.23	1.82	13.59	57.90	26.25	-1.24	25.86	14.93	34.70	91.94	85.83	4.65	15.24	-2.09	22.74	54.48	-7.04	24.62	-4.77	-1.79
ACTR1B	-2.40	-3.27	-10.12	-11.28	-14.76	-23.86	10.30	-4.87	3.79	-22.23	4.32	-10.54	9.39	-4.41	-11.22	10.25	0.61	0.73	13.40	-1.98	11.14	2.18	3.46	-2.18	-6.94	0.45	1.00	-6.31	3.16	5.40	-12.98	-18.53	1.63	-9.79	-1.41	-5.53	-3.17	-0.23	6.81	-13.71	5.42	-2.80	7.97	5.63	1.45	0.50	0.66	16.18	2.88
ACTR2	35.72	31.41	0.10	130.11	62.59	32.89	29.44	37.42	33.82	29.46	9.31	9.03	46.55	51.08	70.20	27.19	25.08	16.95	18.32	23.00	13.09	46.88	25.97	36.87	73.08	14.68	33.26	19.94	53.83	34.94	43.64	52.81	37.81	32.04	-9.34	39.06	5.09	37.85	24.40	13.67	-11.54	40.22	33.60	11.89	53.55	39.91	32.81	7.90	29.20
ACTR3	-0.76	-7.45	-13.08	26.22	4.99	-25.73	-2.37	2.60	-7.85	-30.58	-14.65	-38.31	0.48	-4.88	-15.66	-7.13	-4.56	-17.61	-17.50	-3.99	-29.64	-7.15	-3.50	-18.48	8.37	6.05	0.82	-26.79	16.22	-2.79	3.65	6.35	-6.13	3.47	-20.31	-7.22	-20.89	1.95	-2.37	-17.44	-30.59	-4.77	-4.85	-12.12	3.14	8.73	-1.12	-14.30	-1.81
ACTR3B	-22.60	-22.94	-25.58	-52.99	-47.67	-19.52	-21.57	-24.98	-51.89	-54.69	-25.66	-32.12	-32.97	-30.12	-39.98	-28.61	-15.58	-19.22	-12.91	-9.96	-43.08	-22.21	-34.18	-33.86	-42.30	-8.83	-32.11	-33.09	-45.21	-32.50	-41.27	-40.04	-17.48	-9.73	-20.99	-15.49	-21.74	-33.93	-26.45	-50.08	-42.79	-33.31	-36.00	-6.14	-27.60	-28.48	-14.63	-24.07	-30.62
ACTR3C	-10.33	-15.27	-14.79	-10.77	-14.63	-10.17	-8.51	-11.73	-27.58	-31.14	-11.50	-14.64	-8.90	-13.98	-23.33	-9.41	-3.24	-9.02	-11.67	-14.41	-24.87	-10.87	-22.48	-18.26	-24.86	-2.04	-16.16	-14.32	-17.10	-16.00	-25.88	-16.89	-10.57	-5.74	-6.16	-12.46	-13.54	-19.76	-12.39	-25.89	-11.17	-6.15	-6.76	0.78	-12.60	-4.03	-6.74	-13.85	-8.34
ACTR5	-3.10	-21.98	-11.79	58.11	-41.82	-8.68	-1.50	-26.27	-26.19	-3.36	-18.17	-22.94	-4.16	-15.48	-51.86	-9.80	16.50	-21.12	-18.41	-7.92	4.70	-34.15	12.53	-9.77	-0.94	-6.57	0.59	-13.68	-13.78	-8.33	17.54	1.49	-4.11	2.38	-7.64	13.97	-20.37	-10.83	-3.02	-13.22	-19.39	3.21	8.43	-1.26	-8.02	-0.62	-32.05	-7.37	-15.91
ACTR6	-0.42	14.32	31.66	39.21	61.99	57.51	7.81	3.45	54.33	102.65	25.91	13.35	29.09	4.92	39.66	5.97	15.92	8.43	6.45	17.67	36.77	31.44	39.87	0.41	20.43	6.60	-1.09	36.80	36.86	34.39	32.49	28.35	18.57	8.29	1.46	34.91	37.00	63.62	26.18	38.67	47.09	10.40	22.09	3.69	34.48	27.74	11.18	-1.84	14.23
ACTR8	25.17	21.46	20.74	81.17	27.77	17.25	7.01	19.20	2.17	49.06	9.89	19.21	13.79	34.25	11.64	8.38	25.25	17.10	11.57	15.11	7.64	2.56	18.14	24.61	51.48	5.22	32.08	2.95	13.65	41.21	70.65	31.00	17.14	-0.14	9.94	19.10	18.49	21.10	33.04	27.21	38.60	18.43	-2.62	6.83	22.76	34.29	2.77	14.43	26.37
ACTR10	12.35	-0.42	7.59	27.73	25.84	30.73	-3.25	10.72	29.18	45.52	20.32	-0.08	6.69	10.63	36.76	-4.05	29.35	8.11	4.65	5.05	1.12	7.95	10.01	0.13	20.57	12.28	52.49	29.05	20.79	13.12	24.83	10.68	32.02	9.83	4.54	13.50	20.53	41.69	11.16	55.65	32.80	8.28	21.54	13.28	21.12	29.36	7.48	-2.39	35.44
ACTRT2	-37.01	-29.48	-30.44	-60.79	-57.80	-46.04	-10.71	-27.35	-43.06	-60.07	-29.72	-38.98	-29.19	-38.95	-45.62	-18.16	-20.49	-30.48	-25.13	-24.32	-44.86	-41.16	-40.93	-30.43	-62.69	-23.70	-52.07	-28.01	-39.81	-39.46	49.97	-44.94	-30.31	-28.73	-21.14	-40.20	-34.39	-37.55	-27.31	-50.39	-45.71	-29.15	-35.86	-27.98	-33.88	-45.82	-31.07	-28.11	-40.02
ACTRT3	-31.45	-26.09	-6.81	-49.27	-50.43	-32.85	-23.07	-16.08	-43.52	-59.47	-38.92	-35.15	-30.52	-26.92	-46.71	-20.79	-17.47	-21.66	-10.88	-13.00	-37.93	-23.99	-38.51	-31.52	-52.55	-1.70	-32.47	-36.75	-31.45	-24.75	-47.65	-19.29	-32.14	-19.13	-26.36	-34.38	-28.88	-34.13	-31.61	-46.03	-34.27	-21.64	-13.96	-1.74	-24.11	-33.10	-20.70	-21.12	-13.84
ACVR1	-47.11	-36.88	-24.71	-56.10	-53.61	-51.99	-23.69	-26.74	-45.84	-70.82	-31.07	-50.24	-38.37	-43.80	-48.59	-28.19	-32.12	-40.73	-36.44	-25.48	-49.21	-44.68	-59.17	-46.16	-57.29	-14.37	-48.41	-58.57	-48.55	-45.84	-54.55	-25.74	-5.93	-14.68	-29.22	-33.82	-29.70	-32.49	-30.54	-42.01	-25.99	-15.47	-19.07	-2.90	-29.16	-37.65	-23.65	-17.92	-28.24
ACVR1B	-11.73	-11.44	-9.35	-42.57	-38.60	-34.40	-9.21	-21.65	-35.31	-60.73	-14.38	-21.39	-28.20	-24.41	-39.11	-23.03	-12.27	-23.19	-5.88	-17.16	-18.03	-21.49	-21.67	-33.45	-33.66	-7.52	-24.68	-18.08	-31.63	-30.13	-36.72	-29.93	-26.31	-18.32	-6.67	-27.73	-26.28	-19.48	-26.00	-45.64	-33.84	-10.33	-22.97	-5.06	-17.07	-40.63	-14.26	-28.67	-25.62
ACVR1C	-22.35	-20.97	-16.79	-35.75	-24.00	-30.02	-10.11	-21.37	-20.38	-31.36	-14.59	-31.63	-19.38	-16.85	-6.12	-13.04	-10.50	-22.47	-6.20	-11.31	-3.51	-22.58	-15.84	-8.95	-14.19	-21.14	-20.76	-33.06	-21.29	-17.52	-25.45	-19.36	-12.35	-3.52	-9.12	-20.58	1.95	-19.59	-17.89	-17.24	-20.13	-15.09	-24.13	-10.12	4.11	-27.81	-14.03	-6.70	-13.37
ACVR2A	-24.30	-21.32	-16.99	-36.27	-18.20	-17.59	-11.81	-10.59	-32.93	-54.55	-42.13	-36.45	-7.33	-15.56	-44.32	-11.22	-17.00	-18.40	-10.55	-17.57	-32.44	-21.46	-44.13	-34.98	-44.65	5.47	-17.42	-15.93	-21.98	-27.99	-33.25	-25.50	-9.66	-27.30	-26.69	-26.48	-15.74	-32.50	-33.73	-44.12	-22.93	-18.92	-19.75	-3.77	-21.15	-22.44	-22.29	-16.00	-35.49
ACVR2B	-42.83	-39.90	-41.30	-66.77	-69.39	-47.44	-13.97	-27.71	-41.95	-79.27	-44.78	-49.35	-35.53	-47.53	-62.48	-23.12	-35.88	-36.44	-31.68	-26.03	-57.21	-55.24	-53.98	-39.84	-59.14	-19.69	-54.96	-62.50	-52.80	-45.95	-65.76	-40.51	-29.55	-43.23	-31.77	-19.18	-24.40	-33.33	-35.67	-37.91	-40.81	-23.48	-45.28	-13.96	-34.15	-49.40	-24.25	-26.02	-50.43
ACVRL1	-15.91	-24.50	-6.66	-63.12	-50.72	-43.19	-6.06	-29.43	-41.91	-71.89	-31.40	-12.50	-38.44	-29.44	-46.52	-20.98	-21.16	-31.47	-17.59	-13.27	-30.00	-36.03	-29.01	-36.06	-42.89	-10.71	-37.99	-43.48	-42.95	-40.56	-39.56	-42.69	-27.45	-17.25	-12.82	-18.50	-27.38	-29.78	-23.85	-51.58	-32.26	-14.31	-38.75	-8.28	-27.89	-40.19	-21.36	-23.55	-36.65
ACY1	-33.37	-11.50	-12.98	-43.43	-35.02	-33.34	-12.72	-17.81	-34.01	-57.72	-23.34	-32.06	-21.45	-29.60	-42.42	-25.07	-17.49	-15.66	-14.67	-15.86	-16.88	-30.42	-27.41	-28.63	-45.84	-10.32	-28.70	-43.33	-29.71	-38.23	-46.05	-35.96	-18.98	-21.53	-24.11	-21.96	-25.73	-34.43	-32.94	-46.72	-26.77	-25.26	-21.29	-11.12	-30.62	-33.19	-14.86	-8.83	-35.82
ACY3	-30.61	-27.38	-24.72	-58.76	-52.91	-43.83	-20.90	-25.23	-56.01	-67.73	-37.27	-39.26	-13.12	-44.73	-61.67	-21.62	-27.30	-36.06	-28.04	-29.46	-18.71	-38.79	-24.30	-30.34	-45.22	-19.23	-38.60	-55.62	-40.30	-44.89	-40.31	-48.62	-19.12	-30.70	-21.89	-33.59	-40.29	-43.80	-26.54	-40.11	-29.47	-13.68	-32.93	-17.92	-33.15	-41.57	-24.89	-19.62	-35.39
ACYP1	-38.47	-15.52	-12.51	-28.07	-23.06	-30.10	-18.33	-14.83	-36.01	-58.65	-23.00	-39.60	-18.84	-28.60	-38.48	-16.20	-13.78	-7.48	-18.43	-11.40	-28.91	-23.98	-35.14	-28.50	-37.89	-1.06	-26.17	-27.02	-31.43	-29.78	-27.79	-22.48	-23.22	-17.19	-27.36	-23.85	-23.54	-37.05	-23.69	-41.02	-25.39	-17.06	-12.24	0.23	-25.23	-21.79	-20.84	-11.39	-27.08
ACYP2	-28.64	-29.97	-23.05	-58.48	-56.66	-44.68	-18.09	-29.49	-47.67	-70.37	-34.06	-50.53	-30.96	-31.21	-59.49	-29.89	-33.53	-30.80	-28.61	-21.22	-40.10	-33.48	-53.15	-47.22	-54.24	-17.86	-43.66	-42.56	-54.70	-45.33	-56.90	-26.35	-25.87	-12.43	-31.36	-25.14	-26.58	-31.05	-28.45	-31.19	-29.00	-22.50	-30.56	-7.43	-24.52	-29.72	-25.97	-23.68	-27.29
ADA	-30.17	-24.56	-16.24	-55.61	-44.42	-34.12	-14.74	-26.02	-49.27	-63.85	-29.32	-45.52	-28.43	-35.73	-50.62	-24.75	-18.27	-25.35	-26.32	-15.33	-28.83	-37.27	-37.01	-24.83	-46.17	-18.18	-49.78	-45.45	-46.28	-28.86	-43.22	-42.72	-18.37	-17.38	-9.97	-13.17	-29.48	-37.58	-33.25	-48.12	-49.51	-21.69	-26.74	-14.57	-25.11	-48.47	-32.17	-15.23	-30.57
ADAD1	-35.69	-30.66	-18.57	-33.28	-44.69	-34.77	-18.04	-22.07	-42.38	-62.95	-41.44	-33.65	-22.16	-27.18	-45.34	-20.16	-17.74	-18.38	-21.88	-16.83	-47.95	-27.99	-26.48	-25.14	-44.83	-6.54	-32.94	-27.86	-29.87	-34.17	-44.78	-33.43	-26.00	-19.89	-23.37	-27.70	-37.25	-31.25	-24.59	-48.95	-28.66	-23.01	-25.54	-8.71	-36.16	-29.92	-29.87	-24.35	-34.62
ADAD2	-15.98	-20.55	-31.22	-53.17	-52.95	-39.95	-5.89	-16.59	-55.13	-41.40	-18.97	-43.67	-26.78	-30.03	-56.21	-5.22	-18.20	-19.48	-16.00	-23.26	-40.42	-17.22	-28.05	-33.50	-42.82	-11.62	-38.99	-25.42	-39.37	-20.40	-56.45	-29.07	-32.95	-13.07	-12.57	-30.65	-34.14	-26.50	-25.19	-41.96	-19.39	-18.41	-22.46	-18.37	-22.84	-21.81	-20.70	-23.82	-19.14
ADAL	-28.48	-22.00	-24.66	-14.82	-27.98	-23.91	-20.77	-15.39	-30.53	-41.77	-25.72	-36.17	-17.41	-10.92	-31.76	-15.24	-0.10	1.82	-13.93	-20.40	-17.42	-13.62	-13.84	-28.88	-32.58	4.64	-6.03	-17.02	-24.03	-25.91	-38.24	-26.29	-9.22	-17.98	-19.76	-22.91	-34.01	-34.07	-21.38	-41.74	-16.81	-14.83	-15.38	-0.68	-23.69	-14.45	-12.03	-11.31	-28.45
ADAM2	-24.84	-15.83	-21.24	-2.53	-22.73	-42.09	-23.39	-19.81	-27.24	-59.83	-17.20	-34.63	-21.23	-16.06	-40.70	-24.42	-11.17	-5.95	-22.98	-21.86	-28.12	-15.65	-25.47	-33.79	-51.56	-0.92	-25.13	-33.02	-38.82	-24.77	-43.99	-23.55	-31.59	-15.23	-26.00	-24.35	-38.09	-30.58	-29.54	-45.02	-21.29	-13.05	-9.69	-6.00	-28.72	-28.35	-23.69	-19.74	-33.95
ADAM7	-18.72	-18.17	-18.14	-39.68	-36.40	-34.24	-16.00	-17.40	-41.66	-61.39	-35.69	-24.28	-30.87	-20.64	-50.12	-15.12	-20.43	-10.18	-14.54	-28.27	-36.21	-23.69	-33.99	-37.52	-49.71	-1.87	-45.81	-19.62	-41.69	-34.01	-50.08	-25.45	-19.96	-22.37	-20.32	-13.82	-34.31	-36.29	-27.53	-43.97	-26.76	-20.28	-11.36	2.51	-16.61	-22.01	-27.23	-15.03	-28.32
ADAM8	-20.22	-39.52	-18.20	-61.63	-64.01	-37.36	-21.30	-9.62	-49.38	-59.64	-9.50	-48.14	-36.52	-34.05	-49.22	-19.36	-39.42	-16.68	-21.16	-17.74	-45.66	-26.12	-54.22	-45.53	-55.24	-8.10	-44.80	-43.99	-45.38	-42.91	-45.39	-52.97	-32.19	-18.87	-26.45	-38.23	-36.26	-42.37	-45.98	-58.08	-40.66	-25.06	-47.27	-28.00	-30.95	-70.07	-25.48	-41.95	-37.60
ADAM9	-19.76	-24.81	-20.27	-45.36	-46.65	-27.32	-16.57	-21.18	-24.96	-49.66	-21.11	-39.13	-26.63	-20.09	-37.48	-17.66	-11.62	3.94	-19.56	-22.54	-25.27	-25.36	-40.16	-28.16	-42.66	-3.10	-30.30	-24.89	-29.77	-29.17	-41.01	-27.17	-29.09	-19.54	-17.93	-20.97	-27.70	-37.59	-24.00	-41.92	-27.85	-20.11	-11.28	-8.45	-25.73	-38.21	-19.32	-18.67	-25.14
ADAM10	-20.61	-37.88	-14.65	-37.66	-49.54	-36.19	-20.84	-24.18	-48.26	-56.75	-20.78	-61.23	-15.59	-26.48	-41.40	-47.27	-15.89	-4.19	-15.74	-11.12	-36.46	-29.75	-23.35	-39.21	-42.81	-10.70	-20.65	-36.70	-34.29	-39.39	-25.62	-48.58	-24.13	-10.51	-24.53	-10.44	-32.46	-32.04	-38.45	-55.51	-18.86	-19.69	-22.67	-3.20	-37.99	-34.54	-22.63	-24.32	-38.93
ADAM11	-0.72	12.88	12.44	-9.68	-12.65	-4.77	4.41	-5.35	-12.01	-13.90	-9.15	-12.07	-16.10	-14.07	-22.40	2.91	-16.31	-8.37	-1.28	-7.47	13.30	-11.58	-16.26	10.95	-19.91	-10.64	8.80	-14.44	-19.05	-14.07	-1.09	-24.92	-13.69	0.15	0.11	0.59	10.78	-16.01	3.37	-21.76	-3.80	-13.03	-17.52	10.90	-1.69	-27.21	-20.45	-7.95	-13.38
ADAM12	-30.70	-23.68	-23.51	-51.34	-48.02	-31.83	-5.24	-16.55	-43.36	-51.62	-28.78	-34.33	-21.10	-30.88	-42.06	-12.95	-17.94	-15.01	-16.21	-12.14	-24.22	-24.02	-40.55	-26.96	-36.96	8.57	-27.16	-14.25	-33.04	-35.33	-35.24	-33.28	-20.49	-14.39	-13.72	-26.63	-25.66	-31.40	-25.81	-46.87	-27.72	-18.61	-30.40	-1.71	-20.54	-23.92	-23.20	-12.16	-20.56
ADAM15	-31.51	-23.02	-16.59	-40.72	-47.26	-25.83	-15.72	-26.42	-32.57	-51.77	-15.30	-42.54	-21.05	-11.10	-42.47	-16.66	-8.66	-5.47	-1.93	-19.34	5.76	-29.27	-19.63	-37.13	-30.18	-0.27	-30.76	-24.69	-38.69	-30.20	-31.67	-36.39	-13.69	-19.76	-22.78	-26.82	-16.77	-40.70	-29.38	-52.52	-20.70	-17.46	-10.68	-11.30	-24.84	-23.43	-10.02	-14.98	-39.06
ADAM17	-19.32	-35.10	-4.60	-52.26	-65.87	-29.87	-18.02	-25.39	-36.27	-55.23	-22.48	-25.49	-27.99	-31.28	-44.67	-26.51	-22.07	-24.12	-21.34	-12.06	-38.86	-30.89	-33.40	-32.72	-42.98	-10.59	-41.05	-13.69	-59.37	-29.72	-39.27	-33.26	-18.58	-20.77	-16.51	-13.88	-19.01	-27.61	-17.62	-37.09	-31.54	-20.63	-33.85	-3.33	-29.41	-32.75	-15.62	-23.40	-26.58
ADAM18	-15.67	-24.98	-11.77	-10.82	-40.76	-47.50	-24.36	-24.15	-37.23	-65.75	-27.28	-45.77	-34.29	-38.35	-51.78	-18.02	-23.63	-16.71	-23.78	-21.56	-34.94	-42.18	-43.64	-37.16	-54.59	-10.38	-33.93	-33.18	-50.15	-28.39	-51.24	-38.11	-28.91	-20.71	-28.88	-17.21	-39.26	-41.09	-24.48	-58.94	-32.27	-25.43	-27.46	-12.04	-31.65	-49.80	-18.52	-18.13	-41.20
ADAM19	-45.25	-36.05	-33.13	-66.88	-63.86	-57.48	-23.00	-35.68	-39.57	-74.18	-39.41	-50.51	-34.52	-47.29	-59.41	-29.46	-26.48	-21.63	-31.83	-30.38	-54.10	-39.24	-41.29	-38.68	-62.61	-16.11	-56.71	-53.40	-55.57	-39.62	-46.98	-38.50	-25.44	-25.36	-18.55	-26.34	-35.95	-40.58	-29.07	-46.78	-28.61	-19.05	-33.35	-16.76	-33.06	-35.69	-30.66	-21.05	-31.34
ADAM20	-31.87	-22.88	-37.55	-46.61	-50.84	-44.97	-18.49	-25.20	-49.66	-72.58	-25.88	-37.08	-26.73	-35.86	-53.50	-21.27	-32.70	-33.29	-27.71	-15.39	0.72	-38.77	-34.23	-29.61	-56.23	-11.30	-45.75	-55.94	-47.52	-38.15	-47.86	-43.05	-26.66	-22.59	-28.05	-36.45	-25.53	-43.46	-28.39	-50.81	-26.83	-20.49	-22.37	-15.26	-34.75	-42.18	-22.12	-36.33	-33.66
ADAM21	-23.36	-21.60	-18.80	-36.58	-45.90	-40.07	-24.10	-16.48	-38.76	-59.44	-31.61	-40.81	-22.16	-33.62	-44.56	-8.28	-21.82	-23.76	-16.80	-9.71	-6.57	-29.16	-30.92	-30.50	-42.40	-11.55	-33.29	-39.81	-34.46	-28.13	-40.12	-38.21	-25.53	-22.71	-26.96	-32.19	-18.09	-41.55	-30.68	-50.94	-29.14	-23.28	-16.44	-9.76	-26.89	-36.84	-11.63	-25.78	-43.02
ADAM22	-31.05	-17.96	-14.46	-30.65	-31.76	-27.43	-11.39	-22.88	-40.27	-58.05	-14.42	-22.31	-22.66	-23.94	-38.98	-14.21	-6.23	4.93	-17.93	-13.22	-39.96	-17.57	-18.76	-30.15	-35.22	7.57	-20.18	-23.76	-29.25	-21.09	-33.42	-33.90	-26.16	-13.83	-23.53	-24.29	-33.78	-28.10	-22.95	-50.71	-23.57	-5.86	-24.29	-2.46	-30.61	-27.00	-26.65	-16.42	-28.28
ADAM23	-8.54	-15.78	-15.48	-37.88	-14.20	-23.69	-6.54	-12.90	-10.67	-28.42	-15.19	-12.68	-12.08	-16.39	-24.39	-7.61	-4.83	-17.74	-2.40	-10.84	-16.06	-18.54	-22.58	-11.08	-19.08	-3.62	-9.27	-7.85	-15.07	-14.61	-14.33	-26.44	-3.73	-18.02	-13.91	-14.81	-12.96	-21.21	-8.60	-20.16	-19.68	-10.37	-21.07	-0.65	-9.77	-29.04	-8.51	-6.65	-20.87
ADAM28	-17.47	-37.01	-24.47	-57.84	-58.75	-51.77	-28.31	-28.62	-56.72	-61.21	-38.52	-42.38	-35.97	-29.18	-48.31	-26.07	-28.32	-24.53	-33.02	-30.96	-46.09	-39.11	-43.39	-44.62	-51.40	-17.26	-55.61	-50.38	-53.86	-48.91	-54.64	-42.91	-26.77	-25.21	-26.02	-28.82	-36.16	-43.33	-32.75	-54.92	-37.25	-30.10	-31.17	-12.88	-29.63	-44.01	-29.16	-27.84	-47.88
ADAM29	-27.71	-39.91	-31.02	-57.46	-58.57	-47.93	-14.92	-33.24	-39.40	-68.73	-43.28	-46.57	-23.43	-38.36	-57.22	-28.87	-27.24	-21.13	-26.79	-28.10	-43.41	-40.60	-44.17	-41.25	-50.00	-12.82	-43.72	-33.90	-45.86	-50.29	-50.53	-39.92	-25.60	-18.74	-26.25	-27.62	-30.79	-30.16	-28.16	-46.59	-35.61	-18.91	-30.40	-8.74	-25.54	-44.74	-28.86	-27.86	-32.34
ADAM30	-26.64	-16.48	-17.31	-17.48	-14.15	-18.69	-15.37	-3.74	-12.66	-58.61	-11.55	-28.80	-9.38	-15.35	-34.19	-3.77	-6.56	-17.20	-1.91	-23.73	-15.26	-4.90	-10.50	-14.82	-24.78	11.41	-5.59	-4.72	-14.63	-12.28	-38.20	-28.29	-1.48	-18.92	-22.08	-15.16	-32.59	-23.48	-16.43	-39.49	-21.77	0.50	1.49	-2.05	-18.03	-28.27	-18.86	-10.87	-23.55
ADAM32	-23.31	-23.44	-19.68	-44.67	-34.76	-44.01	-26.80	-27.40	-38.52	-57.72	-34.67	-41.41	-23.37	-30.64	-44.44	-18.89	-21.42	-6.50	-28.64	-19.13	-36.77	-30.62	-41.33	-28.08	-52.70	-5.91	-30.49	-40.43	-46.55	-30.87	-44.95	-41.29	-36.94	-19.70	-20.18	-27.15	-33.40	-36.80	-22.38	-45.21	-31.66	-25.11	-22.38	-13.23	-35.08	-44.19	-28.10	-29.34	-34.75
ADAM33	-21.22	-25.94	-9.74	-25.41	-31.85	-35.48	-3.50	-10.77	-27.19	-64.44	-26.25	-42.70	-23.39	-25.11	-37.84	-6.58	-21.54	-12.51	-17.44	-24.83	-17.66	-25.39	-40.63	-16.83	-50.51	-5.39	-26.67	-22.20	-41.30	-42.28	-49.40	-6.16	-25.38	-10.10	-15.54	-23.00	-29.84	-30.10	-25.08	-42.71	-34.05	-26.32	-3.91	-6.12	-27.18	-31.28	-10.51	-19.17	-21.14
ADAMDEC1	-24.11	-32.05	-22.27	-58.05	-41.27	-41.57	-24.30	-16.38	-47.92	-61.90	-36.04	-37.86	-43.21	-32.07	-60.22	-30.17	-20.78	-16.02	-29.96	-20.16	-48.40	-35.02	-42.35	-49.20	-53.19	-7.92	-49.69	-46.76	-58.49	-47.36	-51.97	-36.74	-27.14	-18.98	-27.66	-29.95	-38.65	-37.78	-30.74	-51.50	-35.38	-23.70	-26.21	-10.92	-29.99	-39.57	-30.49	-24.03	-34.86
ADAMTS1	-28.41	-25.88	-7.81	-35.23	-51.96	-27.14	-19.16	-18.09	-27.52	-46.92	-24.35	-39.97	-13.35	-22.40	-58.42	-15.44	-27.08	-21.43	-14.45	-17.30	-34.73	-30.80	-24.71	-31.09	-39.47	-7.30	-36.63	-38.66	-38.85	-21.42	-38.69	-45.95	-28.15	-21.94	-24.99	-31.95	-37.56	-42.63	-34.00	-36.28	-18.52	-22.90	-20.41	-11.64	-28.14	-31.49	-10.78	-31.96	-40.00
ADAMTS2	-19.24	-8.84	-5.47	-27.05	-30.69	-22.62	-7.25	-15.72	-15.64	-25.73	-13.58	-15.76	-24.28	-10.68	-19.96	-14.68	-16.99	-23.04	-10.39	9.25	-8.43	-28.89	-11.62	-13.43	-13.36	-14.80	-11.45	-20.99	-18.32	-15.42	-13.51	-20.38	-13.53	-15.53	0.75	-32.85	0.14	-13.04	-15.20	-15.27	-23.28	-7.58	-30.04	-7.75	-24.11	-44.23	-10.61	-20.98	-1.62
ADAMTS3	-34.85	-32.38	-24.05	-43.71	-33.32	-44.96	-16.23	-15.72	-25.97	-71.28	-27.42	-34.42	-31.35	-34.94	-45.27	-23.51	-16.75	-24.41	-23.14	-15.19	-38.33	-38.70	-31.52	-40.30	-49.63	-7.28	-35.84	-43.76	-45.03	-27.01	-37.03	-34.58	-23.00	-17.94	-24.74	-23.44	-32.52	-35.97	-18.69	-43.84	-27.71	-11.96	-4.74	-5.92	-20.38	-29.06	-9.11	-13.73	-26.04
ADAMTS4	-15.81	-27.62	-26.32	-49.51	-44.03	-26.62	1.37	-21.10	-37.51	-57.20	-21.53	-30.28	-26.60	-21.36	-38.92	-0.53	-16.23	-10.90	-19.59	-14.13	6.65	-33.66	-12.57	-29.64	-33.09	-10.22	-28.26	-27.17	-42.47	-33.56	-36.49	-32.86	-10.10	-19.89	-13.87	-17.35	-20.01	-35.63	-28.23	-37.56	-24.47	-6.35	-4.42	2.22	-19.41	-25.33	-6.45	-7.22	-26.39
ADAMTS5	-34.64	-34.34	-19.58	-63.84	-53.72	-42.02	-23.02	-19.52	-55.78	-77.26	-40.11	-51.28	-24.79	-40.99	-69.21	-20.80	-35.56	-33.74	-23.86	-23.50	-52.48	-47.73	-39.49	-44.58	-61.02	-20.62	-44.59	-41.81	-45.96	-41.96	-56.27	-43.84	-26.28	-25.08	-32.87	-36.70	-40.02	-42.19	-30.08	-45.58	-25.55	-29.83	-34.57	-21.34	-32.64	-39.18	-17.20	-25.81	-28.52
ADAMTS6	-33.28	-36.96	-25.94	-54.44	-42.67	-40.83	-21.14	-18.97	-52.13	-70.49	-26.47	-34.32	-35.89	-31.38	-53.23	-22.32	-25.62	-25.66	-20.25	-13.98	-33.28	-38.22	-34.31	-41.17	-48.17	-13.24	-37.51	-45.21	-45.62	-44.63	-45.47	-44.53	-31.30	-16.15	-21.51	-30.84	-30.73	-21.82	-29.34	-46.33	-28.85	-16.31	-17.58	-7.16	-28.74	-31.72	-11.84	-21.45	-39.55
ADAMTS7	38.32	0.96	7.99	-8.37	-26.91	-8.55	13.24	-1.38	7.73	-20.83	-9.09	-12.28	-9.31	17.81	-12.64	-6.82	4.43	15.14	6.73	-6.34	-17.50	4.53	5.76	5.92	-15.25	-5.83	-11.93	-3.84	-19.74	-9.21	9.94	-3.21	8.46	18.16	22.74	22.16	28.09	-7.72	-11.15	-26.81	-11.50	2.81	-9.28	24.81	18.86	-13.89	-0.97	12.56	-16.53
ADAMTS8	-44.75	-21.69	-18.84	-48.36	-57.71	-44.75	-2.88	-21.07	-52.44	-67.58	-29.85	-43.24	-35.93	-32.72	-64.17	-21.33	-26.57	-29.83	-25.24	-15.80	-44.89	-35.42	-40.44	-37.48	-59.76	-15.97	-31.41	-19.07	-41.15	-40.43	-32.21	-40.85	-18.51	-23.64	-5.04	-23.73	-33.51	-48.14	-36.42	-46.73	-34.71	-21.45	-32.08	-9.79	-28.76	-34.59	-23.37	-31.23	-42.43
ADAMTS9	-46.36	-35.74	-25.92	-44.00	-35.53	-33.98	-17.30	-15.25	-35.39	-62.32	-22.33	-36.62	-30.37	-23.66	-52.11	-18.90	-26.76	-22.98	-20.77	-13.09	-27.75	-23.29	-17.03	-36.38	-40.56	-3.28	-20.56	-26.69	-35.61	-33.44	-46.02	-35.28	-17.41	-28.30	-21.67	-31.82	-30.19	-33.04	-36.42	-49.70	-29.80	-28.30	-24.59	-10.88	-26.85	-34.02	-24.11	-20.67	-22.23
ADAMTS10	-18.97	-14.24	-8.38	-10.94	-13.38	-35.90	-3.05	-1.00	-26.08	-35.71	-8.83	-12.49	-23.58	-20.52	-27.90	-12.81	-1.70	-0.53	-12.21	-16.37	-19.89	-9.14	-13.97	-20.44	-43.54	0.47	-28.09	-8.00	-27.13	-18.31	-31.30	-18.58	-23.95	-15.77	-15.61	-7.92	-11.32	-30.13	-18.84	-16.78	-15.02	-2.01	-18.80	-0.41	-18.87	-21.87	-16.13	-2.09	-7.96
ADAMTS12	-30.09	-32.29	-17.91	-59.55	-45.11	-51.53	-14.58	-31.22	-44.61	-66.59	-33.78	-37.85	-30.12	-30.29	-43.34	-22.75	-30.85	-15.03	-20.74	-24.17	-37.05	-43.40	-21.89	-32.45	-52.25	-22.51	-35.66	-49.47	-46.21	-42.51	-51.60	-34.45	-30.81	-11.20	-11.82	-29.98	-35.41	-42.47	-28.66	-48.96	-27.14	-23.37	-26.89	-20.88	-38.87	-51.85	-30.73	-12.59	-43.75
ADAMTS13	-21.68	-20.18	-21.24	-50.54	-33.78	-39.65	-15.20	-14.88	-34.61	-54.45	-29.73	-26.25	-21.69	-28.59	-34.17	-8.19	-9.79	-20.21	-4.74	-10.12	-31.86	-41.34	-25.77	-20.12	-35.80	-15.28	-27.66	-31.57	-38.39	-30.80	-28.74	-38.71	-13.71	-16.02	-19.32	-24.10	-31.42	-32.92	-26.04	-38.91	-22.49	-20.29	-20.98	-10.44	-24.76	-28.34	-24.67	-20.83	-32.56
ADAMTS14	-26.52	-30.72	-11.42	-50.89	-65.36	-53.51	-14.31	-8.84	-34.05	-65.56	-28.62	-38.09	-16.90	-39.47	-51.46	-23.98	-16.18	-30.79	-26.96	-25.89	-27.62	-34.16	-28.38	-33.92	-49.48	-24.24	-46.59	-47.26	-54.30	-45.05	-40.20	-42.29	-27.27	-21.74	-29.84	-29.27	-33.34	-43.88	-29.46	-51.84	-38.23	-16.96	-51.83	-23.07	-40.18	-47.20	-33.17	-16.40	-42.92
ADAMTS15	-29.24	-26.69	-5.42	-44.34	-52.45	-51.59	-0.59	-25.04	-46.48	-51.94	-27.61	-35.36	-33.94	-29.77	-48.57	-26.33	-20.54	-20.92	-13.01	-26.58	-53.40	-34.72	-36.25	-35.78	-49.74	-6.89	-42.94	-24.43	-33.14	-44.58	-29.18	-26.61	-15.27	-19.24	6.36	-29.12	-20.38	-34.86	-36.31	-32.46	-29.10	-15.40	-27.99	2.62	-16.63	-26.10	-22.14	-24.95	-10.64
ADAMTS16	-20.50	-29.27	-20.66	-44.14	-54.33	-38.70	-18.12	-18.73	-53.28	-68.67	-29.98	-39.49	-27.44	-13.60	-45.45	-17.64	-23.72	-10.33	-12.38	-19.54	-46.40	-36.02	-34.05	-36.58	-50.25	-7.07	-29.38	-31.20	-45.98	-35.74	-35.07	-28.60	-28.51	-23.96	-19.09	-23.87	-37.06	-33.75	-33.14	-49.36	-42.16	-18.27	-21.40	-4.64	-23.48	-31.82	-29.05	-30.11	-28.94
ADAMTS17	-22.28	-39.34	-26.53	-56.07	-63.88	-38.79	-11.82	-27.16	-47.86	-69.15	-30.34	-42.09	-26.17	-38.99	-42.37	-24.91	-33.09	-17.70	-20.52	-18.72	-43.92	-35.46	-57.91	-33.58	-50.19	-14.59	-41.88	-49.54	-44.72	-39.64	-53.72	-39.45	-25.64	-11.38	-23.50	-38.36	-38.59	-41.46	-34.24	-51.10	-41.03	-21.20	-38.98	-13.65	-29.77	-42.21	-17.05	-29.72	-32.64
ADAMTS18	-34.83	-32.19	-36.92	-63.66	-59.25	-38.39	-21.83	-27.56	-61.05	-75.87	-39.43	-50.87	-36.83	-40.81	-53.05	-24.85	-20.64	-29.55	-28.34	-27.59	-49.85	-37.44	-41.33	-38.78	-60.46	-13.35	-48.03	-52.52	-42.38	-40.79	-52.65	-37.72	-27.53	-16.98	-25.91	-28.48	-34.50	-38.34	-41.94	-50.05	-33.48	-26.70	-39.64	-17.50	-24.04	-32.95	-28.24	-32.42	-31.54
ADAMTS19	-38.93	-33.65	-37.86	-61.84	-66.10	-52.01	-24.23	-24.32	-52.39	-74.48	-41.96	-49.74	-49.80	-49.00	-63.95	-29.08	-25.79	-36.29	-32.47	-24.52	-44.49	-52.35	-42.15	-39.90	-45.98	-30.55	-61.60	-71.16	-55.83	-45.73	-45.28	-48.98	-33.80	-25.86	-29.47	-37.34	-38.42	-48.84	-30.08	-54.35	-40.22	-25.01	-48.54	-21.20	-35.18	-47.92	-22.95	-26.96	-43.69
ADAMTS20	-30.66	-32.99	-17.65	-53.31	-45.06	-38.46	-21.03	-19.95	-48.71	-67.98	-23.63	-31.80	-31.05	-31.11	-54.71	-21.39	-25.54	-28.44	-25.17	-26.46	-28.64	-41.64	-55.10	-34.08	-51.57	-12.90	-38.13	-39.80	-32.54	-32.31	-48.52	-35.75	-32.74	-18.34	-22.59	-34.18	-39.49	-31.89	-32.32	-47.27	-39.02	-25.07	-34.14	-7.74	-22.68	-39.50	-19.24	-23.06	-35.40
ADAMTSL1	-21.40	-26.12	-19.86	-45.89	-36.62	-33.17	-23.65	-21.80	-17.07	-59.29	-27.59	-31.86	-21.60	-28.06	-42.52	-13.27	-25.73	-27.57	-20.86	-26.76	-40.13	-43.24	-30.56	-28.24	-47.30	-16.51	-34.82	-24.94	-37.74	-36.27	-39.22	-25.80	-20.05	-23.47	-9.03	-28.20	-19.97	-35.54	-30.13	-45.12	-33.46	-24.36	-24.38	-6.35	-23.28	-45.81	-12.95	-16.15	-27.32
ADAMTSL2	-23.34	-23.67	-17.35	-34.26	-39.27	-25.64	-5.64	-15.63	-33.12	-41.50	-34.84	-26.93	-24.30	-24.69	-34.92	-12.96	-16.25	-28.09	-10.80	-8.17	-31.32	-35.76	-28.98	-17.48	-33.34	-19.36	-29.75	-21.19	-31.09	-32.12	-38.08	-29.34	-4.37	-5.36	-11.83	-23.90	-24.89	-22.77	-28.32	-31.08	-8.93	-13.11	-14.62	-14.49	-23.62	-21.46	-13.08	-20.69	-32.93
ADAMTSL3	-29.13	-41.62	-22.13	-48.48	-51.16	-39.36	-20.81	-26.02	-60.74	-67.40	-35.95	-45.18	-32.25	-35.12	-41.46	-24.04	-19.79	-20.07	-20.17	-19.11	-48.73	-32.15	-43.62	-39.10	-46.33	-6.07	-46.77	-32.06	-43.36	-40.75	-47.30	-32.57	-26.10	-8.90	-27.86	-28.02	-39.67	-33.52	-32.28	-44.12	-37.69	-22.43	-23.74	-8.19	-30.73	-36.73	-16.66	-27.59	-32.43
ADAMTSL4	-21.27	-25.09	9.76	-44.80	-31.06	-26.25	-6.35	-16.34	-32.29	-44.51	-8.76	-16.38	-32.56	-27.30	-38.60	-14.23	-21.80	-8.76	9.58	-26.34	25.56	-16.32	-19.32	-17.67	-32.33	-16.31	-23.06	-23.43	-36.29	-25.63	-25.94	-29.46	-6.54	-14.48	-0.71	-15.41	-26.40	-45.79	-28.31	-39.22	-19.67	-14.96	-8.76	-8.80	-22.93	15.50	-16.50	-14.54	-23.49
ADAMTSL5	-27.17	-17.64	-8.51	-36.84	-31.73	-22.10	-16.20	-6.41	-25.56	-40.48	-25.85	-19.22	-25.18	-29.66	-30.91	-19.23	-18.51	-13.73	-14.61	-27.20	-5.12	-32.97	-11.52	-12.64	-30.01	-4.47	-29.70	1.37	-15.72	-24.71	-34.08	-7.24	-29.63	-26.16	-12.87	-10.52	-5.72	-19.80	-14.55	-31.30	-23.35	-17.01	-25.09	-16.23	-21.25	-31.78	-10.62	-11.78	-19.72
ADAP1	-18.47	-16.11	-8.40	-36.02	-56.36	-18.05	13.29	-9.82	-44.48	-49.08	-29.86	-27.83	13.46	-28.52	-31.86	-14.92	-9.48	-19.24	-14.50	-8.93	-4.68	-29.20	-37.23	-14.57	-27.61	-15.35	-24.97	-17.71	-14.29	-23.17	-19.27	-12.56	-21.41	-15.25	-1.68	-13.28	-19.98	-31.47	-19.56	-31.45	-8.65	-17.22	-19.64	-4.02	-17.62	-34.42	-7.36	-21.70	-23.19
ADAP2	-5.77	-25.18	-9.37	-13.49	-48.44	-27.97	-6.82	-17.95	-11.24	-47.70	-20.41	-28.27	-18.61	-21.97	-40.54	-9.25	-17.03	-12.54	-13.34	-20.90	-4.40	-7.04	-22.40	-28.99	-23.20	-12.29	-21.98	-30.72	-35.03	-24.55	-21.95	-33.12	-1.79	-12.94	4.83	-12.81	6.78	-31.11	-31.36	-41.16	-23.80	-13.63	-13.15	-5.60	-21.42	-27.80	-21.65	-6.30	-18.41
ADAR	-15.74	13.75	-28.30	24.46	32.53	-43.65	-6.96	-7.05	-24.78	0.56	-11.57	6.11	-30.75	-29.31	-48.30	10.79	-3.44	-17.71	-1.73	-24.39	-11.00	9.51	6.57	22.49	-20.88	-10.40	19.10	-21.18	29.83	-2.71	34.70	35.77	-11.07	-24.59	-12.81	-10.56	-28.27	-11.13	-20.57	41.43	2.59	-4.84	5.54	-12.12	-30.58	37.13	2.24	-23.41	13.36
ADARB1	-23.09	-34.66	-25.86	-56.72	-49.01	-33.96	-14.24	-29.80	-33.19	-65.54	-34.31	-41.10	-30.93	-19.23	-43.76	-19.07	-17.99	-20.39	-21.28	-19.66	-30.37	-29.00	-32.45	-32.97	-44.14	-10.73	-40.45	-39.72	-43.99	-37.57	-38.97	-42.63	-40.03	-22.03	-20.75	-28.24	-22.56	-38.94	-28.84	-47.91	-24.72	-30.05	-32.54	-11.10	-28.36	-45.13	-19.19	-21.44	-40.52
ADARB2	-37.47	-29.25	-21.22	-61.49	-61.90	-39.16	-15.73	-28.06	-48.55	-72.66	-26.53	-32.68	-37.27	-32.24	-57.63	-21.14	-34.88	-27.07	-28.61	-28.35	-50.73	-37.28	-42.88	-40.31	-57.02	-19.49	-38.55	-37.09	-49.20	-43.03	-59.66	-52.16	-40.35	-27.50	-21.47	-43.07	-41.95	-45.98	-35.89	-44.41	-37.51	-34.06	-39.62	-19.62	-35.92	-41.08	-26.67	-28.57	-47.31
ADAT1	-10.74	-21.69	-2.26	-36.05	-42.68	-42.02	-0.38	-13.23	-31.38	-26.24	-22.20	-2.48	-17.82	-15.50	-39.74	-4.74	-12.43	-8.10	-10.84	-23.34	-22.80	-16.37	-5.16	-5.69	-38.57	-5.42	-20.27	-13.25	-33.36	-21.65	-36.66	-29.94	-8.26	-11.10	-5.57	-8.03	-11.68	-32.67	-20.98	-38.27	-8.06	-1.00	-9.84	-7.08	-11.80	-29.31	-15.13	-2.00	-37.50
ADAT2	5.60	14.84	13.74	52.93	29.30	26.46	0.31	-1.92	14.17	74.85	14.26	-17.86	37.34	-14.65	31.78	-4.17	5.13	1.32	-24.78	-5.72	14.19	6.19	2.45	2.40	6.72	3.47	-11.52	-1.83	-28.24	35.29	46.95	-1.81	12.19	41.43	-18.15	16.27	-6.07	52.41	-12.00	-8.30	61.18	17.70	24.86	-3.73	22.19	15.61	-5.74	-13.72	-28.12
ADAT3	-13.15	7.07	-9.36	9.52	-2.56	10.60	-14.71	-8.99	10.70	27.78	5.34	-33.95	-0.88	-9.87	20.67	-12.01	-11.62	11.78	-13.79	-17.90	22.31	-13.46	2.42	-11.65	8.04	-4.91	-23.22	-11.58	-16.34	-1.90	22.28	-15.39	-32.14	10.42	-28.25	-11.50	7.92	4.38	-22.50	-11.11	25.36	-19.40	11.30	-21.65	5.44	-12.70	-18.43	-6.96	-35.28
ADCK1	-33.60	-42.87	-28.54	-46.11	-51.41	-49.34	-26.11	-29.01	-47.66	-82.81	-32.27	-59.81	-32.84	-42.78	-53.55	-23.69	-37.63	-25.65	-31.54	-24.95	-42.44	-51.44	-41.07	-36.99	-56.07	-12.03	-45.74	-50.37	-55.11	-41.42	-52.78	-43.16	-29.89	-25.65	-27.70	-37.61	-35.66	-46.86	-27.22	-56.63	-40.66	-23.35	-36.09	-22.76	-41.08	-53.89	-28.73	-31.27	-44.94
ADCK2	-25.64	-32.41	-18.88	-44.02	-53.64	-19.83	-18.34	-17.52	-40.60	-56.07	-14.66	-28.27	-16.28	-23.37	-46.17	-14.21	-12.31	-17.38	-12.35	-17.38	-9.47	-27.00	-33.13	-24.55	-42.64	3.64	-28.14	-13.71	-40.49	-35.27	-43.61	-21.12	-20.44	-3.87	-30.81	-28.18	-31.15	-32.69	-25.59	-36.23	-19.24	-7.03	-27.88	-6.54	-5.54	-34.85	-13.09	-16.05	-33.03
COQ8A	-7.31	-13.77	1.01	-39.63	-47.27	-34.58	-3.21	-20.35	-45.15	-37.09	-29.54	-20.06	-36.77	-17.44	-45.29	-15.60	-24.13	-18.21	-12.31	-18.96	-25.63	-25.97	-37.71	-24.44	-34.77	-9.60	-38.82	-26.84	-35.40	-23.72	-33.31	-30.39	-19.58	-22.89	-1.05	-21.10	-17.96	-36.48	-26.95	-36.84	-32.82	-26.95	-20.40	-3.83	-18.50	-45.30	-11.04	-16.70	-23.12
COQ8B	1.81	-1.68	-20.20	-31.29	-45.65	-32.40	-17.00	-13.52	-10.21	-55.98	-22.03	-32.55	-28.09	-19.91	-41.37	-23.13	-23.18	-18.78	-21.73	-8.27	-21.17	-21.52	-38.34	-28.70	-28.76	-11.99	-40.94	-38.27	-39.51	-42.53	-39.43	-7.63	-22.25	-25.55	-25.09	-18.21	-29.47	-37.73	-25.74	-50.21	-16.32	-3.60	-50.00	-18.71	-27.44	-46.93	-16.60	-18.77	-28.53
ADCK5	-21.64	-20.51	-11.22	-44.27	-44.76	-42.30	-18.75	-23.00	-24.07	-51.16	-22.74	-31.67	-31.71	-25.98	-35.47	-15.11	-5.06	-24.63	-9.24	-16.16	-10.88	-16.84	-40.25	-21.47	-48.34	-6.44	-33.83	-47.99	-45.26	-40.50	-23.35	-39.29	-21.98	-10.07	-28.61	-32.41	-35.67	-37.14	-16.51	-44.79	-30.34	-35.65	-32.54	-13.39	-26.45	-53.55	-23.02	-14.01	-27.22
ADCY1	-38.30	-33.28	-29.14	-52.52	-51.81	-33.53	-20.38	-25.83	-40.04	-76.12	-26.32	-45.04	-35.29	-33.18	-51.21	-23.09	-22.20	-18.50	-26.33	-19.37	-30.60	-39.90	-39.47	-42.24	-48.26	-12.22	-48.10	-39.54	-47.36	-41.59	-42.93	-48.68	-40.37	-28.56	-23.57	-32.48	-36.63	-43.21	-36.34	-58.37	-30.65	-26.87	-37.52	-17.80	-40.95	-47.94	-21.19	-27.05	-41.26
ADCY2	-27.80	-29.45	-38.68	-53.12	-53.57	-38.60	-17.26	-26.81	-43.54	-70.08	-35.27	-41.71	-42.68	-22.02	-55.42	-24.01	-40.72	-23.54	-18.16	-19.05	-54.08	-39.22	-41.69	-43.27	-59.01	-14.25	-48.26	-38.36	-47.23	-43.08	-44.81	-39.08	-24.79	-29.09	-14.95	-29.19	-40.86	-39.37	-24.01	-46.91	-27.66	-21.25	-23.26	-11.96	-27.27	-37.00	-24.45	-29.56	-40.35
ADCY3	0.56	-21.34	1.04	7.77	-26.54	-5.86	-7.39	-0.97	-15.07	-33.21	-23.99	-24.18	-22.39	-6.35	-20.27	-9.21	0.75	-4.65	-7.62	-4.51	-20.26	-22.86	11.06	-11.01	-31.49	-11.52	-12.15	3.19	-37.96	-32.19	-22.09	-18.46	-19.50	-10.17	-10.73	-15.57	-1.08	-25.75	-29.99	-32.67	-29.02	-16.47	-12.00	-1.58	-7.94	-29.64	-5.14	-6.05	-20.32
ADCY4	-22.53	-23.58	-22.80	-34.42	-14.84	-24.04	-5.86	-10.74	-33.33	-49.77	-19.61	-24.02	-21.67	-31.55	-39.76	-11.36	-10.94	-3.03	-22.43	-14.33	-10.89	-26.28	-21.57	-17.22	-31.91	-8.98	-23.20	-30.38	-29.05	-29.95	-37.79	-22.83	-26.96	-26.48	-14.49	-15.46	-16.75	-40.64	-31.28	-40.77	-23.06	-19.12	-15.44	-16.79	-36.24	-28.37	-18.58	-12.30	-43.02
ADCY5	-30.84	-22.56	-18.41	-50.54	-35.75	-34.22	-16.42	-26.93	-45.07	-71.54	-37.15	-28.78	-31.62	-38.20	-49.88	-24.74	-17.55	-30.32	-24.57	-19.58	-39.57	-47.98	-31.60	-39.69	-47.78	-21.00	-32.00	-33.17	-48.66	-28.83	-51.44	-42.84	-23.90	-32.78	-14.03	-33.96	-36.34	-43.02	-33.89	-54.09	-31.87	-23.70	-37.31	-22.71	-39.67	-46.68	-27.06	-25.15	-41.49
ADCY6	-27.62	-25.61	-31.38	-47.62	-59.73	-36.74	-25.72	-29.92	-32.89	-59.48	-30.68	-41.59	-30.24	-27.81	-55.81	-23.98	-15.56	-27.96	-23.33	-23.54	-37.48	-44.81	-11.20	-39.09	-52.59	-35.86	-33.92	-44.90	-51.78	-47.31	-45.72	-43.29	-28.13	-35.65	-29.20	-42.34	-29.94	-45.87	-36.14	-44.59	-35.01	-24.99	-54.93	-21.37	-44.84	-42.39	-15.37	-28.49	-43.57
ADCY7	-36.76	-29.60	-14.39	-41.38	-38.83	-41.98	-14.14	-24.15	-46.96	-70.14	-31.32	-36.77	-20.55	-33.55	-60.46	-21.60	-20.89	-27.60	-18.69	-34.71	-43.87	-29.88	-35.68	-36.74	-47.98	-9.77	-43.97	-33.63	-42.95	-21.38	-47.05	-49.13	-37.97	-24.27	-22.73	-46.76	-45.09	-36.17	-40.19	-58.22	-18.08	-28.77	-37.17	-24.15	-30.38	-51.19	-25.73	-38.75	-54.71
ADCY8	-18.13	-23.03	-17.91	-50.94	-46.10	-48.48	-16.14	-22.66	-38.29	-59.89	-36.25	-43.13	-35.23	-19.89	-43.04	-18.30	-27.91	-27.72	-14.02	-17.19	-23.59	-32.72	-39.98	2.13	-42.99	-8.90	-44.23	-23.80	-42.77	-35.55	-38.85	-33.16	-29.80	-25.78	-23.27	-21.68	-45.15	-32.78	-23.88	-40.01	-5.89	-19.67	-40.87	-9.75	-23.46	-36.43	-30.81	-14.77	-27.65
ADCY9	-39.73	-25.47	-15.07	-26.39	-48.20	-30.23	-18.82	-15.39	-37.91	-57.30	-7.37	-28.55	-28.52	-27.92	-49.07	-17.81	-28.52	-15.27	-13.67	-23.31	-24.39	-41.26	-37.27	-34.97	-47.63	-13.66	-43.25	-39.86	-44.16	-26.91	-42.49	-42.98	-33.74	-20.60	-25.52	-24.03	-32.63	-39.01	-33.14	-36.56	-28.56	-18.47	-39.80	-9.89	-26.36	-41.38	-18.49	-21.19	-34.10
ADCY10	-26.96	-25.20	-30.28	-52.30	-60.93	-30.79	-13.77	-25.84	-36.63	-58.50	-26.20	-32.25	-31.65	-27.50	-46.83	-23.11	-24.98	-17.29	-11.05	-23.70	-37.07	-42.13	-28.78	-32.13	-40.09	-9.10	-27.65	-21.72	-44.83	-36.78	-41.54	-42.28	-9.42	-8.26	-7.94	-25.81	-27.98	-37.52	-28.77	-53.38	-27.24	-16.57	-30.49	-7.47	-25.29	-34.27	-22.46	-13.48	-40.06
ADCYAP1	-23.46	-33.30	-31.64	-57.55	-56.42	-51.35	-20.46	-24.56	-59.23	-73.63	-35.87	-49.03	-25.83	-33.28	-52.89	-31.32	-33.47	-27.81	-18.70	-19.47	-62.26	-42.34	-52.49	-39.55	-56.79	-11.54	-52.67	-56.03	-48.77	-41.86	-58.21	-42.84	-38.31	-31.12	-35.06	-43.10	-48.33	-47.49	-36.78	-59.01	-45.92	-18.57	-45.85	-8.27	-40.67	-46.74	-32.48	-43.06	-44.26
ADCYAP1R1	-14.75	-25.24	-18.10	-52.31	-49.78	-33.63	13.18	-3.16	-38.52	-65.43	-33.37	-27.77	-33.79	-29.74	-33.45	-23.70	-8.85	-17.08	-21.08	-17.98	-24.19	-40.51	-40.92	-19.13	-40.37	-7.87	-37.58	-23.30	-28.42	-39.83	-42.43	-32.79	-24.53	-16.07	-8.37	-18.58	-27.14	-29.88	-23.65	-53.46	-32.69	-22.32	-26.34	-4.14	-25.41	-21.21	-10.51	-14.05	-34.37
ADD1	-38.77	-26.07	-16.77	-42.38	-54.99	-41.66	-14.66	-20.57	-36.81	-57.69	-32.57	-38.72	-33.01	-36.91	-45.16	-26.30	-20.82	-22.88	-18.00	-18.56	-40.22	-25.20	-17.23	-25.26	-50.00	-14.84	-22.02	-26.73	-43.06	-39.22	-34.05	-41.13	-24.55	-22.71	-20.39	-24.39	-20.41	-8.95	-29.33	-41.67	-32.49	-23.06	-34.28	-9.81	-27.93	-50.23	-23.70	-23.46	-40.02
ADD2	-4.92	-12.59	-4.74	-13.90	-39.65	-21.51	-2.14	-9.48	-16.21	-43.93	-10.93	-11.44	-10.80	-12.06	-28.17	-7.67	-7.55	4.85	-9.63	-8.15	-19.98	-6.35	-3.87	-15.07	-34.87	-5.45	-10.06	-4.83	-20.66	-24.14	-20.14	-18.15	-11.31	-12.08	-10.89	-12.28	-20.95	-32.58	-12.19	-27.29	-21.42	-12.13	-9.81	4.28	-16.50	-24.51	-5.36	-10.54	-21.35
ADD3	-34.92	-34.35	-25.29	-35.44	-50.28	-39.05	-11.49	-26.68	-45.09	-68.18	-36.07	-49.66	-35.12	-35.20	-45.30	-19.60	-25.54	-22.59	-25.39	-16.79	-48.11	-29.13	-29.88	-34.30	-57.45	-7.99	-48.29	-35.25	-51.86	-40.96	-45.37	-52.63	-22.12	-20.42	-28.91	-24.72	-33.31	-37.52	-30.21	-51.99	-31.89	-23.62	-24.55	-10.42	-29.28	-45.15	-12.79	-15.56	-38.99
ADH1A	-28.09	-30.14	-24.80	-42.26	-49.69	-41.27	-19.50	-24.51	-31.49	-61.98	-35.95	-33.84	-24.46	-31.80	-44.80	-16.38	-31.08	-21.85	-15.11	-33.32	-43.77	-31.01	-36.33	-28.77	-44.06	-10.79	-35.95	-30.41	-38.09	-39.35	-51.35	-41.15	-29.04	-25.66	-28.23	-37.30	-38.92	-32.27	-27.37	-47.17	-35.77	-20.69	-26.19	-13.52	-34.12	-31.17	-18.12	-26.23	-39.27
ADH1B	-30.72	-33.57	-29.41	-54.16	-61.46	-44.99	-19.26	-31.36	-46.32	-64.10	-28.98	-37.92	-29.87	-32.51	-49.08	-30.71	-32.64	-17.58	-27.06	-16.81	-40.20	-41.78	-39.15	-42.00	-54.59	-7.48	-42.74	-37.31	-43.91	-44.07	-50.25	-42.28	-22.05	-17.07	-26.63	-26.88	-28.68	-45.36	-28.13	-52.01	-35.01	-16.84	-39.41	-10.05	-31.46	-39.64	-24.64	-30.40	-35.21
ADH4	-38.08	-30.83	-22.87	-49.11	-43.10	-41.84	-16.95	-21.25	-39.34	-62.81	-27.81	-36.11	-33.70	-32.44	-31.74	-19.21	-24.42	-26.72	-15.47	-21.02	-43.88	-43.96	-27.78	-36.39	-44.77	-7.65	-38.36	-34.81	-36.91	-36.15	-48.80	-39.16	-24.62	-19.56	-18.59	-31.21	-35.63	-36.29	-28.55	-47.34	-30.91	-16.38	-35.77	-14.58	-29.49	-30.77	-19.30	-24.27	-37.07
ADH5	-26.05	-24.38	-4.50	-34.19	-33.18	-16.31	-12.62	-21.06	-17.30	-42.55	-18.11	-22.11	-18.32	-11.16	-34.51	-22.21	-14.77	-11.98	-10.12	-20.91	-30.05	-22.16	-11.12	-20.23	-31.44	-0.68	-12.90	-19.70	-26.30	-21.54	-26.50	-22.51	-22.08	-26.44	-13.03	-16.93	-11.19	-25.15	-15.19	-27.95	-22.94	-17.60	-16.72	0.06	-15.39	-37.25	-21.55	-19.12	-22.62
ADH6	-45.90	-41.80	-28.45	-58.85	-66.11	-45.59	-25.41	-32.09	-51.46	-79.05	-35.16	-44.97	-34.73	-46.40	-59.49	-37.00	-26.90	-31.71	-20.04	-18.00	-36.42	-52.68	-31.28	-39.06	-61.78	-17.23	-48.03	-59.50	-53.03	-39.08	-55.58	-52.73	-43.93	-34.50	-32.04	-41.15	-37.18	-44.39	-34.98	-54.88	-42.88	-28.20	-41.03	-27.94	-37.84	-58.16	-28.55	-33.85	-41.80
ADH7	-35.75	-28.05	-23.71	-32.91	-39.39	-25.96	-18.55	-23.68	-38.10	-58.86	-20.93	-39.12	-29.31	-24.64	-33.08	-23.47	-18.00	-13.91	-26.53	-23.58	-38.20	-23.22	-32.64	-26.09	-52.18	-1.52	-22.09	-30.40	-33.56	-35.12	-45.78	-37.87	-33.14	-24.56	-28.41	-28.95	-35.89	-33.40	-26.80	-46.23	-30.20	-22.96	-25.02	-10.22	-35.33	-30.89	-21.50	-24.82	-34.79
ADHFE1	-26.40	-26.05	-21.64	-44.08	-46.62	-39.54	-21.11	-25.66	-34.77	-60.92	-30.68	-33.14	-38.02	-16.68	-49.66	-20.21	-9.36	-21.92	-27.42	-17.00	-33.05	-40.85	-18.12	-28.11	-37.70	-9.95	-23.75	-44.47	-40.01	-32.13	-33.26	-35.30	-31.92	-17.14	-27.42	-23.10	-36.47	-34.88	-35.42	-46.34	-30.41	-26.65	-27.77	-17.54	-30.86	-42.58	-28.41	-21.28	-35.88
ADI1	-8.86	-38.14	-16.17	-49.90	-48.07	-22.22	-22.24	-23.99	-40.24	-46.93	-36.21	-38.15	-24.53	-25.13	-37.50	-23.63	-21.98	-3.92	-21.04	-9.56	-35.13	-33.15	-33.43	-31.98	-36.80	4.94	-37.74	-19.61	-43.19	-30.90	-48.76	-36.74	-28.39	-17.09	-30.59	-30.37	-24.07	-47.77	-33.70	-43.66	-36.96	-27.39	-28.73	-13.30	-34.15	-43.36	-17.51	-36.41	-35.76
ADIG	-32.45	-23.76	-32.17	-45.65	-47.73	-27.32	-10.88	-21.19	-32.12	-55.39	-14.12	-30.01	-27.52	-28.75	-44.55	-15.35	-19.47	-15.04	-19.70	-13.95	-13.29	-25.97	-34.05	-17.10	-36.33	-12.39	-33.88	-25.12	-40.51	-22.54	-45.26	-28.12	-14.92	-17.86	-15.68	-24.43	-35.66	-32.11	-17.22	-44.16	-32.96	-14.52	-22.52	-3.12	-13.90	-31.32	-15.95	-7.03	-21.24
ADIPOQ	-29.03	-22.34	-14.96	-53.39	-43.17	-48.10	-18.53	-17.41	-46.44	-64.30	-21.88	-45.26	-22.20	-41.91	-44.20	-20.26	-19.51	-29.11	-30.93	-17.54	-66.68	-29.15	-28.43	-5.30	-52.68	-19.04	-33.50	-32.27	-42.69	-30.34	-44.69	-17.90	-22.65	-15.78	-17.98	-29.34	-37.26	-36.43	-36.98	-48.27	-31.48	-18.27	-29.94	-17.41	-34.80	-39.39	-19.81	-21.15	-34.79
ADIPOR1	-22.68	-36.60	1.35	-59.00	-65.86	-29.45	-13.04	-26.68	-33.59	-64.14	-34.31	-41.31	-36.39	-31.50	-44.15	-33.68	-13.46	-22.74	-20.60	-22.40	-34.96	-41.29	-31.93	-14.81	-38.72	-16.12	-33.28	-19.68	-28.77	-49.16	-53.38	-34.02	-9.44	-14.44	-19.73	-14.15	-9.02	-43.20	-31.68	-46.96	-37.61	-21.13	-26.00	-5.71	-22.61	-37.23	-18.67	-22.90	-31.90
ADIPOR2	-42.22	-32.94	-23.31	-57.23	-65.42	-48.49	-15.03	-26.41	-43.31	-62.40	-23.72	-40.56	-22.57	-28.60	-42.48	-32.57	-25.19	-18.16	-18.49	-15.74	-36.91	-54.90	-30.67	-35.76	-46.74	-15.25	-39.17	-36.81	-51.27	-34.83	-64.46	-44.66	-24.49	-28.60	-17.96	-34.71	-33.02	-31.34	-33.21	-49.74	-45.45	-28.31	-23.83	-8.32	-23.94	-39.38	-16.84	-35.35	-42.33
ADIRF	-40.55	-28.33	-15.40	-46.13	-52.03	-42.36	-3.68	-16.26	-38.86	-59.28	-29.25	-35.95	-19.61	-33.84	-54.58	-16.20	-19.78	-17.65	-23.37	-19.01	-31.29	-15.84	-18.06	-32.24	-36.88	-18.23	-38.86	-33.85	-49.76	-33.80	-40.76	-35.41	-27.59	-16.54	-24.23	-35.79	-32.13	-38.26	-35.93	-43.92	-28.90	-6.33	-21.30	-18.61	-29.14	-43.72	-20.70	-5.82	-37.71
ADK	-30.67	-24.66	-16.14	-21.68	-8.90	-36.26	-17.39	-14.74	-36.85	-59.64	-25.48	-34.12	-16.12	-26.40	-51.89	-19.55	-19.91	-11.00	-14.29	-16.88	-26.16	-27.09	-16.81	-24.68	-37.73	-3.95	-21.61	-30.30	-34.55	-26.62	-20.93	-30.62	-20.13	-13.82	-15.39	-18.74	-30.99	-38.08	-30.15	-40.16	-16.75	1.98	0.43	-5.66	-20.23	-26.07	-21.48	-10.13	-21.73
ADM	-20.43	-31.05	-20.11	-43.14	-49.68	-45.12	-10.79	-19.80	-35.53	-52.67	-23.04	-28.33	-36.06	-32.76	-45.12	-26.00	-24.83	-20.51	-19.84	-11.11	-0.94	-43.50	-30.82	-25.62	-31.35	-27.93	-25.82	-27.12	-40.63	-34.02	-29.56	-27.75	-17.69	-24.66	-21.55	-25.28	-13.04	-27.08	-19.72	-25.88	-24.53	-21.73	-28.65	-5.03	-26.03	-38.91	-16.42	-17.90	-17.06
ADM2	-29.19	-37.04	-10.37	-56.47	-49.02	-29.16	-2.96	-16.30	-38.68	-51.83	-22.45	-41.57	-34.82	-24.87	-48.64	-19.21	-29.75	-16.04	-16.65	-14.48	-41.05	-36.80	-40.22	-38.96	-47.18	-15.58	-43.52	-35.28	-39.28	-33.90	-48.77	-43.22	-30.91	-27.61	-30.20	-15.92	-19.11	-37.29	-27.86	-43.70	-22.41	-25.80	-35.71	-5.13	-7.79	-43.15	-19.95	-23.07	-17.29
ADM5	-4.88	-21.28	-15.51	-48.62	-21.85	-26.35	-22.29	-15.07	-30.68	-59.03	-20.95	-37.93	-33.36	-17.17	-43.44	-21.62	-28.88	-8.19	-18.16	-21.94	-15.91	-31.04	-33.16	-29.54	-29.61	-16.63	-31.40	-36.70	-41.14	-16.47	-47.40	-43.34	-28.69	-22.86	-26.49	-5.05	-24.11	-26.98	-28.03	-26.88	-29.70	-19.78	-25.41	-13.39	-21.14	-41.19	-23.02	-16.87	-32.86
ADNP	-18.35	-13.61	-16.72	1.55	-10.94	30.23	9.72	-6.74	-20.80	-22.35	-8.29	6.90	-1.67	4.17	-22.32	11.97	-27.97	1.90	0.25	-2.89	4.39	17.23	-2.92	7.57	-14.74	9.44	-19.02	-0.54	-10.45	-8.71	-17.95	-8.00	4.56	3.34	12.88	15.92	-23.67	-33.60	-12.64	-27.98	-32.69	-3.86	-9.76	2.44	2.09	-30.52	-26.36	1.88	-3.50
ADNP2	-30.23	-38.85	-21.82	-59.60	-51.80	-35.27	-27.72	-25.83	-71.47	-57.28	-34.50	-48.13	-37.69	-28.55	-51.76	-22.65	-33.68	-39.46	-32.03	-26.39	-46.69	-43.06	-55.27	-36.02	-60.02	-15.83	-52.61	-37.92	-46.62	-46.83	-70.29	-29.68	-24.04	-17.50	-27.27	-26.41	-42.01	-36.79	-31.38	-51.07	-31.71	-11.30	-33.37	-12.74	-27.33	-34.66	-32.39	-29.61	-43.47
ADO	-25.19	-39.73	-5.28	-58.08	-35.38	-28.72	-17.33	-25.43	-38.13	-66.30	-34.15	-50.03	-18.80	-41.10	-47.36	-19.91	-26.07	-22.82	-27.98	-17.20	-29.89	-23.23	-35.67	-35.84	-46.27	-13.29	-50.83	-5.56	-46.67	-38.56	-42.48	-27.64	-11.96	-11.11	-29.91	-28.76	-37.39	-28.61	-27.00	-51.33	-32.74	-6.79	-20.86	-8.50	-28.85	-36.71	-12.06	-8.97	-34.55
ADORA1	-14.33	-29.91	-8.21	-36.25	-52.95	-31.09	-7.08	-25.66	-47.29	-48.60	-28.24	-30.77	-11.82	-28.80	-29.57	-21.45	-8.46	-19.71	-16.10	-22.73	-34.29	-28.79	-22.99	-30.45	-34.80	-6.01	-36.47	-28.13	-32.65	-24.98	-35.18	-32.97	-17.67	-17.47	-23.38	-32.52	-27.19	-34.65	-27.91	-44.83	-37.21	-15.03	-22.41	-8.84	-20.05	-40.91	-18.64	-19.84	-24.86
ADORA2A	-30.94	-35.45	-23.72	-33.56	-43.58	-28.07	-13.76	-17.43	-25.56	-56.71	-29.10	-30.63	-33.72	-28.77	-31.19	-21.43	-15.24	-16.90	-23.52	-24.20	-21.01	-22.90	-35.87	4.79	-52.03	-8.49	-22.66	-31.39	-41.32	-35.14	-43.34	-7.28	-30.11	-18.89	-9.82	-29.66	-27.84	-38.72	-24.60	-35.39	-32.23	-18.62	-24.76	-3.03	-25.70	-27.08	-12.55	-25.00	-25.92
ADORA2B	-12.20	-29.40	-9.34	-44.86	-42.63	-29.89	-17.39	-24.39	-22.73	-54.73	-26.19	-28.16	-28.00	-32.95	-41.84	-13.63	-29.28	-12.52	-17.72	-9.57	-39.15	-8.65	-33.22	-37.37	-46.45	-16.38	-18.53	-23.05	-38.15	-40.18	-42.46	-32.40	-32.11	-14.28	-28.70	-32.19	-27.53	-34.92	-53.59	-31.65	-18.52	-14.96	-29.63	-10.65	-28.83	-38.02	-13.18	-14.13	-38.45
ADORA3	-35.70	-17.17	-27.87	-52.45	-46.16	-25.88	-18.53	-17.65	-29.46	-58.02	-15.16	-33.79	-13.28	-27.31	-38.40	-9.05	-18.81	-10.60	-15.27	-20.30	-32.45	-23.11	-25.94	-33.19	-36.09	-10.00	-24.37	-26.64	-31.61	-44.29	-50.80	-31.90	-26.07	-10.54	-20.96	-15.16	-30.33	-30.01	-24.08	-43.45	-30.48	-17.05	-6.35	3.97	-18.36	-27.17	-29.17	-5.09	-29.94
ADPGK	-5.59	-39.74	-11.88	-43.04	-55.31	-42.27	-16.12	-20.66	-27.28	-65.44	-33.27	-40.61	41.04	-6.66	-17.10	-22.85	-20.08	-16.23	-16.92	-25.66	-46.52	-20.90	-34.26	-39.99	-42.70	-14.67	-39.47	-34.83	-45.26	-40.85	-46.88	-38.33	-17.84	-9.96	-33.56	-27.18	-35.30	-41.29	-38.32	-48.57	-29.64	-16.54	-30.92	-7.30	-24.95	-46.78	-24.07	-28.56	-39.52
ADPRH	-4.84	-15.29	-18.45	-28.38	-22.42	-37.26	-3.76	-25.17	-25.37	-54.48	-15.91	-27.40	-2.77	-18.52	-47.22	-9.13	-12.85	-12.52	-9.00	-18.93	-16.98	-22.29	-10.34	-24.78	-41.26	-4.75	-15.03	-7.60	-36.18	-28.63	-31.88	-24.55	-16.77	-10.68	-10.31	-29.92	-17.78	-32.92	-22.81	-35.76	-31.90	-9.12	-24.02	-7.32	-14.95	-35.29	-20.78	-20.68	-22.92
ADPRHL1	-19.02	-19.45	-11.71	-33.40	-33.75	-23.77	5.84	-2.66	-29.39	-35.45	-26.01	-33.51	-21.71	-15.25	-28.11	-2.96	-16.28	-9.30	-2.29	-16.81	-26.15	-24.76	-36.83	-31.74	-24.85	-7.51	-20.28	-20.44	-21.37	-15.38	-33.88	-42.67	-20.86	-15.33	-7.51	-24.65	-25.01	-33.70	-26.20	-29.48	-19.73	-19.15	-26.17	-6.08	-11.66	-26.95	-18.74	-4.30	-32.40
ADPRHL2	-30.63	-17.64	-25.35	-37.34	-38.95	-15.21	-15.66	-12.92	-39.31	-38.28	-23.31	-23.47	-12.40	-23.61	-32.00	-10.72	-16.82	-22.39	-12.69	-15.26	-25.62	-24.03	-12.34	-22.42	-30.20	1.44	-17.14	-21.30	-38.02	-24.18	-21.42	-30.76	-32.42	-15.35	-25.60	-10.04	-22.43	-32.62	-11.78	-21.86	-24.91	-11.55	-5.98	-10.88	-4.89	-20.27	-9.03	-14.95	-14.00
ADPRM	-30.85	-35.33	-25.82	-40.33	-52.18	-38.79	-23.66	-33.05	-57.05	-54.58	-34.66	-48.47	-22.63	-44.54	-54.02	-22.84	-22.81	-10.64	-27.08	-28.02	-47.99	-34.65	-40.72	-33.23	-47.63	-18.19	-44.82	-46.22	-51.38	-39.89	-54.45	-37.40	-30.23	-23.58	-37.17	-29.87	-32.41	-38.24	-39.42	-49.24	-33.04	-17.39	-27.22	-15.00	-29.98	-51.52	-22.88	-24.25	-32.79
ADRA1A	-38.09	-39.85	-29.69	-67.54	-53.15	-65.31	-24.92	-36.88	-52.32	-78.86	-40.93	-44.97	-35.14	-36.47	-59.97	-30.62	-44.39	-30.73	-33.28	-24.32	-69.96	-49.87	-46.64	-44.54	-64.25	-15.96	-55.46	-64.39	-65.51	-47.91	-66.29	-50.73	-30.49	-21.22	-23.06	-36.81	-38.44	-47.87	-32.02	-58.18	-43.77	-27.75	-27.85	-15.93	-31.53	-47.20	-25.69	-27.44	-43.86
ADRA1B	-33.24	-29.36	-26.04	-60.97	-64.81	-51.38	-10.44	-27.80	-48.23	-62.16	-38.02	-39.37	-41.69	-42.77	-57.30	-26.30	-25.46	-22.34	-29.24	-29.44	-51.71	-36.73	-37.30	-37.91	-61.47	-17.91	-49.73	-44.45	-42.40	-44.26	-42.07	-45.23	-27.91	-18.17	-20.23	-39.15	-35.48	-38.89	-33.19	-52.50	-32.95	-21.67	-42.34	-11.53	-31.58	-26.86	-21.25	-19.44	-44.45
ADRA1D	-27.54	-36.62	-23.95	-45.03	-71.35	-46.90	-11.76	-19.87	-47.64	-74.30	-36.82	-49.84	-30.99	-46.75	-60.16	-16.96	-41.75	-21.31	-30.36	-30.37	-35.48	-32.14	-46.85	-29.99	-53.90	-17.20	-48.50	-30.68	-41.20	-34.65	-60.94	-12.96	-40.82	-23.14	-17.73	-21.60	-31.54	-43.93	-26.62	-47.27	-33.21	-14.40	-31.42	-17.05	-25.95	-36.44	-32.31	-24.01	-33.83
ADRA2A	-36.96	-33.61	-25.69	-47.70	-48.03	-35.32	-13.72	-17.70	-34.11	-68.73	-33.78	-53.96	-20.32	-35.20	-48.94	-30.45	-28.40	-16.76	-27.45	-17.41	-58.70	-33.82	-25.29	-31.10	-52.07	-15.03	-49.71	-23.91	-48.06	-39.78	-33.08	-39.15	-21.78	-26.42	-10.47	-25.08	-22.81	-30.06	-34.09	-48.30	-27.43	-22.99	-25.00	-1.79	-34.72	-44.32	-8.82	-14.01	-34.87
ADRA2B	-23.73	-25.26	-10.47	-37.86	-30.35	-35.44	-19.15	-15.18	-39.61	-53.20	-10.38	-29.76	2.76	-26.26	-44.58	-7.19	-6.12	-16.88	-8.25	-17.88	-6.23	-22.40	-0.37	-35.08	-44.82	-6.98	-11.00	-23.37	-28.76	-31.10	-41.08	-39.09	-19.16	-21.64	-14.90	-21.98	-29.14	-29.44	-29.19	-34.73	-29.12	-27.31	-11.59	-11.39	-28.22	-33.11	-13.13	-18.31	-26.07
ADRA2C	-35.22	-34.09	-26.23	-55.91	-51.85	-47.59	-19.48	-18.84	-50.48	-71.79	-28.43	-37.38	-29.07	-35.48	-46.88	-26.73	-34.40	-28.16	-24.03	-21.55	-39.76	-40.94	-31.59	-35.44	-50.34	-16.96	-42.78	-31.57	-51.91	-42.06	-56.95	-44.77	-33.48	-25.93	-19.05	-30.56	-36.04	-15.41	-35.21	-61.31	-36.52	-26.77	-36.75	-7.40	-39.25	-39.45	-33.40	-33.78	-49.52
ADRB1	-42.71	-33.65	-25.77	-64.06	-58.20	-36.78	-11.38	-26.28	-50.27	-72.51	-47.82	-50.33	-19.16	-42.94	-56.44	-30.95	-28.41	-32.79	-27.72	-20.60	-43.24	-40.88	-48.43	-45.53	-61.77	-10.58	-55.15	-56.47	-46.76	-43.19	-43.56	-46.26	-31.69	-24.29	-23.62	-36.91	-43.23	-51.98	-40.39	-54.73	-45.64	-21.48	-38.13	-24.18	-35.53	-44.79	-18.79	-32.56	-42.87
ADRB2	-27.25	-36.84	-26.86	-61.17	-76.93	-39.90	-6.70	-27.04	-35.19	-59.91	-27.28	-35.90	-29.83	-37.39	-41.97	-33.37	-23.70	-22.46	-24.13	-19.49	-26.44	-33.16	-24.43	-36.65	-54.79	-6.57	-39.85	-30.40	-46.58	-41.72	-42.06	-37.74	-18.56	-34.28	-21.33	-22.62	-29.34	-43.55	-44.10	-47.62	-32.05	-20.62	-43.41	-15.78	-29.18	-44.98	-22.46	-20.97	-31.25
ADRB3	-29.57	-35.25	-26.68	-25.64	-54.69	-51.49	-26.61	-33.53	-37.55	-81.20	-40.51	-54.52	-32.18	-35.47	-50.46	-23.10	-32.62	-25.91	-29.33	-30.84	-56.00	-44.23	-41.90	-48.71	-54.38	-15.42	-40.36	-46.62	-47.90	-38.60	-56.06	-45.32	-42.27	-27.36	-15.58	-32.73	-32.06	-35.79	-29.00	-52.17	-38.02	-25.59	-30.25	-14.21	-38.29	-49.30	-34.99	-24.78	-44.11
GRK2	-12.67	2.16	-9.03	23.94	2.62	-41.76	-13.85	-12.57	-19.06	-63.77	-16.97	-13.44	16.07	-17.52	-48.91	-20.27	1.91	-9.45	3.51	-19.23	-7.69	-18.90	-1.73	-23.22	-9.49	-10.36	-7.11	-16.54	-29.76	-30.56	15.02	-22.79	10.56	-12.46	-13.94	-13.70	-32.59	-21.85	-4.13	-34.78	-7.69	9.21	-8.72	-8.33	-17.43	6.37	-15.11	-8.57	-31.57
GRK3	-28.29	-31.88	-18.54	-40.39	-44.41	-47.64	-19.42	-21.68	-32.28	-60.62	-31.47	-25.50	-29.07	-24.03	-37.65	-23.69	-21.59	-20.86	-22.77	-13.79	-28.52	-18.37	-28.42	11.15	-43.86	-8.17	-29.84	-34.72	-43.93	-43.13	-52.41	-17.36	-20.78	-20.24	-32.14	-16.64	-28.84	-36.24	-10.72	-41.73	-21.33	-16.56	-22.67	-0.80	-25.64	-25.42	-19.23	-22.82	-31.82
ADRM1	15.15	-14.50	18.89	2.75	-32.53	-5.90	4.17	11.52	-14.19	-8.05	-17.99	-30.46	-7.14	28.62	-35.54	10.34	-11.85	17.29	-2.13	-11.02	6.04	-16.73	-9.84	-9.36	-1.88	-0.33	4.55	-8.58	18.36	-36.87	-23.11	-24.21	6.70	-3.94	-0.49	7.70	-3.38	1.47	-21.00	0.84	-0.85	-13.90	6.32	5.20	9.08	12.63	45.66	-12.56	-21.91
ADSL	19.67	52.91	-6.44	63.00	55.72	49.44	37.44	58.26	40.44	160.81	10.64	26.93	42.53	27.61	103.11	9.86	15.27	39.75	23.08	-2.98	49.59	95.17	36.08	31.58	116.35	18.48	38.65	15.80	8.78	85.11	-3.04	-7.91	22.74	30.85	-16.27	26.18	7.74	10.20	-38.64	94.28	18.91	-32.32	46.94	1.93	2.30	78.23	38.33	18.76	-20.18
ADSS	-3.30	-13.86	-13.10	2.87	34.63	-8.27	3.23	6.61	-30.25	37.32	-28.02	-37.47	-7.83	-9.95	-3.67	-11.13	16.61	11.55	7.28	-15.20	-6.83	20.73	20.63	-21.28	27.13	-0.36	6.27	-22.34	-2.01	12.21	-18.17	-19.16	-7.01	13.13	-9.97	-15.02	-12.49	-30.41	-23.04	35.68	-16.89	-21.41	22.69	3.83	-10.36	32.30	35.14	21.08	-18.35
ADSSL1	-6.49	-2.06	-17.80	-41.66	-37.09	-38.18	-5.95	-10.56	-37.49	-50.09	-22.88	-25.66	-26.41	-14.54	-37.85	-2.96	-13.36	-8.33	7.85	-16.61	-20.44	-14.38	-46.53	-14.31	-36.07	-16.17	-27.96	-13.49	-20.87	-8.21	-22.35	-26.59	-12.53	-4.81	-19.11	-17.04	-10.75	-36.22	-9.22	-37.91	-32.36	-14.82	-25.18	2.83	-11.79	-25.13	-16.89	-5.96	-15.11
ADTRP	-45.29	-29.80	-32.19	-48.84	-41.50	-36.10	-12.38	-29.75	-41.90	-61.35	-30.49	-39.48	-25.89	-31.38	-54.91	-17.37	-25.51	-16.37	-16.61	-20.44	-39.66	-26.16	-35.42	-38.18	-53.08	-10.47	-22.00	-19.69	-33.59	-36.82	-48.50	-47.96	-24.55	-14.84	-18.04	-27.58	-37.91	-30.49	-28.00	-41.35	69.94	-12.87	-21.70	-0.97	-26.35	-26.37	-12.06	-30.97	-15.26
AEBP1	-12.57	-22.18	-9.75	-22.25	-42.00	-10.37	12.67	-16.58	-31.45	-54.43	-25.29	-33.81	-7.43	-12.27	-16.17	-9.70	-6.24	-4.25	-5.37	-15.57	2.57	-13.88	-23.36	-14.70	-27.63	1.80	-23.66	-13.52	-28.79	-22.64	-24.00	-31.42	-22.93	-15.36	3.06	-18.92	-33.96	-30.86	-23.72	-41.96	-22.41	-23.43	-18.09	0.11	-15.92	-24.77	-18.34	-13.36	-31.22
AEBP2	-12.83	-36.16	-9.43	43.59	-49.04	-19.82	-4.21	-26.14	-24.58	-56.46	-29.61	-22.77	-22.17	0.12	-30.69	-16.88	-26.08	-7.36	-20.20	-17.36	-24.50	-9.92	-21.42	-38.37	-35.17	-5.31	9.57	-15.80	-23.82	-32.28	-48.24	-43.03	-20.25	-17.84	-22.54	-8.07	-24.12	-31.96	-20.75	-41.81	-38.77	-15.04	-13.56	7.17	-16.16	-29.80	-10.42	-11.28	-39.04
AEN	-24.32	-35.06	-17.21	-53.12	-51.84	-42.33	-15.41	-23.04	-37.39	-51.77	-35.10	-42.88	-32.13	-33.26	-38.85	-21.57	-25.84	-22.64	-25.72	-22.93	-38.06	-44.48	-39.00	-43.88	-45.01	-11.74	-35.35	-38.67	-37.79	-39.87	-45.63	-47.11	-33.17	-14.14	-31.04	-35.21	-27.48	-42.97	-30.68	-53.95	-28.07	-17.58	-32.21	-4.65	-30.57	-37.11	-30.68	-27.71	-33.04
AES	-30.75	-18.49	-10.04	-33.53	-36.80	-34.86	-19.02	-18.14	-32.61	-29.73	-15.39	-25.39	-21.18	-21.78	-25.09	-13.65	-10.04	-19.68	-12.87	-21.24	-22.69	-12.81	-7.15	-26.75	-23.99	-5.36	-11.10	-8.64	-10.82	-25.24	-32.55	-20.55	-25.18	-11.58	-15.48	-14.72	-8.34	-15.84	-14.04	-25.31	-25.26	-13.18	-9.73	-8.50	-23.65	-27.87	-24.74	-14.19	-20.13
AFAP1	-45.09	-29.70	-32.39	-54.71	-57.44	-53.05	-23.93	-29.35	-50.80	-68.92	-36.80	-45.60	-39.10	-42.98	-58.81	-22.50	-21.65	-22.71	-30.95	-27.16	-52.10	-39.05	-50.38	-36.17	-58.66	-16.68	-46.80	-37.06	-54.12	-50.36	-56.84	-41.55	-30.47	-30.96	-30.74	-30.53	-36.17	-34.29	-38.89	-56.23	-35.38	-26.18	-35.44	-16.51	-25.93	-47.27	-22.82	-23.15	-43.42
AFAP1L1	-20.35	-23.32	-11.90	-42.73	-51.59	-31.18	4.88	-18.17	-36.00	-41.59	-24.95	-33.25	-37.31	-35.34	-59.40	-14.94	-32.54	-20.25	-21.72	-17.64	-27.58	-20.10	-26.85	-11.87	-45.78	-4.23	-27.73	-23.48	-37.84	-22.57	-35.81	-28.42	-25.78	-25.75	-8.84	-47.52	-21.84	-33.96	-28.27	-33.95	-23.03	-11.87	-25.43	-6.45	-23.70	-38.23	-16.55	-14.71	-31.73
AFAP1L2	-16.82	-27.98	-15.04	-39.51	-40.23	-34.78	-8.90	-12.11	-31.79	-70.28	-30.16	-37.98	-22.35	-29.16	-43.48	-18.36	-21.70	-13.49	-22.39	-21.05	-39.42	-24.49	-29.06	-30.98	-37.00	-4.39	-35.89	-26.08	-43.35	-41.75	-32.73	-32.61	-22.02	-25.67	-14.99	-24.06	-30.86	-41.52	-31.79	-53.70	-36.33	-10.59	-36.05	-11.42	-25.27	-37.01	-18.90	-18.92	-7.20
AFF1	-36.40	-28.43	-24.88	-50.80	-55.37	-35.46	-22.12	-29.38	-41.04	-74.16	-22.86	-41.48	-28.99	-28.75	-50.59	-24.04	-15.40	-18.82	-23.30	-23.60	-41.88	-40.49	-38.87	-44.28	-44.49	-5.64	-33.34	-36.85	-48.29	-45.71	-47.83	-44.90	-37.27	-21.84	-31.09	-33.12	-29.81	-42.23	-40.18	-53.94	-21.83	-28.15	-35.16	-20.50	-39.48	-29.45	-27.03	-33.80	-33.42
AFF3	-7.76	-22.97	-5.56	-19.80	-29.46	-21.86	-5.72	-9.08	-23.91	-48.45	-6.65	-31.63	9.84	-14.49	-29.10	-7.82	-5.03	-6.91	3.07	-23.76	-18.75	-11.61	-11.48	-24.52	-37.42	8.83	-13.54	-2.66	-33.51	-29.76	-37.85	-31.48	-9.19	-7.49	-18.34	-8.00	-28.79	-28.07	-18.07	-41.87	-25.25	-14.85	-6.38	4.78	-3.35	-28.63	-16.92	-6.51	-18.87
AFF4	-26.72	-17.22	-13.59	-25.97	-25.95	-6.48	-17.83	-24.38	-37.64	-71.96	-20.79	-35.02	-30.71	-16.66	-34.79	-14.24	-7.52	-6.28	-18.03	-19.05	-25.76	-20.02	-51.21	-27.64	-49.33	4.22	-26.63	-27.31	-20.88	-27.73	-22.50	-46.47	-23.31	-19.65	-28.50	-19.17	-39.36	-29.68	-31.08	-55.82	-21.85	-8.14	-7.67	-9.81	-24.94	-36.23	-16.92	-25.57	-37.05
AFG3L2	30.51	43.76	27.74	71.26	44.27	49.95	17.18	28.97	43.93	84.26	36.76	35.50	47.20	32.00	58.85	22.84	32.72	24.60	44.31	24.04	21.36	41.92	45.38	28.25	59.00	1.07	28.44	35.45	36.58	60.64	58.15	45.43	23.06	19.14	14.39	27.64	24.32	58.27	42.16	74.75	27.50	18.42	26.08	-5.69	44.21	47.68	31.49	26.81	74.56
AFM	-29.65	-19.35	-22.56	-20.16	-28.66	-22.20	-10.38	-11.10	-21.39	-54.04	-22.17	-21.86	-14.31	-10.55	-33.07	-13.75	-7.53	-1.01	-15.17	-14.28	-19.78	-12.41	-24.77	-19.99	-39.93	17.04	-10.22	-21.48	-25.57	-21.85	-30.02	-28.99	-18.49	-15.23	-25.06	-15.53	-35.18	-24.98	-25.99	-46.66	-21.12	-19.55	-7.14	5.31	-27.28	-22.79	-20.64	-4.45	-25.13
AFMID	-13.03	-18.90	25.26	-35.81	-15.89	-29.45	-0.52	-8.49	-40.42	-56.71	-14.20	-36.83	-18.19	-30.94	-31.72	-15.30	-21.12	-21.87	-15.86	-22.54	-27.03	-25.91	-31.98	-17.73	-50.63	-19.62	-31.88	-21.63	-28.73	-26.15	-30.81	-42.87	-8.95	-19.98	-4.94	-31.53	-19.74	-33.99	-22.34	-38.60	-30.58	-29.38	-34.65	10.60	-13.37	-36.76	-24.02	-24.48	-26.38
AFP	-31.71	-29.10	-12.89	-32.58	-36.85	-34.32	-15.09	-17.41	-24.03	-53.84	-21.38	-24.61	-17.29	-23.76	-40.65	-17.93	-16.78	-20.73	-15.83	-21.02	-35.68	-23.63	-27.26	-23.63	-44.69	-7.35	-21.73	-45.60	-40.59	-40.92	-38.43	-26.39	-18.87	-20.65	-17.39	-26.08	-36.54	-28.64	-25.07	-42.42	-26.28	-7.36	-20.65	-6.98	-32.16	-37.17	-17.43	-14.42	-26.88
AFTPH	-25.35	-34.37	-16.25	-44.33	-16.44	-60.43	-18.89	-22.86	-43.08	-61.92	-32.73	-12.80	-19.09	-25.99	-51.60	-23.18	-13.48	-20.95	-23.60	-13.11	-28.45	-19.99	-33.31	-28.86	-45.71	-7.50	-32.70	-54.41	-64.17	-25.09	-47.42	-34.83	-32.44	-18.63	-26.80	-29.38	-37.34	-35.66	-23.20	-37.63	-34.07	-19.26	-16.20	-13.17	-14.06	-33.44	-21.32	-20.43	-20.64
AGA	-40.86	-33.55	-26.90	-59.21	-65.36	-57.12	-23.32	-31.81	-40.43	-67.68	-35.47	-47.52	-31.14	-32.80	-57.51	-25.87	-28.72	-27.21	-29.93	-23.86	-45.86	-37.81	-43.16	-41.97	-48.00	-9.20	-42.02	-52.08	-50.05	-43.95	-55.47	-32.04	-27.56	-18.04	-31.29	-33.05	-32.81	-43.67	-34.26	-46.00	-38.71	-24.46	-30.91	-18.19	-31.30	-33.95	-22.89	-23.22	-32.91
AGAP1	-26.56	-24.89	-9.32	-37.41	-55.66	-27.24	-7.53	-14.46	-35.66	-39.26	-28.48	-31.18	-29.54	-15.36	-37.48	-18.64	-29.12	-16.32	-9.82	-10.83	-39.89	-40.23	-40.79	-30.87	-51.54	-8.74	-20.63	-25.14	-50.15	-25.59	-34.16	-24.50	-9.48	-12.19	-19.65	-14.69	-18.38	-28.57	-12.38	-24.23	-15.29	-21.14	-9.57	6.62	-25.68	-21.28	-3.26	-13.58	-22.02
AGAP2	-0.97	-8.84	-9.75	-32.09	-26.33	-27.18	3.73	-10.02	-8.64	-40.43	-14.98	8.89	31.30	-1.15	-33.06	-12.79	36.43	-8.44	1.36	-23.12	19.07	-23.16	-9.87	-2.10	-23.85	-1.83	-19.13	-19.60	-23.01	-11.16	-17.59	-12.58	-12.46	-17.49	8.28	0.84	-25.32	-10.60	-6.08	-33.13	48.83	-3.41	-16.54	-12.12	-7.32	-36.18	-11.27	-10.21	-21.13
AGAP3	-34.70	-39.53	-31.63	-49.18	-70.17	-33.04	-22.79	-29.62	-64.45	-74.24	-32.96	-43.79	-36.45	-35.35	-48.64	-25.85	-31.99	-22.47	-21.38	-17.88	-40.07	-40.46	-38.17	-47.52	-57.45	-15.58	-46.11	-33.35	-54.28	-38.29	-48.59	-43.33	-30.01	-13.42	-26.90	-36.73	-31.27	-34.20	-41.53	-38.17	-36.47	-19.54	-28.55	-11.71	-31.86	-38.25	-22.18	-29.62	-19.24
AGAP5	18.04	11.47	0.09	-0.34	19.12	-1.56	6.97	3.63	-5.65	-2.19	-7.08	13.28	12.43	0.35	3.38	15.61	-0.79	-0.04	13.98	15.76	34.26	-5.00	5.19	27.05	14.53	-4.68	13.44	2.52	7.61	20.66	28.72	14.39	8.90	-4.93	21.80	6.20	15.37	-0.60	25.57	10.30	7.10	-3.85	2.65	-4.88	16.08	11.82	13.25	10.43	5.71
AGAP6	16.62	23.88	21.48	28.54	35.03	13.79	1.54	13.90	32.05	40.53	12.92	16.18	24.99	24.76	24.11	26.54	23.73	20.73	31.96	41.27	20.70	15.27	12.29	37.28	51.01	-0.83	21.50	9.77	35.51	28.66	54.36	19.66	34.18	-0.79	36.93	9.38	32.66	33.93	30.46	25.22	30.02	18.61	5.04	5.75	31.57	32.77	27.12	11.34	13.93
AGAP9	8.08	-17.27	-4.67	4.06	-22.35	4.28	-21.36	-17.34	-25.18	-11.97	-17.60	-19.25	-7.22	-2.79	-23.80	5.93	-10.09	11.40	-3.82	18.57	-9.37	-2.69	-8.54	-12.27	-13.90	-1.35	-9.37	0.54	-23.27	-1.10	-0.38	-23.79	-20.03	-3.94	4.57	-11.56	-9.49	-19.16	1.88	-12.72	-8.66	-7.43	6.54	5.47	8.30	6.17	1.61	-15.24	-17.06
AGBL1	-23.23	-22.72	-19.39	-31.23	-27.84	-28.32	-4.70	-17.25	-22.87	-51.62	-25.19	-40.85	-16.68	-14.41	-44.54	-13.86	-12.12	-3.33	-18.04	-14.63	-33.89	-22.36	-20.68	-21.26	-36.55	2.69	-21.35	-23.70	-35.53	-34.22	-34.89	-36.97	-13.07	-20.65	-11.61	-20.94	-26.76	-27.80	-23.54	-40.74	-35.20	-13.89	-15.65	6.01	-35.58	-30.93	-23.31	-18.72	-29.27
AGBL2	-1.03	-6.87	-11.85	-25.84	-34.99	-25.53	-8.90	-12.25	-6.44	-34.66	-15.53	-9.74	-26.49	-16.74	-24.07	-22.42	-18.23	-20.24	-3.74	-8.90	-4.15	-21.25	-17.51	-7.97	-24.77	-10.79	-8.24	-29.91	-32.70	-21.95	-25.40	-30.59	-15.57	-9.43	-12.99	-16.36	-8.66	-18.08	-23.79	-22.61	-19.08	-18.81	-22.32	-3.29	-21.59	-26.59	-15.87	-12.53	-21.80
AGBL3	-23.89	-20.30	-22.41	-47.81	-49.28	-35.88	-15.54	-28.40	-35.92	-61.42	-30.78	-8.38	-23.50	-11.62	-41.48	-16.18	-9.04	-20.95	-15.37	-13.63	-19.56	-26.89	-18.59	-29.40	-45.14	-7.18	-19.77	-32.04	-45.15	-39.11	-34.31	-37.16	-12.72	-13.08	-8.98	-23.05	-32.82	-28.50	-28.77	-37.34	-32.61	-14.66	-31.15	-1.23	-25.78	-33.32	-17.31	-17.21	-28.53
AGBL4	-32.72	-15.25	-18.86	-28.86	-19.45	-22.90	-12.29	-27.34	-26.30	-29.66	-22.02	-23.04	-20.86	-24.06	-22.49	-5.26	-11.03	-14.40	5.85	-6.93	-26.32	-27.22	-18.58	-22.29	-27.98	-4.65	-2.85	-2.18	-18.78	-22.76	-18.82	-28.85	-10.56	-15.65	-5.81	-9.69	-20.34	-22.53	-7.76	-13.57	-9.12	-13.82	-3.42	-7.32	-11.51	-20.70	-16.42	-7.56	-10.88
AGBL5	-13.77	-21.76	-18.78	-16.14	-47.35	-21.89	-4.21	-13.43	-35.52	-58.37	-24.65	-28.46	-27.71	-20.16	-43.41	-11.36	-18.89	-9.96	-12.46	-5.45	-30.68	-15.86	-25.54	-14.62	-39.47	-4.82	-22.70	-2.44	-31.53	-27.95	-31.90	-16.80	-15.79	-12.72	-15.21	-23.70	-32.92	-33.22	-20.42	-9.49	-30.84	-21.95	-15.02	-3.69	-18.58	-32.83	-23.12	-8.85	-20.42
AGER	-41.09	-32.97	-33.82	-55.72	-62.95	-44.80	-10.67	-28.70	-47.98	-65.84	-31.21	-39.98	-26.07	-41.24	-52.78	-25.54	-30.10	-36.64	-26.53	-23.50	-36.29	-51.01	-49.22	-34.76	-56.35	-23.27	-42.00	-54.32	-46.32	-40.49	-37.37	-41.06	-27.33	-29.41	-24.13	-31.94	-29.32	-34.60	-36.21	-40.84	-42.66	-20.84	-38.37	-19.96	-26.29	-41.92	-18.98	-39.07	-28.30
AGFG1	-42.68	-31.47	-24.77	-42.42	-71.58	-39.83	-26.95	-23.19	-46.28	-62.76	-45.20	-34.98	-39.30	-26.23	-60.07	-32.16	-11.45	-18.47	-29.47	-16.79	-42.97	-9.28	-51.65	-39.05	-49.30	-8.25	-30.41	-43.52	-49.90	-41.27	-30.88	-30.88	-31.28	-3.65	-33.38	-22.44	-40.79	-34.53	-29.08	-43.05	-26.74	-21.87	-36.68	-9.19	-25.72	-28.11	-10.42	-24.14	-31.01
AGFG2	-2.01	-19.89	-6.34	-29.57	-24.90	-38.22	-4.59	-8.80	-31.30	-41.32	-18.83	3.46	-18.17	-27.47	-38.23	-16.56	-10.96	-1.25	-3.29	-14.10	-18.31	-23.50	-12.26	-19.80	-37.90	-1.01	-12.47	-18.48	5.55	-31.27	-19.68	-28.03	-13.07	-9.84	-19.28	-21.68	-24.51	-25.09	-14.90	-30.75	-21.95	-7.94	-18.68	-1.93	-20.39	-36.78	-25.18	-12.65	-17.38
AGGF1	-21.58	-26.29	-10.36	-25.96	-48.90	-38.35	-14.44	-18.06	-37.96	-56.25	-40.62	-34.96	-23.11	-24.77	-45.46	-20.45	-34.57	-7.65	-15.70	-11.74	-32.37	-28.36	-48.70	-42.13	-55.79	-5.50	-30.07	-45.82	-25.93	-31.70	-40.71	-45.71	-11.42	-24.30	-21.48	-21.89	-37.94	-19.75	-40.07	-48.59	-33.03	-18.41	-15.97	-18.57	-31.19	-37.54	-26.08	-18.30	-36.74
AGK	-39.04	-33.54	-26.27	-48.65	-48.09	-21.91	-28.86	-28.29	-49.96	-62.20	-29.37	-38.55	-32.10	-34.79	-44.70	-28.32	-11.30	-21.52	-20.99	-17.24	-41.03	-29.38	-40.65	-43.09	-53.59	-11.10	-41.45	-35.09	-50.19	-33.17	-46.37	-39.61	-23.18	-10.82	-19.29	-25.88	-35.70	-35.16	-28.36	-44.68	-28.26	-19.59	-27.61	-12.84	-30.15	-38.83	-24.34	-22.30	-30.77
AGL	-35.77	-29.82	-21.19	-38.93	-49.23	-28.36	-12.57	-17.42	-33.97	-59.36	-18.09	-28.13	-19.55	-21.01	-44.52	-11.13	-17.47	-13.61	-16.46	-20.64	-38.08	-32.03	-20.02	-22.74	-49.38	-2.21	-24.28	-19.76	-33.07	-30.80	-38.50	-42.23	-18.79	-20.53	-23.43	-15.78	-34.00	-25.40	-26.32	-42.57	-28.34	-12.28	-27.62	2.70	-17.79	-34.90	-15.02	-18.78	-32.12
AGMAT	-26.71	-24.02	-23.20	-52.27	-38.74	-32.96	-6.86	-11.96	-41.18	-34.90	-32.09	-24.48	-21.32	-35.46	-32.55	-17.30	-5.58	-18.54	-20.42	-13.23	-13.80	-16.86	-27.05	-26.75	-33.21	-14.42	-32.22	-35.17	-35.99	-34.76	-49.26	-35.36	-2.38	-19.32	-23.09	-17.99	-27.99	-35.32	-18.10	-46.36	-28.90	4.00	-20.77	-19.26	-18.97	-29.72	-13.01	-13.39	-9.77
AGMO	-28.03	-33.30	-16.11	-37.60	-42.95	-34.99	1.47	-19.29	-44.52	-60.23	-32.89	-37.14	-24.80	-30.59	-44.00	-18.63	-19.57	-19.07	-15.63	-15.21	-22.93	-21.05	-42.97	-24.05	-48.75	-7.02	-32.63	-29.92	-24.33	-37.16	-37.04	-28.69	-19.57	-23.44	-13.53	-26.35	-31.29	-23.05	-24.15	-50.26	-31.71	-14.67	-25.53	-8.51	-24.68	-35.98	-22.89	-26.56	-22.32
AGO1	-24.82	-10.71	-9.71	-22.72	-35.78	-23.05	-3.37	-7.83	-14.60	-29.21	-12.72	-14.57	-5.03	-5.72	-34.79	-8.00	-7.63	-8.24	-8.61	-6.84	-16.70	-8.30	-16.26	-27.69	-37.18	4.18	-11.73	-9.66	-36.84	-24.54	-21.58	-21.61	3.83	-8.61	-20.31	-6.53	-27.17	-30.27	-16.52	-24.40	-14.76	-0.33	0.49	-6.50	1.99	-19.91	-18.90	-10.74	-27.64
AGO2	-11.33	-16.76	-1.38	4.54	-35.61	-40.49	-11.23	-16.64	-21.23	-14.44	-10.95	-33.04	-11.81	1.83	-4.94	-26.41	-20.54	-1.95	-20.32	-10.83	-25.07	-10.63	-31.35	-23.81	-21.94	-1.38	-12.96	-26.93	-36.63	3.41	-14.67	-32.23	-34.78	16.80	-25.17	-17.62	-40.51	-40.01	-28.06	-40.10	-14.39	-16.86	-18.57	-12.07	-25.76	3.61	27.16	-20.54	-26.55
AGO3	-19.09	-18.61	-9.12	-32.05	-41.98	-31.43	-14.66	-15.71	-32.36	-47.53	-18.14	-26.83	-11.44	-11.61	-24.91	-13.31	-15.19	-13.41	-15.24	-5.42	-26.77	-23.03	-10.21	-21.09	-31.66	6.34	-14.77	-32.95	-41.92	-33.53	-33.16	-30.71	-22.82	-24.61	-19.16	-23.07	-35.87	-36.98	-20.78	-43.46	-19.41	-11.02	-8.07	-11.38	-10.18	-25.45	-19.43	-13.03	-24.90
AGO4	-42.11	-21.24	-36.06	-50.76	-49.94	-36.60	-25.22	-16.44	-39.51	-48.88	-27.85	-31.99	-27.94	-27.34	-41.78	-19.88	-16.70	-24.71	-16.49	-20.27	-23.64	-27.31	-33.85	-35.96	-46.27	-9.96	-25.98	-39.89	-54.43	-38.35	-41.13	-39.35	-24.12	-20.82	-27.13	-15.69	-36.83	-34.38	-21.66	-35.42	-25.95	-19.83	-22.60	-17.82	-22.69	-35.42	-27.66	-25.85	-32.02
AGPAT1	-29.81	-18.91	-8.25	-41.09	-16.72	-20.64	5.12	-24.09	-30.51	-51.64	-17.96	-33.65	-1.87	-20.66	-28.01	-14.33	-22.80	-12.16	-19.36	-18.89	-30.41	-30.01	-25.79	-20.17	-42.47	-3.83	-12.19	-13.72	-31.06	-19.24	-24.17	-27.44	-26.02	-25.89	-15.84	-32.31	-27.93	-40.30	-23.22	-47.42	-32.63	-19.31	2.44	-3.41	-29.44	-34.62	-3.72	-28.43	-31.04
AGPAT2	-20.84	-12.88	-9.43	-41.54	-8.19	-32.84	-27.05	-7.89	-21.77	-23.33	-18.86	-33.25	-9.56	-18.54	-14.81	-18.75	-21.95	-25.93	-16.45	-19.71	-27.93	-11.49	-30.87	-27.02	-46.16	-10.74	-28.93	-31.34	-37.08	-38.17	-35.95	-35.67	-24.11	-17.89	-28.42	-25.06	-27.43	-31.29	-31.27	-42.61	-15.94	-23.20	-18.77	-15.89	-33.36	-32.33	-21.41	-15.60	-24.94
AGPAT3	-43.96	-37.92	-22.24	-51.92	-44.81	-32.00	-20.62	-16.33	-40.68	-55.72	-25.94	-43.68	-28.35	-36.13	-40.49	-17.11	-21.76	-19.66	-16.09	-21.36	-39.43	-41.48	-41.08	-27.56	-45.70	-4.32	-38.64	-34.49	-40.51	-38.47	-44.79	-40.39	-32.82	-16.74	-18.45	-31.16	-26.26	-35.97	-28.30	-47.12	-31.80	-22.30	-25.48	-11.50	-30.20	-30.42	-14.81	-29.69	-36.40
AGPAT4	-33.19	-39.25	-16.47	-44.88	-39.10	-23.67	-19.12	-19.05	-48.19	-63.07	-35.21	-25.10	-31.27	-24.17	-41.41	-19.87	-20.21	-18.16	-10.43	-10.99	-30.66	-27.82	-27.17	-36.95	-51.44	0.99	-35.68	-22.35	-34.36	-29.34	-39.98	-35.18	-25.32	-16.60	-26.73	-24.10	-30.89	-27.38	-27.63	-38.22	-25.40	-10.36	-25.05	-5.35	-24.13	-34.89	-25.33	-28.76	-26.17
AGPAT5	-14.21	-24.18	-22.68	-42.53	-57.95	-25.22	-24.52	-35.83	-47.63	-66.19	-29.68	-50.59	-20.17	-26.86	-43.76	-24.41	-37.59	-23.37	-31.12	-27.91	-39.80	-34.65	-35.95	-42.47	-51.86	-21.52	-49.25	-29.10	-54.85	-47.29	-55.80	-41.45	-31.16	7.31	-33.93	-28.63	-37.05	-43.48	-34.91	-50.12	-33.44	-25.92	-22.74	-0.79	-32.00	-41.49	-21.30	-26.39	-29.93
AGPS	-33.08	-31.45	-26.86	-46.74	-44.57	-46.98	-17.93	-38.88	-37.81	-76.89	-32.51	-51.00	-29.09	-39.54	-61.12	-29.90	-29.44	-27.11	-26.96	-27.86	-43.48	-25.26	-37.68	-51.39	-48.04	-13.87	-32.31	-51.93	-48.63	-39.73	-65.70	-46.60	-34.60	-21.26	-22.56	-36.95	-38.43	-23.51	-27.45	-38.85	-35.24	-20.89	-28.63	-10.00	-40.46	-7.19	0.45	-20.11	-43.60
AGR2	-20.86	-20.88	-22.58	-27.17	-43.02	-24.19	-3.68	-16.98	-46.63	-55.11	-17.99	-35.81	-25.41	-23.20	-51.26	-15.29	-13.95	2.20	-13.14	-13.03	-18.26	-26.70	-36.41	-31.15	-43.06	-8.95	-28.92	-42.45	-27.55	-36.83	-35.86	-31.90	-15.19	-17.80	-22.46	-25.81	-30.77	-28.07	-31.79	-42.95	-25.97	-16.80	-11.70	-7.97	-27.15	-25.83	-16.21	-17.04	-30.57
AGR3	-23.27	-30.42	-24.40	-46.15	-57.30	-41.41	-0.75	-23.26	-40.78	-67.13	-32.93	-34.73	-27.14	-37.95	-44.47	-11.54	-23.30	-21.51	-16.22	-13.91	-31.28	-32.53	-45.50	-28.10	-47.02	-9.86	-35.30	-39.09	-33.61	-35.71	-44.06	-40.38	-23.03	-22.33	-6.61	-36.11	-37.24	-35.00	-26.55	-53.85	-29.45	-30.38	-32.76	-14.57	-36.06	-40.43	-30.16	-29.56	-38.79
AGRN	-19.70	-15.30	-11.58	-40.54	-49.30	-13.23	-1.57	-2.77	-33.52	-43.77	-21.91	-24.77	-8.26	-13.27	-33.19	-3.58	-8.30	-12.76	-17.95	-8.52	-29.16	-24.57	-19.06	-16.87	-41.62	1.11	-30.75	-9.15	-20.26	-24.27	-8.86	-27.38	-6.87	-9.65	-20.37	-10.50	-19.99	-28.89	-12.11	-23.32	-22.36	-6.04	-12.51	-7.06	-12.23	-25.38	-12.21	-14.66	2.15
AGRP	-26.49	-31.25	-19.07	-66.51	-40.04	-53.24	-8.60	-32.63	-42.75	-46.73	-31.06	-36.85	-27.60	-31.80	-50.77	-18.53	-30.07	-24.46	-21.74	-33.43	-37.47	-29.68	-38.59	-33.30	-52.15	-19.53	-41.75	-56.33	-42.46	-30.46	-54.83	-50.77	-37.17	-39.45	-24.99	-36.85	-42.39	-42.92	-32.79	-48.55	-30.84	-21.12	-38.12	-22.69	-24.62	-43.99	-13.34	-21.68	-44.44
AGT	-23.00	-29.84	0.26	-62.74	-45.94	-27.32	-0.41	-9.33	-38.32	-53.57	-25.81	-30.45	-26.01	-19.58	-35.57	-25.59	-14.68	-13.61	-10.11	-22.59	-37.81	-35.13	-36.66	-17.53	-42.06	-11.04	-27.77	-13.18	-39.74	-30.58	-35.07	-32.35	-12.31	-30.82	-3.05	-25.45	-18.74	-45.69	-30.39	-48.23	-32.59	-24.38	-23.38	-2.10	-22.00	-25.73	-10.77	-23.62	-29.80
AGTPBP1	-42.29	-36.85	-32.36	-62.67	-49.10	-61.69	-24.21	-25.03	-55.02	-71.08	-43.41	-51.27	-38.01	-52.28	-54.71	-26.52	-33.84	-35.68	-33.16	-24.60	-49.13	-40.03	-39.01	-41.92	-50.88	-23.92	-50.98	-62.57	-53.09	-47.71	-65.71	-58.50	-35.09	-34.20	-37.62	-38.76	-46.79	-55.23	-37.10	-55.28	-38.58	-24.00	-30.60	-27.15	-43.78	-55.13	-34.36	-30.73	-47.69
AGTR1	-15.61	-11.38	-15.83	-29.84	-32.04	-30.08	-12.05	-12.38	-31.76	-58.83	-19.66	-32.33	-27.55	-22.99	-50.60	-12.77	-19.16	-7.99	-11.84	-15.18	-40.62	-27.60	-38.64	-21.78	-34.05	2.26	-20.48	-26.91	-32.42	-28.34	-35.46	-17.55	-13.29	-25.03	-11.55	-27.60	-35.98	-24.22	-18.78	-44.09	-21.94	-14.05	-7.97	1.31	-24.27	-25.50	-21.11	-19.83	-25.67
AGTRAP	-40.50	-36.65	-39.02	-57.72	-60.27	-47.47	-13.69	-25.03	-58.34	-60.88	-33.10	-39.30	-20.07	-45.62	-45.60	-20.09	-29.85	-21.40	-21.36	-20.34	-33.22	-31.19	-24.45	-37.24	-54.64	-13.41	-40.83	-38.96	-42.98	-29.73	-52.27	-46.59	-24.05	-24.03	-29.71	-35.10	-34.22	-39.97	-29.71	-45.51	-38.08	-19.08	-35.15	-26.86	-33.34	-38.48	-27.09	-25.97	-33.03
AGXT	-17.96	-23.62	-5.47	-43.75	-46.91	-36.74	-4.26	-9.32	-35.26	-54.09	-31.74	-29.83	-25.42	-26.74	-43.20	-16.30	-9.47	-23.72	-22.15	-21.55	-39.75	-33.54	-47.66	-30.61	-42.07	-17.48	-30.93	-25.78	-37.33	-40.21	-33.63	-36.63	-22.59	-14.54	-19.83	-21.85	-28.03	-31.86	-14.91	-36.16	-24.09	-23.20	-27.73	-4.78	-20.48	-37.35	-16.95	-12.02	-30.20
AGXT2	-12.68	-33.04	-16.57	-49.56	-47.66	-38.08	-19.89	-24.70	-30.50	-54.17	-21.25	-36.55	-34.53	-9.59	-41.87	-11.37	-16.71	-23.22	-22.73	-17.28	-28.86	-37.36	-38.77	-31.10	-44.35	-12.88	-33.62	-38.08	-42.37	-31.14	-44.93	-40.50	-33.11	-31.04	-11.90	-36.12	-23.59	-36.09	-21.96	-40.49	-38.38	-24.22	-24.05	-14.64	-28.67	-40.89	-20.30	-25.45	-40.19
AHCTF1	20.58	30.54	10.67	59.78	45.89	36.71	15.67	40.45	44.24	44.03	39.28	55.88	37.48	32.34	79.60	17.90	28.97	19.90	33.56	24.67	41.31	33.58	31.54	35.04	73.92	17.35	50.29	40.96	72.46	64.30	88.78	52.99	35.70	20.46	36.15	25.76	44.62	48.89	55.16	48.05	58.28	17.19	35.38	21.31	26.92	44.55	21.23	38.23	49.54
AHCY	13.22	26.47	-10.87	26.81	54.65	59.71	27.37	34.43	29.64	147.68	23.57	9.94	22.32	-3.50	25.78	5.87	21.28	12.07	11.86	22.43	38.98	12.18	36.73	33.46	67.70	-8.10	8.62	13.32	45.43	34.42	50.74	6.61	-0.90	34.68	19.05	20.44	27.08	27.08	1.72	9.93	27.24	13.84	21.42	-9.96	42.08	52.78	27.58	18.89	-18.54
AHCYL1	-2.52	13.64	-29.40	-29.30	24.01	7.18	12.92	28.89	32.16	-4.90	-14.60	-23.87	3.62	-26.12	8.48	-1.96	-8.74	-3.50	-10.38	-6.78	-34.62	17.98	14.14	-0.51	3.94	-2.97	-15.61	-1.33	-21.64	39.43	-31.05	-37.10	-29.59	15.44	7.97	31.09	9.67	-12.45	5.70	-32.37	9.23	-4.67	-8.99	-4.04	0.68	-8.07	-22.08	-9.79	-4.73
AHCYL2	-24.15	-23.57	-16.41	-39.40	-33.50	-34.55	-14.78	-18.03	-43.66	-72.53	-26.87	-12.33	-26.68	-25.34	-47.38	-17.69	-26.79	-17.83	-24.60	-21.13	-37.50	-36.11	-27.24	-33.61	-35.31	-10.74	-22.20	-31.16	-41.66	-32.18	-45.59	-42.41	-30.56	-24.29	-25.75	-25.71	-29.25	-30.54	-28.51	-45.23	-39.92	-26.80	-30.11	-15.58	-35.55	-29.40	-25.09	-20.25	-32.55
AHDC1	-36.48	-20.61	-35.43	-44.82	-27.95	-25.97	-23.39	-20.89	-37.89	-51.74	-15.64	-31.90	-11.17	-23.03	-37.06	-11.77	-11.29	-14.36	-9.68	-5.23	-23.71	-23.89	-14.52	-31.78	-42.29	-8.63	-22.50	-18.83	-19.97	-30.47	-40.13	-30.63	-25.18	-27.30	-23.49	-27.62	-24.98	-30.87	-23.38	-46.16	-36.63	-16.98	-10.08	-7.82	-24.91	-23.40	-22.32	-5.62	-41.59
AHI1	-28.35	-19.37	-18.58	-31.67	-8.22	-27.64	-18.24	-16.71	-35.15	-49.92	-22.50	-22.65	-20.97	-15.79	-39.69	-19.25	-14.56	-11.89	-20.46	-8.96	-30.86	-8.66	-39.01	-39.11	-37.47	5.79	-15.15	-26.13	-28.31	-33.64	-34.05	-31.71	-19.72	-6.20	-33.75	-19.17	-28.41	-34.84	-18.58	-47.69	-28.30	-20.51	-15.76	2.04	-20.37	-10.74	-8.56	-17.73	-29.89
AHNAK	-11.70	-11.37	-13.27	-41.61	4.01	-26.11	-10.22	4.16	-41.07	-25.61	-21.53	-11.69	-25.27	-32.93	-28.32	-25.96	-14.01	-17.57	-13.80	-8.63	1.71	-16.18	-23.10	-21.88	-23.78	-11.19	-22.72	-32.32	-16.48	-25.67	-49.24	-32.12	-19.29	-16.63	0.80	-20.80	-30.31	-31.73	-5.82	-27.16	-20.13	-9.75	-15.53	-8.14	-21.47	-20.47	-15.55	-19.99	-33.74
AHNAK2	-30.10	-36.82	-38.25	-62.45	-56.20	-36.23	-33.39	-21.41	-58.69	-57.05	-18.07	-40.55	-33.59	-31.18	-61.98	-16.86	-40.59	-13.20	-16.31	-27.24	-52.08	-41.40	-48.23	-42.30	-54.82	-18.71	-52.18	-45.92	-36.98	-28.41	-41.98	-45.34	-38.42	-31.14	-24.36	-36.13	-29.37	-43.51	-31.53	-58.05	-41.22	-21.83	-38.04	-13.17	-41.75	-53.80	-31.37	-46.11	-40.00
AHR	-25.47	-38.68	5.46	-58.22	-72.00	-24.25	6.46	-31.21	-60.14	-61.79	-4.48	-49.95	-72.65	-27.69	-37.24	-33.28	-26.36	-15.63	-3.16	-15.69	-23.04	-14.63	-42.00	-11.28	-66.33	-8.66	-44.48	-18.77	0.63	-38.87	-61.85	-38.69	-9.79	-32.59	-0.12	-18.78	-35.46	-44.01	-30.30	-47.90	-42.96	-27.65	-11.89	-11.72	-51.58	10.17	15.51	-21.06	-13.83
AHRR	-15.63	-16.98	-19.82	-47.44	-52.16	-27.52	0.47	-11.35	-47.59	-52.38	-11.56	-28.03	-40.99	-3.01	-44.16	-8.80	-16.24	-10.53	-5.10	-7.21	-29.72	-31.46	-23.08	-32.65	-41.39	-5.82	-24.79	-24.04	-28.97	-21.15	-13.43	7.82	-7.89	-5.31	-9.93	-12.26	-29.45	-32.20	-24.61	-27.85	-25.10	-12.34	-12.43	-8.28	-18.22	-27.19	-32.53	-33.25	-16.75
AHSA1	-18.70	-22.24	-20.80	-41.26	-21.32	-52.28	-16.55	-20.72	-34.13	-40.59	-19.03	-33.49	-10.49	-20.71	-51.02	-10.72	-11.31	-13.06	-10.69	-9.24	-28.68	-19.95	-38.87	-32.13	-42.07	-2.88	-27.65	-28.67	-36.31	-22.77	-39.50	-18.25	-18.38	-11.76	-23.87	-20.91	-19.10	-33.80	-19.45	-36.34	-7.19	-8.84	-17.71	-0.25	-20.52	-8.76	-16.86	-15.83	-25.90
AHSA2P	-6.43	-5.47	-14.24	-21.64	-27.62	-28.34	-9.71	-5.88	-26.90	-31.70	-24.38	-16.39	-4.27	-24.90	-30.61	-4.18	-3.62	0.25	5.41	-14.38	-16.09	-21.81	-12.06	-11.15	-36.61	-4.96	-13.17	-24.41	-28.07	-12.90	-27.83	-11.38	-10.72	-9.44	-18.21	-3.19	-23.97	-35.64	-23.20	-22.60	-10.24	-13.79	-15.17	-7.63	-16.68	-27.20	-24.04	-15.21	-18.86
AHSG	-21.52	-31.36	-23.33	-37.95	-36.34	-46.38	-18.08	-25.34	-39.18	-61.69	-30.05	-27.58	-8.46	-24.49	-45.05	-19.21	-13.12	-22.70	-6.99	-19.51	-42.21	-24.18	-43.18	-27.33	-44.55	-7.76	-34.05	-31.71	-32.15	-40.02	-55.90	-23.66	-35.15	-19.50	-31.73	-35.88	-39.85	-38.75	-30.60	-52.10	-28.53	-24.57	-25.00	-12.61	-32.91	-47.79	-14.18	-26.76	-37.08
AHSP	-16.28	-20.74	-9.82	-19.29	-21.40	-26.89	-16.31	-19.81	-17.25	-23.94	-21.24	-22.51	-12.57	-16.71	-34.60	-7.66	-16.36	-11.55	-14.58	-14.96	-16.61	-15.06	-13.16	-26.38	-26.67	-7.28	-17.46	-25.42	-29.99	-17.35	-26.10	-30.83	-18.32	-12.73	-15.99	-12.07	-23.78	-32.03	-13.73	-23.11	-21.67	-8.83	-12.69	-11.09	-20.52	-26.02	-12.09	-16.58	-26.01
AICDA	-28.45	-27.32	-19.59	-49.38	-39.15	-40.94	-3.28	-25.85	-29.34	-56.36	-20.34	-36.98	-21.33	-24.23	-43.17	-17.61	-12.89	-19.14	-21.53	-21.89	-23.47	-42.22	-32.20	-32.22	-39.68	-8.33	-29.59	-39.17	-40.31	-36.22	-43.70	-34.97	-27.96	-25.51	-11.09	-34.33	-31.16	-36.51	-25.69	-40.43	-38.00	-30.52	-25.33	-18.13	-24.82	-31.70	-17.44	-25.38	-36.98
AIDA	-16.78	-18.27	-8.11	-35.18	-25.73	-21.67	-9.66	-16.65	-31.74	-11.34	-13.26	-11.14	-21.11	-10.39	-18.15	-9.98	-21.53	-19.29	-1.03	-10.61	-34.06	-24.19	-24.40	-25.08	-6.58	-17.04	-14.97	-41.93	-15.74	-25.00	-28.86	-8.06	-10.62	-19.78	-5.33	-15.62	-7.23	-13.62	-0.01	-16.35	-10.66	-10.91	-24.93	-8.23	-15.42	-22.93	-13.49	-18.63	-4.15
AIF1	-21.73	-6.94	-7.14	-17.00	-23.04	-19.79	4.69	2.31	-23.60	-47.11	-9.57	-19.29	-15.02	-13.46	-24.20	-7.00	-17.12	-4.92	-8.30	-9.64	-12.51	-6.75	-16.02	-26.64	-33.86	2.90	-11.07	-10.76	-19.58	-19.07	-10.31	-19.34	-14.88	-16.43	-13.71	-16.93	-26.23	-26.99	-16.65	-33.77	-27.66	-9.58	-11.58	-0.71	-13.68	-17.37	-19.63	-16.54	-8.17
AIF1L	-29.36	-19.83	-20.12	-27.97	-35.07	-26.98	-10.01	-25.56	-35.73	-39.46	-22.99	-27.25	-18.39	-19.56	-32.14	-14.02	-20.91	-16.70	-7.29	-11.04	-16.59	-30.60	-29.97	-22.66	-28.88	-11.55	-19.99	-28.91	-28.57	-34.98	-20.89	-26.75	-9.54	-8.40	-27.42	-16.24	-28.00	-16.99	-21.55	-39.83	-14.89	-13.11	-20.20	-5.31	-19.44	-34.95	-15.92	-9.56	-19.49
AIFM2	-8.96	-24.35	-23.68	-36.61	-44.45	-30.49	-7.29	-9.46	-14.55	-48.99	-26.37	-12.41	-16.53	-14.42	-34.11	-10.58	-13.16	-12.24	-23.65	-12.57	-31.72	-21.70	-8.31	-19.55	-35.89	-11.02	-29.32	-26.45	-39.16	-26.84	-15.03	-27.42	-13.86	-18.23	-8.41	-15.08	-19.17	-34.43	-23.57	-41.68	-26.45	-8.57	-12.61	-13.90	-25.83	-34.65	7.36	-11.24	-32.00
AIFM3	-19.95	-28.49	-5.37	-21.12	-42.17	-26.20	-0.81	-4.25	-14.15	-35.91	-22.73	30.85	-38.91	-15.51	-14.48	-4.81	-8.06	-19.06	-17.25	-4.51	-18.60	-18.06	-25.62	14.83	-37.28	-0.19	-8.99	-14.96	-26.10	-21.44	-19.51	8.03	-27.03	-13.29	-26.34	-14.72	-43.09	-27.39	32.76	-39.52	-31.46	-0.48	-20.85	-7.35	-21.42	-43.51	-19.17	-10.68	-17.85
AIG1	-26.14	-26.74	-13.06	-25.95	-49.68	-39.30	-23.37	-22.69	-45.63	-46.80	-23.28	-27.43	-18.98	-25.05	-50.17	-16.30	-19.49	-16.61	-20.63	-7.72	-44.03	-23.81	-42.11	-36.28	-40.52	-0.61	-21.33	-27.79	-23.50	-50.65	-44.51	-30.73	-12.75	-10.32	-30.79	-20.73	-37.16	-33.62	-19.96	-36.56	-16.69	-18.02	-28.13	4.15	-23.84	-35.37	-22.78	-22.19	-29.99
CRYBG1	-41.90	-25.89	-22.78	-39.21	-61.86	-44.49	-25.44	-31.37	-41.66	-65.00	-26.04	-30.13	-20.36	-42.40	-53.86	-25.30	-29.61	-36.87	-32.72	-26.45	-48.76	-43.27	-40.13	-42.40	-48.31	-25.47	-47.08	-43.03	-54.78	-48.01	-50.92	-38.33	-33.77	-24.76	-37.74	-30.87	-25.98	-43.81	-33.54	-57.92	-22.58	-18.64	-47.43	-18.54	-46.03	-48.30	-12.49	-28.23	-45.87
AIM2	-25.47	-22.14	-12.38	-41.82	-35.92	-34.92	-10.29	-25.93	-35.99	-42.18	-36.07	-27.27	-31.61	-22.69	-39.65	-2.91	-27.47	0.28	-13.89	-17.35	-6.07	-23.54	-27.48	-32.37	-40.22	-10.68	-20.89	-29.30	-33.33	-33.57	-26.80	-45.80	-25.02	-23.69	-4.24	-38.50	-25.65	-42.08	-26.09	-46.96	-30.83	-22.92	-32.28	-17.06	-27.93	-45.44	-16.94	-18.09	-37.87
AIMP1	-31.92	-33.21	-8.20	-35.69	-35.04	-32.78	-14.94	-20.77	-25.79	-41.82	-32.01	-37.14	-21.66	-29.33	-51.14	-15.76	-7.92	-21.02	-10.62	-16.63	-26.82	-37.68	-22.07	-25.14	-43.01	-4.87	-36.02	-28.97	-33.31	-29.14	-32.53	-27.27	-13.78	-15.72	-24.21	-26.42	-18.69	-30.45	-15.38	-41.90	-20.99	-18.27	-24.88	-10.66	-26.23	-43.85	-26.35	-10.88	-26.00
AIMP2	-6.16	-16.13	-2.05	-19.84	-29.34	-10.20	10.45	-4.45	-24.36	-44.93	-23.82	-22.92	6.87	-8.53	-30.63	-12.37	1.05	8.76	-5.51	-3.67	3.33	-17.87	-20.07	-15.46	-29.67	10.46	-15.68	4.28	-12.93	-24.75	-3.33	-26.24	-14.92	-10.34	-4.85	-13.27	-19.60	-18.35	-18.88	-42.89	-16.43	-12.63	-13.49	8.03	-16.63	-27.23	-15.82	-20.92	-20.10
AIP	-7.64	-12.59	-11.63	-62.51	-24.46	-19.33	3.40	-13.53	-22.25	-43.92	-10.90	-12.71	13.11	-17.34	-18.18	-31.90	-13.25	-13.37	4.93	-15.80	24.52	-8.99	6.58	12.26	-39.93	-3.79	-31.18	-3.84	15.41	-6.93	-12.97	-31.59	-9.79	-9.57	0.62	-14.64	-20.77	-32.86	0.37	-36.30	-25.60	0.16	14.08	-4.05	-21.70	-1.03	5.08	-13.92	-24.90
AIPL1	-15.76	-27.48	-18.41	-29.70	-46.58	-40.07	-8.48	-19.71	-32.93	-58.88	-22.95	-32.42	-17.85	-34.57	-38.40	-17.02	-17.39	-17.06	-20.19	-17.51	-36.93	-23.72	-28.96	-27.65	-46.09	1.16	-29.67	-31.10	-36.35	-30.70	-49.42	-37.52	-18.73	-23.30	-22.00	-22.39	-35.01	-35.50	-28.69	-35.31	-24.56	-12.03	-14.83	-9.16	-32.25	-36.37	-15.47	-15.42	-31.53
AIRE	-22.72	-35.67	-31.58	-55.29	-53.94	-37.63	-14.18	-21.79	-41.30	-61.76	-25.34	-41.47	-30.07	-23.25	-44.74	-17.61	-23.86	-15.27	-20.04	-19.13	-48.99	-45.44	-37.74	-34.95	-55.94	-13.27	-42.50	-32.91	-39.16	-40.01	-45.49	-39.66	-42.71	-17.87	-26.96	-30.45	-33.68	-46.33	-42.76	-53.85	-39.59	-34.22	-35.17	-11.05	-36.42	-44.65	-24.10	-27.75	-34.56
AJAP1	-37.12	-28.67	-24.78	-52.90	-42.55	-44.64	-10.89	-18.83	-43.85	-57.58	-28.11	-38.00	-24.12	-42.25	-51.79	-19.06	-16.68	-24.52	-26.77	-20.20	-40.44	-28.81	-41.78	-30.45	-48.11	-14.36	-44.27	-27.62	-30.75	-40.52	-51.42	-39.86	-16.55	-27.02	-22.97	-30.83	-35.90	-34.66	-30.02	-44.64	-32.43	-20.03	-20.80	-17.06	-24.73	-40.37	-28.44	-21.52	-24.45
AJUBA	-7.70	-20.32	-3.09	-9.62	-39.80	-20.46	-21.41	-27.92	-15.49	-23.09	-22.81	-18.88	-23.39	-15.12	-38.62	-24.17	3.69	-23.09	-13.54	-20.93	-5.94	-19.95	-5.55	-28.74	-60.35	-5.89	-6.59	-18.01	-46.49	-34.28	-31.54	-33.69	-12.10	-11.22	-5.28	-7.39	-11.87	-25.11	-20.86	-19.07	-2.10	-8.94	-20.00	-2.94	-20.66	-36.19	-12.40	-10.60	-22.49
AK1	-7.33	-10.62	-14.06	-34.98	-18.61	-16.57	-0.24	-10.78	-19.75	-19.55	-18.80	-17.57	-17.72	-7.73	-8.65	-7.30	-10.12	-10.79	-1.38	3.14	-4.93	-31.10	-6.19	-7.65	-24.88	-10.03	-14.73	-16.57	-27.27	-20.72	-19.07	-28.39	-5.00	-9.65	-8.94	-10.50	-17.98	-25.51	-15.26	-38.06	-16.09	-9.65	-14.04	-9.81	-17.64	-25.60	-21.69	-15.03	-21.62
AK2	-22.75	-20.61	-11.99	-41.03	-18.96	-25.89	-6.23	-14.16	-26.73	-33.15	-26.43	-31.92	-25.32	-25.10	-40.24	1.07	-7.17	-12.06	3.25	-9.39	-35.65	-24.06	-29.81	-21.95	-47.46	-5.19	-8.95	-33.07	-34.20	-24.44	-37.49	-21.43	-20.56	-15.54	-5.91	-7.41	-3.02	-29.59	-14.83	-12.05	-19.63	-3.51	-34.33	-2.41	-22.96	0.81	1.74	-14.83	-14.94
AK3	-23.02	-15.67	-11.72	-30.01	-33.32	-33.35	-13.00	-10.42	-23.43	-44.24	-17.80	-21.10	-19.82	-14.73	-28.46	-18.04	-14.74	-7.13	-9.19	-18.38	-22.83	-17.71	-26.00	-25.47	-30.31	-8.81	-21.69	-19.25	-24.69	-18.84	-33.70	-24.14	-13.77	-12.58	-16.72	-9.70	-21.81	-32.83	-19.59	-42.65	-31.24	-9.08	-11.69	-4.53	-20.78	-24.69	-18.62	-11.84	-20.72
AK4	4.01	-7.98	-9.21	-11.21	-11.65	-17.65	16.18	-4.26	4.19	-28.94	-3.32	12.01	2.31	2.32	-18.95	7.92	-2.30	-0.31	23.84	-4.39	2.54	2.33	8.27	4.57	-9.59	0.76	21.34	-18.56	-9.21	-9.53	-7.89	-21.03	-2.72	-16.66	20.28	-13.15	7.24	-22.76	-5.11	-26.99	-19.62	-2.58	-0.92	11.47	7.99	-30.25	-13.12	-1.14	-1.96
AK5	-20.64	-18.46	-24.98	-20.66	-32.63	-29.47	-13.00	-7.76	-33.40	-45.84	-27.20	-0.47	-6.57	-26.09	-28.12	-9.67	-8.07	-14.93	-10.02	-17.21	-28.21	-15.51	-22.81	-24.12	-34.59	-3.26	-19.09	-28.94	-29.45	-26.42	-35.48	-28.29	-9.64	-14.56	-16.35	-20.14	-26.29	-24.90	-18.25	-30.88	-20.32	-16.33	-19.11	0.74	-17.45	-23.33	-19.41	-11.11	-20.22
AK6	35.90	24.56	-7.16	61.74	-3.19	20.70	13.27	19.52	30.33	48.83	19.17	6.07	31.59	44.73	50.35	17.06	-6.50	32.55	6.33	4.82	18.38	58.33	4.40	16.31	51.40	11.34	20.96	7.45	16.67	32.55	33.75	65.16	21.77	20.31	-8.76	21.29	37.17	50.90	20.75	23.61	32.12	50.03	0.56	19.64	40.72	11.18	16.28	1.15	52.36
AK7	-21.29	-11.43	-17.20	-35.29	-48.49	-39.21	-14.43	-14.79	-37.07	-58.64	-23.71	-30.07	-20.35	-21.47	-45.02	-8.61	-12.25	0.17	-1.51	-18.64	-31.28	-25.83	-24.80	-21.76	-39.07	-7.42	-38.83	-31.97	-34.05	-31.73	-27.23	-37.49	-15.40	-18.64	-26.57	-23.69	-15.73	-38.62	-21.20	-47.45	-23.96	-15.73	-26.72	-7.16	-34.79	-27.00	-16.84	-33.25	-39.64
AK8	-17.84	-20.05	-13.05	-34.15	-40.52	-24.02	-3.42	-13.69	-33.42	-43.16	-24.71	-25.63	-22.75	-16.01	-27.99	-12.14	-10.38	-15.29	-9.14	-11.86	-25.31	-15.99	-33.38	-18.09	-39.42	-3.99	-19.00	-9.68	-28.44	-29.28	-26.45	-32.50	-16.30	-15.11	-16.51	-20.45	-34.70	-27.11	-23.02	-45.34	-18.90	-13.07	-18.96	-2.92	-21.87	-27.50	-23.91	-16.46	-22.37
AK9	-41.87	-26.22	-15.67	-36.12	-48.24	-38.66	-19.28	-26.13	-44.10	-59.01	-25.85	-34.29	-34.41	-30.59	-52.68	-19.52	-25.85	-14.61	-26.86	-20.82	-40.37	-29.14	-38.32	-44.21	-49.27	1.27	-34.38	-26.30	-34.54	-39.90	-42.09	-41.83	-17.92	-21.61	-36.41	-32.19	-37.24	-34.79	-26.63	-54.29	-33.64	-11.69	-22.56	-0.88	-26.11	-38.47	-31.30	-28.95	-38.96
AKAP1	-26.62	-20.72	-2.29	-53.87	-40.37	-44.09	-21.95	-17.61	-48.90	-47.75	-37.87	-38.27	-33.57	-41.83	-50.62	-22.08	-22.05	-35.31	-22.54	-34.27	-32.60	-43.30	-51.34	-30.76	-42.64	-16.87	-37.69	-32.61	-52.24	-18.97	-43.65	-45.59	-24.95	-19.88	-23.68	-27.57	-8.20	-46.47	-31.39	-46.18	-41.42	-32.20	-30.57	-8.35	-22.54	-32.76	-16.99	-44.61	-39.74
AKAP3	-18.85	-21.62	-14.23	-49.06	-42.17	-36.95	-9.73	-9.82	-36.96	-48.44	-25.25	-35.37	-25.79	-14.99	-49.47	-15.77	-28.14	-14.05	-17.10	-17.41	-33.58	-30.41	-33.16	-34.80	-47.01	-4.04	-30.72	-22.78	-31.33	-31.73	-41.42	-29.98	-19.31	-16.50	-11.51	-30.67	-36.74	-36.02	-31.64	-49.89	-34.33	-22.73	-25.43	-5.86	-21.67	-32.58	-22.92	-21.16	-31.30
AKAP5	-14.08	-19.68	-19.15	-44.23	-31.78	-38.83	-14.86	-17.09	-11.01	-55.35	-20.14	-38.85	-23.32	-25.38	-41.84	-8.91	-14.68	-15.42	-23.52	-11.91	21.31	-27.18	-17.01	-27.19	-43.75	-9.22	-32.99	-33.84	-27.18	-30.48	-34.32	-37.24	-13.82	-14.61	-14.52	-14.60	-21.89	-36.41	-26.56	-34.44	-31.45	-4.89	-19.47	-9.52	-20.82	-42.71	-14.54	-24.94	-22.45
AKAP6	-30.60	-22.65	-25.05	-24.82	-26.01	-39.89	-18.66	-29.18	-42.55	-59.06	-28.62	-28.62	-22.18	-27.68	-45.73	-14.59	-12.54	-23.19	-25.07	-12.03	-30.20	-32.03	-31.42	-35.59	-47.80	-16.18	-11.20	-28.58	-37.88	-35.37	-40.18	-30.08	-23.93	-18.15	-22.59	-21.76	-22.14	-37.98	-31.28	-43.48	-30.82	-21.71	-19.57	-8.87	-26.02	-16.93	-21.29	-19.21	-23.26
AKAP7	-26.40	-18.17	-2.64	-41.05	-50.26	-44.86	-12.61	-23.40	-39.97	-60.52	-34.68	-14.01	-30.54	-26.67	-57.39	-11.43	-15.98	-24.20	-23.48	-12.34	-38.02	-27.93	-33.87	-36.87	-52.35	-11.91	-34.94	-24.18	-36.86	-41.94	-39.12	-31.67	-10.88	-8.12	-30.98	-24.69	-35.39	-31.16	-13.97	-45.46	-31.34	-11.69	-17.75	-1.09	-27.43	-36.58	-25.74	-18.91	-33.97
AKAP8	-22.55	-23.92	-8.69	-38.28	-27.13	-33.56	-15.03	-25.95	-32.82	-39.86	-27.72	-22.89	-16.49	-39.49	-38.25	-19.17	-16.35	-18.06	-17.05	-22.44	-30.57	-14.39	-17.12	-32.83	-40.19	-4.91	-35.58	-11.17	-39.00	-28.09	-35.19	-35.58	-33.10	-10.28	-23.55	-15.00	-20.35	-32.91	-28.27	-39.22	-26.31	-12.59	-15.28	-3.05	-27.40	-35.72	-24.06	-12.15	-23.89
AKAP8L	-27.03	-8.81	-20.86	-27.88	-32.09	-22.67	-10.20	-4.95	-22.75	-40.79	-9.87	-36.30	-23.21	-38.53	-31.24	-11.29	-12.60	-12.56	-18.79	-18.91	-28.46	-13.86	5.70	-16.09	-39.64	-0.68	-34.11	-14.05	-39.20	-10.33	-28.95	-40.63	-29.45	-24.79	-23.37	-34.50	-25.39	-27.62	-41.23	-44.86	-28.61	-13.43	-23.08	-11.33	-24.63	-34.63	-20.29	-15.49	-31.13
AKAP9	-32.05	-32.55	-21.59	-30.28	-19.13	-22.70	-20.79	-20.97	-42.96	-31.78	-20.49	-23.87	-22.40	-28.39	-46.49	-16.84	-20.19	0.09	-16.86	-10.10	-30.70	-22.50	-16.82	-21.93	-47.53	-8.89	-20.45	-23.96	-19.91	-20.39	-32.14	-29.66	-32.34	-24.31	-17.65	-34.13	-21.55	-32.45	-25.40	-33.01	-24.76	-23.38	-18.36	-12.34	-29.00	-41.18	-18.36	-32.75	-35.02
AKAP10	-7.84	-31.94	-28.22	-29.42	-42.62	-34.16	-15.78	-16.83	-22.96	-43.01	-7.29	-25.60	-16.80	-20.82	-44.78	-9.86	-30.69	-6.75	-21.86	-16.51	-24.80	-28.77	-33.47	-28.91	-38.20	-1.98	-7.06	-23.01	-28.64	-26.98	-46.69	-32.98	4.36	-18.57	-28.93	-22.11	-26.20	-35.35	-28.40	-28.93	-25.27	-0.20	-23.76	-8.54	-21.57	-24.39	-24.16	-20.85	-29.05
AKAP11	-33.66	-28.00	-23.57	-55.72	-41.29	-46.91	-5.78	-18.94	-37.91	-62.82	-25.56	-34.44	-26.84	-26.73	-42.28	-24.23	-21.05	-19.66	-17.03	-16.14	-32.41	-21.71	-29.41	-38.65	-42.91	-4.32	-34.99	-33.39	-45.95	-19.86	-43.45	-18.56	-39.50	-23.92	-19.76	-23.95	-29.36	-32.25	-25.83	-46.39	-38.79	-19.48	-26.92	-14.76	-30.91	-47.66	-24.20	-23.96	-32.10
AKAP12	-28.85	-35.41	-20.80	-56.61	-55.63	-37.05	-16.20	-10.67	-41.75	-59.59	-30.21	-18.05	-36.07	-28.97	-50.26	-26.50	-25.34	-14.15	-23.14	-17.37	-0.92	-31.02	-23.04	-36.81	-47.51	-8.45	-48.19	-40.11	-33.66	-46.57	-51.86	-39.17	-16.86	-24.83	-34.41	-29.32	-37.70	-36.60	-34.59	-54.24	-43.08	-15.96	-14.49	-8.94	-22.33	-37.39	-20.66	-18.89	-41.73
AKAP13	-1.05	-35.09	-27.47	-66.25	-55.39	-44.39	-10.07	-20.57	-40.31	-63.11	-27.96	-54.02	-6.64	-25.23	-48.82	-10.13	-15.53	-7.07	-19.54	-10.15	-31.63	-37.72	-36.55	-37.87	-40.94	1.06	-34.41	-38.58	-41.76	-36.17	-47.55	-44.61	-20.62	-24.92	-30.28	-37.24	-26.84	-34.33	-34.60	-51.92	-28.18	-13.63	-25.68	0.53	-33.32	-16.59	-29.07	-14.75	-35.34
AKIP1	-27.58	-28.70	-31.05	-46.34	-55.76	-44.33	-16.56	-22.79	-38.35	-53.60	-34.02	-28.78	-27.37	-24.67	-45.25	-23.48	-28.77	-23.38	-25.50	-24.77	-30.21	-40.87	-41.21	-17.81	-40.55	-16.92	-37.33	-53.65	-45.52	-36.12	-50.67	-39.69	-23.78	-17.02	-32.94	-26.48	-28.95	-30.90	-33.75	-36.19	-19.56	-19.60	-20.52	3.11	-24.31	-27.92	-19.73	-31.64	-32.48
AKIRIN1	-24.72	-14.35	-28.90	-51.15	-32.98	-41.31	-5.00	-25.25	-39.58	-40.08	-36.58	-13.08	-3.84	-29.35	-23.46	-12.73	-14.50	-2.31	-2.21	-28.51	-22.09	-43.16	-15.73	-7.80	-36.60	-18.43	-33.03	-40.79	-46.73	-47.96	-15.05	-27.52	-6.87	-6.21	-22.70	10.46	-12.05	-1.73	-21.01	-37.11	-27.53	3.72	-6.44	-14.30	-12.17	-58.11	-5.54	-2.53	-10.94
AKIRIN2	13.21	13.49	18.10	18.95	33.46	25.54	3.78	12.64	-8.07	0.03	18.92	8.85	36.57	9.86	37.14	12.03	12.59	13.52	23.96	6.64	28.71	19.34	9.61	11.06	12.70	1.58	17.67	4.53	29.32	14.88	8.78	48.19	13.03	-3.38	29.25	18.21	1.82	9.12	6.86	5.55	15.44	15.01	18.60	19.68	3.77	32.24	2.79	14.03	15.57
AKNA	-23.61	-16.59	-7.81	-48.42	-34.81	-37.34	-11.71	-17.88	-33.97	-49.58	-20.77	-23.61	-32.58	-29.55	-40.66	-19.43	-28.60	-17.48	-18.30	-16.54	-14.04	-40.20	-28.20	-28.32	-38.39	-18.56	-28.74	-39.73	-37.10	-33.13	-27.35	-34.39	-18.63	-17.12	-9.28	-30.80	-18.96	-24.48	-18.92	-31.70	-28.37	-10.77	-15.94	-14.21	-22.45	-44.58	-15.63	-25.86	-26.47
AKNAD1	-35.38	-24.01	-28.56	-25.99	-35.30	-31.72	-20.85	-12.53	-31.67	-64.18	-31.05	-33.69	-20.75	-18.13	-37.59	-13.55	-8.13	-12.18	-17.73	-22.74	-51.45	-22.24	-26.94	-27.62	-40.17	4.53	-19.87	-32.37	-34.49	-32.91	-47.59	-23.93	-16.91	-13.27	-27.55	-25.14	-35.58	-26.16	-23.05	-43.99	-26.67	-15.87	-17.17	-4.92	-20.60	-33.86	-26.04	-19.01	-26.41
AKR1A1	-32.86	-21.78	-20.75	-50.87	-39.75	-33.40	-10.85	-5.42	-44.17	-58.07	-15.42	-30.17	-20.26	-28.27	-45.14	-18.83	-10.75	-26.29	-1.85	-18.97	-30.11	-31.04	-18.78	-32.20	-43.84	-10.28	-20.70	-20.93	-41.45	-37.03	-44.54	-41.37	-13.13	-14.38	-19.98	-24.48	-32.18	-28.56	-18.96	-39.29	-17.93	-19.97	-18.02	-16.10	-28.99	-35.45	-32.25	-24.71	-23.14
AKR1B1	-35.32	-34.99	-24.43	-57.59	-42.70	-45.85	-22.10	-25.41	-41.87	-60.18	-25.03	-41.17	-34.93	-32.49	-37.25	-22.79	-23.13	-34.94	-23.51	-11.80	-39.03	-42.81	-35.08	-31.23	-46.64	-22.08	-37.28	-40.36	-44.22	-35.65	-39.28	-35.99	-23.53	-29.39	-9.06	-39.58	-27.58	-33.41	-32.29	-33.91	-35.26	-19.26	-34.17	-23.02	-28.82	-43.18	-16.33	-27.86	-29.28
AKR1B10	-13.14	-26.37	-15.88	-56.86	-60.52	-42.96	-22.40	-29.68	-36.31	-72.95	-36.64	-22.25	-31.42	-35.19	-50.32	-19.75	-13.42	-23.26	-11.07	-15.48	-34.93	-35.60	-24.81	-37.44	-46.89	-18.06	-42.98	-37.66	-52.10	-48.73	-20.30	-40.80	-13.51	-22.08	-6.21	-24.68	-20.26	-26.65	-25.02	-33.67	-33.06	-20.54	-25.42	-13.50	-26.44	-36.39	-19.62	-30.83	-31.11
AKR1B15	-27.42	-28.03	-19.91	-42.52	-56.60	-31.14	-21.78	-12.53	-39.02	-66.61	-24.72	-36.09	-25.87	-31.00	-51.34	-14.97	-23.43	-18.75	-13.39	-13.29	-44.81	-28.29	-21.23	-28.54	-47.90	-13.63	-24.96	-25.27	-47.65	-34.70	-37.03	-40.48	-23.05	-37.49	-19.16	-34.59	-26.04	-36.00	-28.05	-44.67	-28.93	-15.84	-30.59	-11.08	-34.06	-33.06	-18.13	-31.44	-36.16
AKR1C1	-3.19	-1.95	0.48	-11.02	-12.38	-7.34	3.07	-0.64	0.20	-9.28	-5.45	-5.87	-7.41	2.04	-6.80	-0.07	-6.60	2.81	-3.88	-3.83	-6.95	-7.56	-6.02	-2.55	-8.72	0.01	-1.94	0.30	-7.59	-5.53	-4.38	-6.60	-1.94	-4.21	4.58	-1.65	0.83	-6.97	-6.78	-5.08	-5.00	-3.32	-5.24	3.37	4.01	-3.33	-3.91	-2.83	-6.83
AKR1C2	-28.96	-28.50	-30.09	-48.87	-47.39	-36.35	-21.29	-30.00	-41.07	-61.75	-22.05	-40.46	-25.44	-24.82	-53.37	-21.95	-29.05	-15.15	-24.72	-24.63	-51.84	-37.73	-36.56	-39.16	-39.08	-12.89	-37.95	-34.51	-37.51	-28.70	-41.61	-31.52	-23.34	-13.12	-21.85	-35.68	-32.60	-33.66	-28.52	-40.06	-23.66	-21.66	-20.59	-12.10	-21.43	-29.71	-18.76	-30.54	-26.91
AKR1C3	-23.20	-28.04	-25.21	-52.33	-49.29	-36.10	-15.48	-28.35	-31.09	-67.89	-25.82	-33.34	-29.86	-25.05	-45.79	-20.96	-21.84	-10.96	-21.40	-21.59	-41.82	-29.66	-32.91	-29.17	-45.13	-8.85	-28.97	-24.76	-37.14	-43.86	-45.90	-45.62	-28.33	-24.23	-8.35	-26.43	-26.32	-39.49	-34.14	-41.32	-34.87	-26.19	-31.62	-11.00	-9.68	-42.39	-28.36	-25.78	-35.89
AKR1C4	-27.13	-30.77	-17.84	-44.71	-44.39	-39.01	-19.03	-26.63	-26.05	-73.26	-30.80	-38.01	-30.84	-25.12	-47.21	-20.21	-25.64	-20.51	-20.25	-24.20	-47.73	-44.45	-41.97	-35.02	-50.26	-11.81	-32.21	-44.81	-41.15	-40.24	-55.26	-44.10	-18.99	-22.19	-11.35	-34.48	-36.87	-37.06	-31.04	-46.48	-33.38	-14.44	-32.90	-14.25	-26.43	-39.26	-21.51	-27.32	-39.48
AKR1D1	-27.66	-21.29	-22.53	-51.99	-40.07	-27.05	-13.93	-24.11	-40.44	-61.33	-38.88	-8.76	-33.19	-25.87	-49.06	-17.16	-22.11	-19.08	-12.33	-19.73	-44.03	-34.46	-32.81	-35.09	-48.52	-14.19	-32.40	-20.04	-41.75	-34.69	-42.36	-35.41	-26.55	-19.93	-3.19	-19.07	-31.16	-24.59	-27.23	-38.90	-36.38	-15.46	-31.07	-11.35	-26.93	-30.03	-8.74	-26.82	-32.07
AKR1E2	-26.92	-24.89	-20.06	-47.80	-48.42	-45.48	-13.08	-17.44	-46.53	-66.22	-22.88	-41.77	-36.94	-21.02	-41.21	-23.84	-14.65	-6.80	-20.61	-25.90	-38.72	-38.26	-44.80	-28.65	-40.06	-9.16	-33.00	-32.13	-41.20	-31.56	-53.52	-42.00	-35.20	-22.05	-18.09	-30.32	-36.34	-37.63	-34.74	-45.55	-32.71	-26.34	-30.58	-22.66	-22.78	-40.80	-31.57	-26.56	-43.33
AKR7A2	-20.33	-26.06	-26.45	-48.11	-52.33	-31.92	-11.67	-1.55	-50.16	-45.57	-26.26	-44.45	-27.60	-30.43	-48.31	-22.42	-15.11	-24.81	-21.02	-7.73	-8.87	-38.22	-19.10	-33.72	-47.39	-15.74	-39.93	-34.13	-43.27	-41.22	-52.15	-38.88	-21.84	-27.99	-29.41	-32.52	-16.17	-34.05	-30.40	-47.01	-20.17	-11.48	-23.72	-25.93	-28.20	-38.71	-29.47	-21.18	-33.28
AKR7A3	-15.28	-23.41	-19.29	-33.02	-21.72	-13.94	-5.87	-2.71	-15.54	-28.68	-12.39	-19.08	5.30	-16.69	-33.99	-2.03	13.24	-8.91	-11.51	-5.20	1.83	-12.79	-1.72	-15.05	-24.56	-4.55	-17.12	-19.73	-19.10	-14.99	-35.89	-20.83	-0.23	-2.42	-6.82	-7.80	-7.80	-18.44	-6.40	-25.43	-9.35	-4.47	3.59	1.98	8.07	-17.96	-16.87	-9.16	-5.02
AKT1	-39.54	-30.82	-28.30	-55.42	-50.21	-57.22	-24.48	-25.87	-58.64	-78.28	-16.97	-46.88	-26.24	-48.31	-53.91	-10.13	-30.46	-37.05	-16.46	-30.70	-43.44	-50.50	-52.29	-43.14	-56.47	-20.52	-46.19	-50.41	-43.20	-19.49	-33.54	-56.08	-36.21	-15.95	-30.33	-35.89	-30.74	-44.89	-21.87	-31.89	-46.52	-24.40	-27.07	-18.11	-32.61	-29.05	-22.93	-19.28	-19.68
AKT1S1	-40.66	-31.59	-16.25	-69.22	-53.18	-117.28	-25.40	-22.44	-35.54	-73.06	-21.07	-40.47	-60.51	-36.66	-66.08	-29.26	-41.92	-26.07	-31.29	-16.59	-18.31	-42.37	-30.54	-52.32	-43.18	-34.97	-41.95	-41.24	-48.40	-43.39	-43.49	-31.28	-24.34	-8.15	-24.72	-16.76	-35.27	-29.15	-39.60	-22.79	-26.09	-19.73	-24.13	-14.84	-24.98	-33.00	-21.23	-2.08	-14.35
AKT2	25.15	-8.53	-10.61	-32.08	-35.83	-11.39	-8.03	-7.98	-21.61	-37.02	-11.77	-18.45	-7.31	-8.38	-9.59	-9.16	-22.04	-3.14	-16.11	-18.38	-14.17	-13.20	-20.42	-19.99	-26.82	-8.05	-19.95	-19.39	-26.95	-29.16	-27.75	-19.17	-13.44	1.77	-17.25	-19.18	-20.12	-27.15	-17.46	-41.86	-21.14	-10.16	-21.56	-6.72	-10.18	0.34	0.03	-11.77	-2.45
AKT3	-36.45	-25.16	-6.83	-41.42	-22.04	-15.87	-15.95	-20.19	-42.06	-44.78	-32.87	-40.54	-21.24	-18.85	-41.85	-16.02	-21.95	-14.23	-27.92	-23.70	-40.68	-30.98	-49.38	-31.23	-34.94	3.86	-33.60	-13.95	-29.39	-27.20	-38.04	-23.41	-18.00	-19.45	-20.40	-23.10	-13.29	-26.75	-21.58	-49.56	-28.71	-14.36	-27.21	1.25	-17.49	-33.85	-15.88	-17.71	-27.34
AKTIP	-14.30	-17.43	13.63	-38.31	-22.19	-25.03	-8.96	-21.36	-30.71	-42.87	-20.44	-36.20	-31.41	-7.34	-32.63	-20.61	-0.58	-12.36	-9.01	-14.85	-11.07	-22.83	-8.88	-23.66	-30.47	1.62	-29.79	-14.55	-26.97	-16.10	-42.12	-30.53	-11.51	13.82	-14.86	-13.34	-20.16	-31.29	-29.33	-32.29	-20.61	-10.24	-13.12	7.63	-8.11	-20.95	-10.36	-5.28	-29.04
ALAD	-14.91	-12.88	-7.68	-32.83	-3.59	-27.08	-9.99	-17.24	-36.10	-53.23	-22.31	-30.86	-30.46	-38.69	-32.22	-15.02	-40.46	-16.14	-18.40	-12.96	-33.90	6.51	-20.36	-21.42	-36.12	-3.70	-30.10	-20.40	-35.15	-32.52	-33.00	-43.38	-25.31	-34.01	-16.61	-42.38	-24.67	-42.68	-26.47	-29.83	-19.80	-21.90	-21.98	-20.42	-32.44	-35.80	-2.43	-16.71	-41.42
ALAS1	-31.92	-22.65	-23.16	-52.69	-26.28	-33.29	-14.06	-23.12	-31.94	-45.39	-27.80	-36.20	-27.33	-22.95	-44.58	-20.08	-20.32	-26.38	-21.36	-12.60	-21.82	-9.52	-23.42	-30.14	-35.74	-12.95	-32.18	-52.46	-29.75	-20.14	-45.92	-33.00	-32.38	-20.41	-27.32	-25.95	-28.35	-34.79	-27.89	-26.98	-18.13	-14.34	-28.03	-19.32	-26.76	-22.19	-1.52	-16.82	-40.23
ALB	-36.47	-24.00	-27.47	-40.60	-44.86	-38.56	-22.39	-24.83	-33.60	-71.21	-30.94	-39.77	-19.91	-36.25	-55.73	-24.10	-14.61	-23.31	-20.26	-18.73	-39.54	-37.43	-33.38	-38.64	-51.20	-8.23	-38.95	-40.40	-41.24	-39.10	-49.02	-38.54	-30.26	-21.44	-23.51	-25.73	-36.10	-35.01	-23.69	-50.21	-32.60	-17.59	-17.94	-10.82	-33.98	-37.74	-26.24	-25.36	-33.37
ALCAM	-22.01	-31.62	-19.90	-46.80	-43.52	-39.60	-12.29	-23.62	-33.40	-57.92	-26.15	-34.36	-24.09	-34.85	-52.09	-14.88	-26.92	-8.24	-17.32	-10.26	-18.21	-40.48	-25.96	-35.01	-45.23	-12.55	-51.67	-46.14	-42.47	-38.45	-44.39	-30.69	-20.50	-29.25	-19.27	-24.03	-22.34	-18.63	-22.41	-48.51	-30.81	-16.65	-30.48	-9.00	-7.86	-35.33	-11.99	-18.20	-22.13
ALDH1A1	-25.30	-26.67	-22.39	8.40	-35.09	-45.34	-12.00	-18.69	-24.70	-55.81	-30.33	-25.05	-23.75	-23.30	-52.27	-15.28	-17.65	-16.00	-11.42	-5.67	-24.95	-29.51	-21.89	-27.43	-46.36	-10.22	-29.25	-37.91	-32.58	-41.40	-39.16	-38.48	-33.99	-22.52	-27.14	-29.00	-35.45	-41.91	-30.98	-46.16	-30.99	-21.39	-24.72	-10.94	-18.62	-35.72	-26.91	-19.43	-41.33
ALDH1A2	-15.17	-32.17	-23.12	-44.38	-37.19	-40.35	-24.96	-28.93	-42.79	-56.48	-28.31	-46.42	-21.93	-30.55	-42.75	-17.94	-14.80	-8.48	-14.69	-20.21	-44.40	-35.61	-24.10	-37.94	-49.46	-8.43	-28.29	-35.18	-42.88	-31.20	-42.99	-27.82	-23.30	-23.99	-2.16	-26.24	-36.78	-39.37	-35.32	-49.30	-31.87	-12.47	-26.73	-5.72	-32.67	-40.83	-17.21	-26.95	-28.76
ALDH1A3	-18.23	-23.17	-21.55	-56.32	-65.26	-38.16	-22.44	-23.89	-46.97	-73.44	-33.56	-58.44	-30.20	-26.57	-48.14	-11.44	-25.02	-31.82	-25.57	-20.71	-47.40	-41.65	-58.65	-35.31	-53.57	-9.87	-39.55	-59.10	-51.07	-44.20	-48.70	-48.92	-28.45	-17.02	-30.86	-36.30	-44.55	-38.12	-31.66	-55.28	-32.95	-17.56	-30.92	-11.18	-31.91	-41.76	-24.91	-25.48	-43.45
ALDH1B1	-9.04	-26.57	-17.06	-38.76	-44.59	-36.45	-11.22	-14.28	-28.67	-53.99	-20.04	-22.20	-17.25	-23.10	-37.86	-16.21	-21.98	-15.42	-15.44	-22.56	-16.75	-33.68	-30.45	-24.19	-42.57	-5.28	-23.52	-21.30	-34.23	-26.85	-36.38	-46.13	-24.03	-26.90	-18.93	-28.19	-29.28	-51.15	-36.08	-31.59	-43.86	-30.91	-24.68	-15.91	-32.34	-41.29	-18.79	-29.94	-40.02
ALDH1L1	-22.59	-9.02	-22.13	-45.42	-23.61	-25.88	-7.19	-6.58	-24.46	-51.84	-20.64	-19.73	-30.50	-19.71	-41.72	-8.72	-15.95	-20.84	-10.44	-16.83	-21.10	-32.65	-28.27	-25.04	-39.76	-11.65	-21.05	-27.49	-36.88	-32.24	-38.65	-27.00	-17.94	-19.58	-10.43	-20.63	-31.57	-29.58	-22.76	-46.24	-34.95	-18.88	-25.56	-9.49	-22.43	-34.87	-25.57	-10.44	-29.61
ALDH1L2	-33.72	-31.48	-28.07	-57.67	-53.60	-38.61	-13.36	-25.59	-40.95	-61.98	-28.58	-26.96	-29.84	-33.07	-54.96	-25.76	-30.09	-21.31	-20.18	-25.95	-28.04	-33.26	-39.03	-30.26	-50.76	-13.62	-33.38	-38.26	-48.72	-29.91	-42.44	-33.51	-24.25	-13.55	-35.50	-26.18	-33.41	-31.96	-19.33	-40.65	-44.12	-11.61	-23.57	-11.81	-28.42	-36.37	-28.80	-23.68	-30.24
ALDH2	-28.66	-30.18	-22.57	-54.84	-36.16	-40.82	-7.93	-27.87	-41.74	-64.40	-31.45	-21.55	-27.48	-26.70	-43.18	-26.24	-22.95	-17.86	-16.77	-11.52	-40.94	-33.29	-30.07	-25.73	-39.21	-7.15	-35.75	-29.29	-36.45	-37.94	-40.75	-31.31	-34.58	-13.31	-11.31	-18.44	-33.78	-23.90	-21.34	-47.03	-28.82	-16.26	-26.30	-1.18	-25.42	-33.25	-23.77	-25.38	-26.29
ALDH3A1	-13.37	-22.54	-14.05	-44.22	-47.01	-46.14	-7.40	-14.08	-9.25	-60.05	-22.78	-23.48	-20.37	-31.08	-31.54	-16.20	-18.31	-12.14	-21.83	-24.73	-46.31	-24.05	-14.33	-24.57	-31.80	-13.42	-13.06	-31.66	-44.23	-35.67	-46.26	-24.16	-8.47	-23.03	-15.07	-15.73	-27.50	-31.15	-31.71	-31.20	-29.38	-2.28	-19.19	-5.26	-25.61	-36.14	-24.57	-12.39	-14.93
ALDH3A2	-29.10	-23.95	-24.29	-20.27	-68.55	-29.15	-22.85	-14.79	-30.92	-62.42	-29.21	-36.73	-25.28	-23.41	-37.19	-22.46	-17.82	-8.31	-21.96	-17.68	-42.58	-8.00	-23.17	-40.82	-41.78	-5.73	-17.71	-37.14	-36.90	-32.95	-43.67	-37.84	-18.93	-17.53	-33.37	-32.16	-34.01	-44.11	-39.83	-40.76	-37.46	-6.25	-26.19	-8.01	-29.29	-47.57	-17.60	-18.31	-32.10
ALDH3B2	-18.02	-9.45	-18.64	-40.71	-26.04	-37.59	-9.31	-15.56	-32.74	-64.90	-24.63	-20.23	-0.01	-28.60	-34.73	-19.08	-1.38	-5.20	-20.17	-14.08	8.64	-25.72	-0.68	-20.24	-28.11	-10.15	-25.84	-20.00	-25.96	-32.03	-11.42	-36.05	-7.92	-18.10	-10.83	-21.22	-10.12	-33.76	-8.53	-42.86	-27.11	-4.95	-14.28	-13.74	-22.15	-25.90	-14.20	-6.51	-27.54
ALDH4A1	-31.39	-30.14	-35.38	-49.52	-59.39	-49.55	-10.54	-26.36	-52.52	-43.91	-24.46	-37.59	-25.30	-41.27	-57.65	-22.76	-19.20	-27.75	-28.50	-13.19	-36.02	-41.07	-5.50	-29.43	-42.85	-10.09	-29.89	-45.48	-40.50	-37.35	-54.22	-25.03	-13.09	-22.13	-21.47	-26.41	-31.58	-35.51	-11.29	-44.09	-24.86	-12.68	-8.70	-20.80	-26.81	-21.45	-23.17	-16.58	-23.52
ALDH5A1	-41.17	-39.48	-22.66	-68.51	-53.24	-43.48	-5.00	-31.89	-35.09	-73.62	-47.74	-36.60	-33.95	-36.39	-58.41	-28.96	-43.37	-36.85	-25.11	-18.21	-25.57	-48.53	-35.65	-41.55	-50.41	-24.50	-47.07	-55.72	-54.81	-37.65	-51.42	-52.12	-36.86	-18.83	-20.81	-24.39	-37.38	-36.41	-31.49	-48.32	-22.65	-22.75	-17.46	-8.22	-28.45	-43.63	-23.35	-25.82	-7.13
ALDH6A1	-21.70	-10.77	-22.21	-30.67	-29.83	-31.05	-14.28	-17.75	-27.75	-53.77	-25.53	-25.72	-26.87	-20.79	-41.02	-9.38	-23.04	-16.11	-14.38	-8.70	-24.64	-34.57	-26.44	-22.18	-37.51	-17.32	-26.30	-28.53	-29.03	-22.25	-26.52	-10.01	-11.68	-20.60	-14.18	-12.63	-15.30	-36.04	-24.67	-44.89	-26.68	-20.77	-13.16	-6.80	-11.12	-25.40	-24.24	-20.36	-21.75
ALDH7A1	-21.34	-17.65	-13.64	-47.35	-34.79	-29.74	-9.67	-16.12	-31.48	-51.78	-28.44	-14.23	-23.89	-31.72	-36.06	-14.86	-7.44	-14.09	-22.42	-18.39	-26.32	-27.09	-14.84	-17.69	-39.95	-5.92	-6.00	-29.94	-27.89	-29.97	-29.08	-30.49	-14.14	-18.62	-12.84	-20.02	-17.42	-23.94	-24.06	-34.11	-33.99	-13.33	-12.84	-6.32	-15.47	-35.01	-10.07	-12.09	-29.54
ALDH8A1	-31.48	-37.23	-22.62	-52.79	-4.34	-34.73	-20.01	-18.56	-40.09	-53.26	-37.62	-17.33	-42.64	-38.10	-53.12	-20.23	-21.04	-22.75	-23.28	-17.92	-38.04	-33.70	-35.82	-38.42	-51.22	-11.25	-35.28	-35.76	-32.97	-34.52	-50.68	-35.95	-20.85	-18.45	-31.23	-28.53	-31.66	-36.79	-24.08	-42.96	-25.81	-19.31	-15.13	-7.93	-29.70	-31.14	-25.66	-25.59	-37.88
ALDH9A1	-47.41	-39.18	-31.58	-55.83	-59.48	-44.86	-23.24	-35.23	-52.71	-59.32	-29.35	-47.10	-39.76	-43.06	-60.11	-35.18	-30.40	-24.31	-26.45	-20.04	-45.79	-53.50	-31.31	-45.96	-54.38	-19.77	-54.17	-46.20	-53.76	-45.58	-58.04	-43.63	-23.20	-15.80	-22.91	-39.53	-24.22	-35.75	-32.78	-50.98	-41.45	-26.43	-41.83	-18.15	-27.42	-43.38	-26.88	-20.67	-26.14
ALDH16A1	-19.94	-21.58	-7.12	-53.04	-32.51	-26.50	-14.56	-23.73	-43.35	-52.05	-13.80	-38.33	-18.34	-26.08	-52.41	-31.48	-32.74	-9.69	-14.81	-19.72	-35.35	-20.27	-40.75	-30.46	-32.21	-19.71	-34.73	-34.01	-46.18	-21.57	-38.17	-33.39	-35.34	-31.39	-29.41	-28.79	-35.16	-34.67	-35.42	-22.71	-21.74	-25.74	-34.60	-14.66	-29.36	-43.24	-27.35	-32.98	-30.06
ALDH18A1	3.97	15.26	-12.34	-13.98	-14.29	-18.06	14.71	-8.35	-14.45	61.74	-7.23	-28.12	-2.65	-8.78	-12.68	-12.56	-2.35	0.70	-7.88	-11.79	-4.01	2.35	9.27	-7.53	15.78	10.95	-6.29	-12.96	11.04	22.36	-18.69	-21.92	-14.06	-13.19	-7.84	-0.82	-20.89	-28.64	-23.02	-26.15	-20.24	-3.79	40.57	-2.24	-14.25	46.60	-7.39	-16.39	-23.87
ALDOA	26.15	27.75	17.83	77.74	70.08	36.89	23.66	43.01	62.24	104.23	42.76	82.68	69.16	16.39	69.28	21.85	25.48	27.64	7.18	35.54	46.64	66.78	25.51	56.25	72.46	-0.74	62.74	35.18	59.21	34.60	72.20	37.36	21.61	16.70	10.93	31.43	70.80	78.85	92.55	85.66	51.66	44.73	27.75	11.49	44.22	-33.16	20.86	40.68	8.76
ALDOB	-22.31	-35.73	-29.16	-50.92	-25.69	-52.61	-14.17	-30.14	-34.04	-69.47	-37.73	-36.48	-36.39	-37.72	-42.38	-24.10	-29.75	-32.46	-25.48	-24.73	-37.14	-28.09	-27.92	-33.17	-49.42	-14.03	-42.56	-37.34	-49.58	-36.52	-52.87	-33.90	-22.32	-17.74	-25.60	-23.75	-35.19	-38.11	-33.58	-41.94	-31.50	-22.28	-26.85	-12.21	-22.90	-38.71	-35.41	-10.40	-39.82
ALDOC	6.12	-22.95	-11.87	-23.32	-35.61	-26.71	-6.49	-14.01	-10.95	-39.20	-10.55	-16.28	-10.68	-12.14	-18.65	-5.06	-1.97	-4.49	-9.18	-11.70	0.65	-23.46	-1.38	-26.03	-12.71	-9.90	-2.52	-35.73	-37.22	-5.14	-34.74	-36.13	-11.33	-3.52	3.01	4.90	-1.62	-24.46	-13.92	-40.60	-18.17	-16.94	-4.58	-11.44	-21.85	-11.94	-17.71	-3.46	-14.93
ALG1	11.14	27.07	8.64	38.78	43.35	44.74	9.14	10.68	38.22	50.75	4.55	-10.08	49.16	13.24	65.14	16.32	21.31	6.30	0.68	10.83	22.74	23.29	2.29	35.37	29.50	-0.12	1.13	15.86	22.48	32.32	59.59	48.72	16.41	11.20	-0.47	3.17	-15.18	49.14	49.88	16.46	28.07	33.40	9.47	-18.40	30.04	13.80	12.64	-2.96	56.90
ALG1L	13.55	13.52	17.56	25.45	14.23	10.88	10.55	10.15	12.07	38.92	17.79	21.68	8.06	13.34	34.60	11.62	15.41	8.03	17.85	20.86	20.79	-8.71	10.84	30.32	7.78	-5.23	18.18	8.59	11.14	5.67	35.18	24.72	11.15	2.08	35.18	11.79	21.09	18.00	13.79	14.44	19.49	7.63	13.13	16.99	28.71	20.54	6.23	14.71	10.61
ALG2	31.97	47.08	39.00	80.96	43.84	75.98	8.14	34.63	33.46	65.56	22.66	44.33	56.71	62.21	74.16	30.12	23.45	25.98	14.82	4.10	41.31	52.97	45.03	38.95	62.05	6.97	22.16	41.88	49.44	37.38	40.65	69.29	41.61	39.97	13.10	32.08	10.04	39.90	43.77	54.48	36.07	40.40	31.29	0.42	62.24	55.24	23.07	21.74	95.26
ALG3	-20.48	-26.69	6.01	-44.85	13.35	-26.11	-24.00	-10.70	-51.65	-72.38	-23.38	-43.51	-17.68	-16.35	-53.76	-10.30	3.29	-31.18	-5.96	-18.59	-36.07	-30.02	-40.28	-36.38	-54.75	-15.59	-30.57	-52.16	-44.20	-24.23	-33.72	-23.52	-20.52	-19.88	-18.95	-17.83	-39.35	-29.61	-30.03	-50.29	-23.64	-24.06	-29.43	-15.10	-33.03	-33.38	-32.66	-37.17	-30.84
ALG5	-19.23	-18.42	-7.45	-16.48	-6.59	-24.05	-4.26	-6.32	-34.05	-47.10	-29.62	-31.16	7.39	-5.45	-26.93	11.32	-13.68	-11.77	-1.07	-6.71	-26.59	-18.07	-37.58	-33.37	-20.28	-8.64	-23.59	-32.13	-18.03	-34.27	-43.56	0.96	-9.12	1.70	-18.12	-14.49	-23.24	-19.88	-14.26	-33.88	-25.56	-8.93	-9.78	2.17	-9.12	-26.35	-11.43	-18.36	-13.88
ALG6	-13.59	-4.14	-2.74	14.02	31.02	-16.98	-8.73	-0.47	-37.30	-31.74	-15.70	-14.14	7.93	-11.23	-13.01	1.94	4.88	-4.27	-4.56	-14.47	-17.94	-12.73	-13.91	-22.25	-14.95	3.76	-14.96	-14.09	-21.46	-14.50	-20.21	6.60	1.94	-4.41	-18.31	-18.14	-25.72	-15.04	-8.64	-47.58	-7.07	-7.97	-5.91	-2.56	-6.89	-24.30	-21.74	-16.16	-25.63
ALG8	-5.40	1.88	2.13	9.81	50.20	-18.09	-8.42	-3.82	-24.72	1.98	-13.94	-19.66	18.04	-9.56	-2.47	4.57	17.70	-8.30	-7.93	-11.51	8.74	3.04	3.61	-15.68	-15.63	-5.93	-12.52	-6.48	-19.25	-2.68	1.77	2.07	-1.00	-5.05	-3.02	6.39	-6.91	0.07	0.31	-28.52	-11.86	0.71	-6.66	-2.05	6.41	-27.23	-15.92	-13.76	-22.92
ALG9	-3.74	5.96	9.22	5.81	38.06	15.38	-5.44	19.14	-6.88	-48.14	-3.49	-24.04	12.11	10.38	-21.53	7.84	24.62	19.66	12.72	-3.84	-20.57	9.32	-0.85	-23.61	-25.47	26.40	-3.08	4.10	-13.33	-17.27	-7.83	4.49	0.98	-6.25	-4.49	13.31	-33.29	-16.16	-8.46	-23.19	-2.23	-0.84	3.18	8.66	-0.56	2.00	-11.46	-6.79	-4.86
ALG10	-23.45	-17.99	-29.40	-30.46	-19.13	-37.52	-4.22	-20.38	-16.39	-35.99	-24.27	-14.12	0.50	-6.00	-53.87	-8.22	22.92	-14.42	-15.67	-18.55	-9.04	5.11	-12.76	-26.80	-28.95	-4.38	2.87	-43.47	-18.49	-8.44	-20.83	-17.37	-17.00	-13.28	-16.23	-2.13	-23.84	-26.04	-5.90	-26.39	-31.20	-14.95	-23.45	-4.91	-10.94	-40.78	-10.45	-17.95	2.31
ALG10B	-16.49	-17.07	-22.00	-34.33	-29.29	-32.67	-15.71	-20.99	-32.87	-40.76	-13.17	-16.02	-13.45	-12.17	-40.39	-10.45	1.41	-22.17	-8.70	-8.88	-12.38	-19.77	-30.52	-22.00	-27.04	-7.10	-19.63	-27.23	-14.48	-19.87	-26.25	-24.68	-20.19	-16.90	-18.77	-13.06	-22.67	-16.27	-8.07	-26.43	-14.01	-23.35	-26.45	-5.75	-19.56	-15.21	-14.40	-18.96	-18.31
ALG11	26.84	50.15	34.70	86.35	65.25	52.67	21.00	54.84	63.96	72.56	49.93	74.09	54.52	39.90	87.36	46.50	27.71	31.64	49.35	52.51	35.64	54.98	44.63	69.05	118.22	18.15	76.42	53.27	116.81	73.67	92.15	69.65	44.57	25.49	37.46	30.97	43.17	90.43	77.94	78.60	57.83	21.88	27.69	17.69	38.55	61.81	33.43	13.56	101.92
ALG12	-26.38	-20.88	12.30	-14.48	12.23	-10.20	-8.60	-18.86	-28.93	-62.53	-21.47	-29.43	-4.85	-7.89	-37.28	-10.70	-2.19	-8.92	0.39	-17.18	-31.78	-10.26	-10.61	-36.18	-43.32	-10.69	-32.94	-18.93	-34.90	-41.29	-25.07	-9.46	-6.04	-13.16	-25.09	-9.33	-24.31	-21.20	-12.93	-36.34	-1.59	3.99	-3.31	8.98	4.51	-7.84	13.79	-6.85	-14.69
ALG14	25.46	20.21	10.54	52.17	27.85	33.51	21.51	19.90	37.75	35.45	11.95	36.50	34.75	26.78	30.24	22.84	16.54	13.61	11.78	18.05	31.59	31.43	23.02	26.99	47.67	10.16	30.84	20.05	40.62	29.84	53.67	41.50	30.86	24.55	14.54	28.05	14.75	27.49	24.26	24.20	34.05	20.93	12.18	18.05	28.18	22.99	7.66	19.81	25.02
ALK	-15.17	-26.43	-15.93	-38.88	-41.42	20.48	-7.42	-20.77	-42.71	-48.40	-31.36	-34.70	-27.82	-33.22	-57.53	-11.82	-29.70	-21.19	-15.95	-20.06	-40.55	-16.91	-43.16	-28.25	-43.57	-6.76	-30.71	-12.83	-30.71	-39.59	-45.41	-29.29	-23.59	-18.50	-18.74	-18.08	-27.51	-31.92	-20.36	-14.04	-35.29	-19.16	-17.20	17.57	-21.24	-30.29	-19.38	-15.44	-26.16
ALKBH1	-16.59	-11.58	-11.57	-26.63	-20.13	-16.92	-10.96	-9.23	-12.87	-28.20	0.29	-33.44	-13.95	-17.98	-28.64	1.70	-5.58	-5.37	-5.27	-4.21	-12.72	-28.55	-15.87	-0.78	-18.43	-10.96	-10.57	-20.68	-16.51	-18.37	-18.65	-13.59	-8.06	-12.28	-10.74	-6.88	-2.73	-26.27	-18.30	-26.17	-26.45	-14.76	-4.05	-13.70	-25.92	-36.92	-27.99	-9.17	-22.32
ALKBH2	-33.83	-30.14	-31.80	-48.89	-41.74	-43.69	-17.69	-25.67	-56.04	-61.42	-28.63	-33.17	-27.21	-29.37	-47.76	-21.83	-34.55	-18.93	-25.42	-17.39	-23.84	-38.92	-30.99	-42.01	-50.24	-12.53	-39.01	-43.49	-39.94	-41.56	-47.25	-35.18	-15.74	-15.66	-29.95	-30.59	-31.55	-31.51	-32.87	-43.28	-31.21	-14.38	-38.35	-12.71	-32.88	-41.15	-19.00	-24.76	-33.57
ALKBH3	-25.94	-22.71	-19.88	-32.86	-51.33	-35.47	-8.36	-18.92	-26.99	-55.76	-41.66	-17.64	-16.77	-32.09	-42.37	-26.99	-20.07	-23.45	-23.68	-24.78	-22.95	-52.30	-32.80	-30.76	-36.13	-10.34	-19.57	-36.30	-38.43	-26.09	-41.19	-32.78	-21.57	-5.34	-31.82	-21.75	-31.13	-38.07	-30.00	-45.96	-24.02	-18.16	-25.84	-12.29	-31.48	-39.90	-21.85	-24.61	-37.03
ALKBH4	-22.84	-20.16	-6.36	-24.91	-30.06	-32.11	-9.22	-28.87	-33.86	-55.78	-24.05	-18.02	-25.14	-34.51	-39.69	-20.64	-23.61	-11.27	-16.94	-18.04	-15.00	-40.44	-19.76	-36.98	-38.85	-4.43	-26.36	-23.52	-44.00	-31.96	-46.40	-38.91	-26.61	-0.17	-23.44	-24.98	-21.45	-37.42	-30.84	-44.51	-32.26	-18.99	-15.11	-4.22	-24.02	-34.69	-18.60	-18.58	-23.13
ALKBH5	-24.29	-29.40	-9.78	-42.59	-18.26	-20.38	-17.78	-14.50	-32.10	-55.76	-29.88	-20.14	-23.05	-23.85	-51.10	-19.62	-23.87	-14.76	-19.59	-7.26	-29.08	0.43	-22.87	-33.41	-45.44	-12.04	-13.75	-33.01	-39.25	-19.43	-52.18	-22.28	0.35	-18.03	-30.10	-19.15	-33.79	-32.65	-27.03	-29.73	-17.58	0.61	-19.92	-8.07	-32.77	-38.68	-8.56	-8.07	-27.98
ALKBH6	2.10	-32.67	-25.49	-56.35	-45.90	-43.31	-23.04	-18.38	-22.20	-64.15	-23.41	-42.77	-27.65	-26.25	-50.11	-21.99	-28.71	-22.74	-23.67	-27.38	-30.75	-42.45	-37.13	-42.22	-35.41	-8.88	-48.65	-46.40	-46.99	-36.38	-43.58	-40.86	-27.59	-17.49	-21.70	-12.30	-32.73	-32.73	-29.11	-43.66	-30.86	-3.66	-42.83	-17.45	-15.56	-31.00	-20.18	-18.86	-31.27
ALKBH7	-30.75	-17.19	-11.69	-29.48	-13.12	-27.15	-13.89	-14.18	-33.97	-31.60	-19.87	-23.21	-19.61	-22.59	-29.25	-10.23	-14.71	-19.96	-17.21	-21.32	-12.62	-26.98	-26.61	-28.60	-34.73	-11.66	-26.51	-17.75	-23.59	-26.66	-46.19	-29.47	-19.05	-25.08	-18.91	-11.26	-10.35	-29.43	-23.09	-22.65	-11.08	-11.12	-19.96	-8.34	-15.71	-23.27	-9.97	-8.57	-15.30
ALKBH8	-34.58	-21.93	-21.42	-49.05	-38.74	-22.28	-13.77	-21.95	-37.50	-53.77	-36.60	-39.97	-23.55	-31.65	-34.75	-17.69	-14.83	-13.46	-19.65	-16.00	-36.74	-27.88	-29.67	-40.11	-46.62	-9.53	-44.65	-32.11	-42.01	-37.22	-20.74	-26.57	-9.45	-14.26	-22.62	-28.29	-26.77	-14.78	-32.04	-38.66	-25.08	-13.97	-26.16	-11.45	-16.06	-26.04	-19.68	-23.75	-34.10
ALLC	-11.43	-24.46	-14.49	-44.45	-47.08	-39.98	-8.89	-18.29	-36.98	-51.05	-39.00	-34.96	-35.05	-28.28	-53.50	-13.47	-23.01	-17.39	-12.21	-22.07	-47.19	-37.49	-51.45	-23.21	-53.42	-17.09	-40.99	-23.41	-46.59	-24.42	-54.21	-21.00	-26.55	-16.49	-21.47	-23.22	-32.59	-38.82	-19.57	-42.41	-25.18	-22.12	-33.32	1.23	-17.92	-26.43	-18.17	-18.11	-34.11
ALMS1	-24.18	-43.11	-30.72	-55.10	-55.33	-36.84	-21.36	-31.44	-40.28	-58.01	-32.83	-34.96	-26.86	-34.63	-48.24	-9.80	-26.15	-37.47	-18.08	-17.42	-27.54	-35.10	-36.46	-47.26	-53.97	-19.91	-45.84	-45.60	-45.37	-45.72	-53.73	-37.97	-20.40	-7.12	-28.72	-22.62	-29.25	-33.61	-25.49	-39.86	-25.10	-13.05	-20.31	-12.84	-36.47	-24.96	-7.78	-27.28	-35.72
ALOX5	-19.06	-29.37	-17.55	-40.94	-39.60	-28.81	-8.98	-8.20	-12.51	-68.55	-31.10	-30.12	-19.88	-26.57	-44.61	-2.73	-22.05	-9.62	-16.33	-12.34	-23.30	-10.49	-28.58	-23.96	-44.45	-10.14	-27.69	-19.98	-45.01	-35.71	-35.77	-39.67	-21.62	-25.19	-6.92	-22.59	-28.07	-39.32	-27.32	-49.76	-38.64	-21.36	-25.29	-14.74	-24.83	-36.45	-25.82	-21.03	-41.22
ALOX5AP	-47.09	-35.23	-14.81	-67.72	-41.63	-46.83	-20.78	-22.46	-47.46	-70.98	-37.29	-54.92	-27.34	-36.12	-48.78	-17.34	-22.62	-31.77	-22.91	-29.13	-48.73	-51.03	-36.01	-32.45	-53.71	-20.57	-49.27	-49.22	-41.89	-39.96	-49.47	-42.66	-43.63	-31.82	-24.13	-34.45	-31.31	-42.21	-35.28	-35.33	-34.75	-30.77	-26.31	-21.08	-39.31	-42.55	-28.22	-12.52	-27.92
ALOX12	-47.55	-35.87	-18.17	-72.06	-54.01	-42.54	-27.77	-40.33	-64.94	-61.63	-40.67	-38.81	-31.62	-25.57	-55.51	-27.46	-15.03	-27.56	-39.45	-22.99	-36.35	-41.86	-47.43	-46.91	-52.10	-21.90	-35.96	-66.94	-51.13	-38.79	-53.74	-48.40	-29.93	-27.71	-35.96	-22.52	-40.70	-37.25	-26.90	-37.64	-23.26	-24.86	-22.78	-18.12	-31.96	-48.11	-20.25	-18.13	-27.76
ALOX12B	-19.61	-32.27	-20.10	-45.96	-49.41	-43.63	-21.24	-26.48	-43.76	-54.30	-34.23	-36.86	-26.81	-46.18	-46.88	-24.59	-27.73	-19.37	-26.92	-22.60	-51.54	-40.37	-36.81	-38.15	-48.90	-12.76	-32.88	-41.14	-46.39	-45.14	-50.50	-40.63	-27.93	-18.07	-24.50	-37.01	-33.91	-38.82	-31.77	-43.53	-38.58	-11.74	-30.72	-12.20	-26.98	-27.47	-13.12	-18.14	-32.54
ALOX15	-18.57	-15.43	-16.22	-39.16	-26.67	-32.91	-20.60	-26.64	-22.48	-30.13	-19.93	-29.16	-14.45	-23.44	-26.60	-18.73	-9.68	-15.18	-22.45	-18.99	-28.40	-22.75	-29.45	-25.73	-36.07	-9.99	-13.55	-36.58	-31.87	-23.02	-37.65	-22.04	-10.01	-10.28	-19.92	-23.67	-19.45	-31.42	-30.12	-22.01	-21.48	-14.00	-19.17	-12.43	-26.77	-47.46	-17.77	-25.66	-34.94
ALOX15B	-12.43	-31.38	-15.27	-57.20	-50.74	-52.08	-12.76	-26.93	-39.72	-59.09	-33.13	-39.33	-37.33	-35.67	-40.84	-17.12	-26.23	-26.78	-25.50	-15.71	-50.76	-57.01	-33.73	-29.10	-35.10	-25.38	-36.66	-52.20	-50.00	-35.32	-57.15	-51.53	-29.43	-26.46	-20.02	-40.21	-35.78	-34.66	-37.05	-43.03	-34.29	-14.28	-18.62	-21.27	-39.73	-52.13	-23.88	-32.02	-29.55
ALOXE3	4.86	-10.85	-11.37	-24.37	-34.90	-29.39	-8.25	-6.84	-17.56	-49.51	-19.57	-29.97	-15.97	-16.93	-27.50	-11.44	-11.80	-11.68	-23.21	-13.98	-26.61	-10.02	-20.44	-28.30	-32.71	0.38	-21.09	-28.33	-29.95	-25.56	-35.48	-33.42	-2.19	-12.22	-24.28	-2.07	-31.63	-32.42	-25.80	-30.22	-19.55	-3.53	-21.87	-6.66	-20.01	-26.75	-18.14	-17.48	-27.26
ALPI	-7.50	-19.61	-11.79	-56.02	-50.16	-47.80	-5.64	-16.54	-44.31	-39.58	-31.83	-31.13	-14.80	-28.76	-39.14	-11.40	-28.68	-42.59	-21.85	-9.57	-33.11	-43.37	-31.35	-27.48	-43.66	-23.77	-37.72	-40.16	-46.00	-25.41	-26.79	-30.54	-38.01	-29.36	-11.73	-37.99	-16.37	-33.32	-10.26	-45.00	-38.78	-30.66	-30.32	-21.45	-20.40	-49.65	-17.29	-20.70	-34.98
ALPK1	-43.72	-29.27	-26.90	-41.39	-56.34	-36.78	-15.94	-18.57	-42.53	-59.83	-34.44	-35.74	-31.75	-29.64	-48.53	-28.27	-28.77	-20.86	-24.50	-19.38	-40.42	-28.67	-34.04	-30.09	-51.05	-13.32	-35.76	-39.35	-37.59	-41.51	-46.84	-37.81	-26.71	-21.77	-23.74	-27.20	-31.16	-33.98	-28.20	-43.28	-32.12	-24.04	-38.45	-11.39	-24.34	-41.20	-21.95	-18.96	-27.98
ALPK2	-30.13	-40.50	-24.53	-56.80	-48.17	-47.27	-26.29	-30.42	-55.63	-79.01	-34.69	-55.25	-38.76	-37.61	-58.55	-26.74	-33.72	-29.29	-33.78	-30.59	-51.34	-47.28	-63.26	-45.53	-60.11	-17.11	-52.43	-48.68	-46.56	-55.53	-63.42	-38.91	-33.63	-17.66	-39.47	-30.50	-40.40	-45.55	-37.05	-51.14	-30.96	-31.06	-38.30	-15.65	-27.93	-50.29	-24.81	-38.12	-35.17
ALPK3	-12.41	-34.35	-25.00	-51.55	-66.79	-40.69	-14.11	-18.37	-47.70	-57.94	-17.58	-44.09	-33.55	-23.31	-50.80	-16.70	-28.64	-29.39	-25.59	-17.42	-45.46	-46.18	-45.78	-29.48	-39.80	-15.88	-32.98	-43.34	-50.41	-40.49	-43.80	-40.62	-34.73	-14.74	-14.31	-35.45	-34.39	-33.62	-38.38	-54.79	-38.66	-24.84	-18.74	-16.73	-42.23	-40.51	-28.27	-39.17	-44.23
ALPL	-33.26	-21.91	-28.00	-51.94	-45.42	-39.64	-13.43	-19.88	-38.20	-68.79	-27.98	-41.65	-26.31	-40.48	-52.40	-18.66	-18.33	-24.24	-19.82	-25.97	-36.34	-31.85	-25.57	-38.20	-43.77	-20.36	-37.08	-40.16	-47.68	-35.01	-47.31	-52.92	-11.63	-33.54	-18.54	-40.94	-36.64	-42.74	-27.92	-53.59	-38.19	-24.83	-22.23	-23.16	-22.13	-37.63	-32.26	-18.61	-33.59
ALPP	-22.59	-41.19	-27.35	-64.73	-65.07	-44.92	-28.51	-27.64	-58.00	-70.62	-32.68	-36.14	-35.03	-44.50	-64.63	-31.05	-30.35	-26.87	-29.62	-24.48	-63.26	-44.95	-47.43	-45.35	-58.98	-15.85	-50.11	-51.52	-45.53	-42.25	-37.53	-34.40	-25.29	-29.86	-22.76	-34.47	-23.66	-42.79	-25.37	-38.12	-33.38	-25.67	-30.79	-6.41	-32.83	-41.11	-19.77	-40.52	-25.28
ALPPL2	-30.13	-21.18	-22.47	-57.15	-46.27	-39.84	-23.23	-23.95	-37.60	-59.62	-23.48	-38.23	-33.19	-20.92	-38.47	-21.99	-24.78	-20.00	-21.97	-23.26	-36.74	-28.37	-42.57	-42.75	-56.13	-13.82	-50.76	-33.23	-35.94	-34.71	-39.84	-37.87	-27.88	-17.54	-22.50	-22.81	-24.79	-26.56	-24.85	-27.58	-31.93	-16.61	-23.36	-8.30	-21.64	-37.97	-27.40	-29.86	-18.46
ALS2	-37.38	-30.02	-29.12	-64.35	-53.33	-37.90	-18.27	-23.10	-51.42	-69.12	-35.98	-40.30	-29.80	-36.98	-51.44	-22.93	-29.13	-29.54	-29.43	-22.08	-44.53	-43.07	-44.69	-41.51	-52.52	-16.84	-41.26	-41.34	-43.94	-41.80	-46.98	-35.79	-23.21	-18.34	-32.56	-32.61	-33.87	-36.05	-32.00	-48.55	-34.26	-27.79	-38.54	-18.14	-32.07	-37.97	-25.20	-26.64	-38.82
ALS2CL	-40.04	-30.26	-22.08	-53.67	-26.85	-39.40	-13.03	-29.11	-29.11	-58.05	-30.18	-38.12	-34.10	-30.40	-39.97	-22.35	-27.16	-32.11	-27.21	-20.05	-21.52	-31.21	-29.94	-37.15	-45.59	-11.43	-32.41	-48.85	-40.29	-31.27	-41.62	-29.85	-18.50	-15.37	-25.64	-29.12	-36.17	-36.84	-25.81	-39.48	-29.41	-21.16	-30.10	-20.09	-28.56	-43.39	-25.78	-27.66	-34.23
C2CD6	-41.99	-29.11	-27.00	-45.58	-52.63	-49.48	-16.08	-29.17	-44.42	-67.27	-35.93	-44.79	-24.63	-35.51	-49.56	-21.14	-28.89	-27.99	-26.43	-24.65	-38.71	-48.27	-32.54	-22.15	-50.59	-14.34	-40.57	-38.13	-45.25	-38.72	-41.76	-43.92	-25.81	-25.06	-21.26	-37.85	-30.18	-34.94	-24.00	-44.45	-40.22	-29.88	-24.50	-19.95	-36.80	-40.99	-21.46	-27.66	-46.80
ALS2CR12	-26.06	-25.15	-21.28	-30.16	-27.19	-38.19	-16.16	-13.43	-40.65	-60.27	-26.22	-28.12	-26.20	-22.60	-42.61	-13.92	-19.31	-19.02	-16.82	-14.71	-35.89	-24.00	-26.52	-26.53	-44.91	4.49	-19.80	-21.04	-31.76	-31.76	-30.31	-38.66	-16.83	-19.31	-20.70	-32.17	-34.98	-36.61	-20.21	-43.76	-26.25	-22.64	-9.23	-9.01	-16.99	-23.02	-15.53	-22.77	-35.74
ALX1	-15.10	-18.73	-13.92	-28.93	-36.80	-23.61	-6.90	-19.43	-22.25	-48.23	-27.07	-7.86	-20.36	-5.57	-42.24	-14.97	-14.79	-5.62	-14.78	-13.19	-11.14	-18.60	-15.93	-7.24	-27.73	-4.19	-30.59	-26.21	-26.03	-21.89	-33.45	-37.65	-13.93	-10.60	-25.54	-13.57	-30.62	-23.42	-21.90	-44.64	-24.75	-11.39	-20.13	0.68	-23.57	-39.70	-20.90	-11.59	-28.20
ALX3	-32.47	-6.99	-15.17	-37.16	-19.86	-13.19	-6.57	-5.18	-0.50	-31.88	-1.38	-18.88	-2.09	-15.80	-15.57	-6.72	-11.67	-10.14	-1.95	-0.11	-28.43	-22.06	-4.28	-0.71	-22.23	-7.62	3.19	-10.30	-2.63	-15.27	-20.93	-27.66	-15.76	-13.89	-10.10	-17.91	-15.69	-10.58	-5.15	-22.37	-0.93	-12.17	-6.63	-6.79	-15.18	-23.62	-20.82	-7.53	-7.59
ALX4	-13.13	-22.58	-9.49	-30.84	-24.55	-33.12	-11.18	-19.14	-11.43	-46.18	-28.02	-15.29	-27.89	-25.43	-33.87	-15.51	-20.12	-25.36	-21.01	-27.15	-12.99	-36.29	-9.59	-2.53	-39.93	-2.37	-16.81	-24.93	-36.30	-29.68	-32.31	-38.11	-25.04	-23.89	-9.24	-28.11	-31.96	-29.65	-34.77	-39.30	-34.25	-19.62	-23.39	0.94	-32.68	-40.01	-15.87	-19.05	-33.19
ALYREF	11.90	5.44	3.59	32.46	38.37	19.04	5.38	21.86	23.83	63.66	10.21	9.34	12.12	-12.20	16.85	11.38	0.10	-10.26	-0.39	9.98	-9.40	-4.08	-16.19	4.44	-20.85	6.00	-1.05	12.33	11.71	4.44	11.56	6.03	11.60	15.94	2.58	11.46	23.46	-4.87	9.07	24.97	-10.78	-3.00	12.23	9.20	3.17	14.21	12.99	3.03	9.99
AMACR	-29.72	-42.49	-20.23	-63.66	-64.10	-38.03	-23.82	-18.55	-46.66	-68.97	-28.57	-46.41	-40.96	-11.89	-56.07	-21.37	-33.52	-11.52	-21.00	-23.05	-23.66	-35.09	-39.88	-48.59	-48.77	-5.21	-58.68	-44.17	-41.88	-38.20	-59.05	-47.48	-36.87	-23.57	-28.88	-31.56	-30.01	-34.16	-35.59	-36.15	-27.78	-20.45	-33.52	-12.13	-26.91	-41.58	-30.37	-16.23	-24.07
AMBN	-26.65	-27.59	-16.59	-27.57	-34.82	-34.61	-10.62	-17.45	-15.38	-46.66	-32.50	-28.96	-7.00	-16.56	-34.08	-20.01	-7.81	-7.58	-13.65	-19.12	-12.50	-18.80	-14.61	-25.59	-38.34	-4.54	-24.51	-35.58	-38.37	-26.65	-39.65	-33.19	-18.94	-20.77	-21.39	-18.28	-23.97	-36.19	-21.10	-40.32	-23.89	-15.98	-19.85	-12.25	-26.98	-42.84	-20.31	-14.86	-35.29
AMBP	-18.64	-31.14	-0.59	-38.45	-13.54	-46.51	-22.84	-16.80	-33.61	-59.02	-33.09	-36.88	-23.40	-22.21	-37.29	-33.03	-26.59	-21.50	-25.99	-22.95	-18.00	-41.73	-19.12	-32.35	-44.75	-21.27	-30.93	-36.48	-45.22	-30.55	-40.03	-36.83	-10.58	-11.98	-15.64	1.78	-15.52	-34.41	-19.55	-24.57	-20.41	-20.70	-25.62	-4.22	-21.14	-38.55	-4.39	-13.43	-24.83
AMBRA1	-47.55	2.53	-11.19	-4.08	-12.02	-44.29	-8.71	-21.98	-8.86	-43.55	-20.43	-12.75	-115.76	-52.42	-79.47	-45.93	14.29	-50.79	-15.52	-4.16	-13.79	-18.56	19.17	-39.54	-35.67	-41.53	10.68	-50.06	-39.77	-4.49	-20.78	-34.61	13.66	-1.78	-10.24	-62.32	-65.60	-80.97	-14.63	-31.73	-49.04	-18.25	-4.42	-15.76	-18.72	-50.72	-41.64	-25.04	-10.73
AMD1	-18.41	18.38	-13.91	-21.49	-23.14	-10.68	10.31	32.65	-1.31	17.05	-9.12	6.74	-1.57	-23.16	-39.16	4.49	-12.56	-25.19	-10.54	-1.96	-1.10	34.02	52.67	-13.64	15.03	-4.17	-0.25	-17.92	-7.43	7.97	2.23	-23.46	-3.71	29.06	-2.01	-4.01	20.80	4.75	-25.24	-12.53	-11.25	-14.06	31.87	2.19	26.25	-2.03	-0.10	0.48	-28.96
AMDHD1	-29.71	-22.65	-11.48	-38.21	-43.01	-46.57	-15.47	-26.28	-46.02	-55.27	-22.95	-20.50	-21.48	-23.47	-46.91	-21.76	-26.04	-30.53	-19.74	-19.17	-26.32	-30.52	-32.35	-22.94	-40.26	-14.34	-35.33	-36.55	-39.29	-32.13	-39.18	-30.52	-24.50	-22.16	-29.35	-29.69	-20.10	-20.49	-13.77	-29.60	-23.80	-15.41	-12.07	-5.72	-32.40	-18.79	-16.03	-24.64	-20.25
AMDHD2	-25.17	-27.47	-15.42	-51.60	-31.62	-41.72	-23.98	-20.83	-42.15	-55.14	-31.08	-44.00	-20.10	-34.65	-49.71	-27.01	-21.70	-15.79	-25.78	-20.32	-23.33	-38.87	-43.45	-45.65	-48.88	-8.34	-41.41	-39.79	-45.37	-28.89	-44.02	-47.17	-28.49	-12.77	-35.39	-21.61	-26.32	-32.73	-23.28	-45.20	-24.82	-3.93	-18.73	-11.78	-25.78	-16.33	-16.45	-29.75	-27.29
AMER2	-8.57	-12.36	-4.69	-36.11	-14.51	-19.22	7.70	3.86	-5.28	-29.97	-15.98	-17.17	-7.92	-15.71	-28.61	-10.08	-12.93	-10.66	-5.84	-8.29	-8.69	-15.68	3.31	-6.17	-23.33	-5.47	-12.62	-23.55	-18.91	-24.95	-33.90	-10.57	-18.78	-6.02	-9.04	-14.54	-21.01	-11.33	-16.08	-43.01	-20.56	-12.31	-11.38	-8.12	-17.00	-33.47	-4.68	-8.13	-19.35
AMER3	-23.16	-25.80	-13.41	-29.96	-27.77	-41.36	-4.89	-15.88	-28.26	-45.45	-31.77	-35.86	-16.49	-25.75	-30.07	-6.84	-14.24	-28.25	-14.38	-19.40	-24.08	-23.24	-9.78	-25.82	-34.91	-12.82	-34.51	-40.07	-38.43	-27.89	-44.59	-33.01	-19.36	-21.49	-16.26	-27.07	-32.95	-30.30	-21.19	-39.12	-18.85	-9.72	-28.45	-10.05	-7.71	-37.53	-23.23	-16.46	-30.89
AMFR	-19.88	-13.53	-19.17	-25.02	18.28	-22.66	-4.24	-5.46	-31.30	-16.07	-19.24	-24.88	-20.99	-18.85	-21.68	-10.19	1.48	-7.87	3.62	-19.11	-5.03	-19.84	7.59	-24.99	-41.98	-1.38	-37.54	-22.24	-29.07	-18.16	-29.30	-31.00	-29.74	-27.57	-15.14	-19.49	-31.27	-26.07	-20.53	-33.32	-6.41	1.29	-21.39	-0.29	-6.29	-20.08	-15.18	18.94	-37.03
AMH	-33.26	-28.00	-14.46	-41.66	-51.58	-41.41	-21.76	-18.38	-35.48	-64.05	-22.27	-30.25	-27.89	-36.27	-45.35	-26.84	-18.12	-15.83	-21.26	-28.62	-24.69	-32.83	-33.10	-44.73	-46.15	-6.65	-44.24	-37.97	-36.64	-36.06	-59.27	-39.68	-29.81	-20.36	-28.61	-35.99	-18.15	-36.93	-30.36	-47.85	-39.75	-16.90	-37.62	-24.55	-37.72	-43.96	-22.29	-23.74	-33.74
AMHR2	-29.19	-25.26	-22.32	-44.31	-42.41	-38.45	-10.59	-26.82	-25.91	-54.78	-30.07	-36.01	3.61	-31.57	-41.68	-23.71	-24.38	-18.73	-20.73	-19.36	-18.47	-31.38	-12.92	-27.01	-40.12	-10.83	-37.04	-34.77	-34.65	-33.78	-35.38	-31.52	-20.20	-10.78	-9.74	-17.93	-28.47	-33.68	-31.00	-44.06	-30.87	-20.55	-23.20	-9.43	-22.66	-37.23	-9.33	-9.26	-31.46
AMIGO1	-36.37	-28.98	-35.70	-45.12	-37.91	-38.21	-16.37	-19.84	-34.15	-66.11	-30.76	-34.68	-19.57	-31.53	-46.20	-16.21	-2.10	-24.91	-23.28	-21.64	-38.56	-37.15	-23.77	-28.59	-45.97	-9.06	-28.29	-37.46	-43.29	-40.06	-56.46	-46.85	-21.70	-20.32	-28.77	-23.47	-36.05	-33.71	-26.93	-45.95	-28.43	-10.28	-34.17	-9.79	-21.68	-39.43	-31.19	-18.64	-40.63
AMIGO2	-43.53	-26.54	-18.64	-52.38	-66.74	-57.33	-23.78	-33.53	-50.40	-70.57	-39.26	-34.50	-30.22	-40.59	-61.47	-38.77	-40.68	-37.56	-34.94	-9.95	-25.16	-37.69	-36.41	-41.84	-52.35	-18.42	-41.03	-44.23	-47.63	-46.75	-58.85	-40.90	-32.99	-28.79	-37.93	-41.06	-46.20	-45.57	-36.52	-47.56	-38.80	-26.56	-25.92	-23.01	-30.89	-54.49	-27.81	-30.44	-43.55
AMIGO3	-42.60	-28.70	-22.67	-53.13	-43.32	-34.83	-15.07	-21.09	-44.98	-63.44	-26.63	-43.48	-31.04	-37.53	-59.82	-29.09	-18.55	-20.86	-25.08	-19.46	-40.64	-39.60	-31.50	-34.73	-40.69	-5.44	-29.93	-49.31	-48.12	-32.31	-52.89	-41.60	-24.93	-14.73	-28.25	-39.05	-34.05	-37.87	-28.53	-41.75	-24.52	-21.71	-16.60	-12.78	-32.16	-32.48	-23.44	-22.55	-19.32
AMMECR1L	-32.06	-24.23	-27.12	-31.60	-31.50	-33.47	-22.14	-17.18	-23.44	-47.49	-27.69	-31.90	-11.57	-30.82	-26.45	-19.33	-21.43	-16.77	-18.01	-17.21	-23.44	-16.96	-26.76	-36.04	-40.85	-14.33	-21.32	-37.21	-32.92	-30.37	-42.52	-38.49	-13.97	-17.88	-21.35	-30.20	-34.90	-36.08	-30.97	-44.07	-19.50	-21.27	-10.72	-13.71	-21.05	-37.78	-19.73	-33.82	-35.49
AMN	-33.40	-30.06	-14.90	-65.94	-42.20	-46.78	-18.36	-21.44	-53.50	-61.22	-28.25	-46.16	-20.78	-39.53	-48.41	-16.86	-18.98	-24.15	-16.52	-32.48	-47.41	-43.34	-43.60	-32.38	-53.05	-5.00	-43.14	-36.11	-36.72	-27.89	-47.30	-35.05	-30.24	-17.34	-24.12	-42.03	-25.99	-44.74	-27.94	-51.37	-35.06	-21.29	-34.08	-27.16	-48.46	-39.18	-24.39	-36.95	-35.01
AMN1	-14.42	-25.50	-19.59	-24.98	-27.24	-30.38	-12.62	-16.48	-15.87	-44.34	-11.67	-31.98	-12.97	-14.49	-44.37	-9.38	-13.73	-3.70	-16.45	-15.49	-33.57	-18.27	-21.92	-27.56	-35.38	4.06	18.09	-21.51	-18.88	-22.59	-21.54	-38.45	-17.91	-9.01	-18.19	-20.26	-29.55	-26.32	-21.96	-43.02	-46.03	-14.62	-7.41	0.22	-25.51	-27.07	-19.95	-16.61	-4.21
AMOTL1	-25.04	-24.42	-20.40	-45.52	-40.11	-45.83	-5.32	-28.56	-46.15	-77.91	-18.18	-35.47	-23.89	-29.86	-38.69	-8.16	-18.78	-20.05	-19.99	-32.06	-36.20	-51.60	-33.04	-34.92	-31.91	-10.11	-41.80	-34.33	-39.95	-51.76	-24.23	-39.04	-13.83	-31.49	-14.44	-33.37	-31.69	-36.08	-36.94	-54.35	-41.37	-19.98	-38.36	-22.29	-23.51	-47.73	-26.04	-13.74	-29.76
AMOTL2	-53.82	-46.72	-22.25	-42.98	-46.30	-26.43	-26.47	-27.87	-13.63	10.31	-32.58	-43.67	-69.17	-46.85	-60.46	-53.42	-31.65	-31.38	-15.21	-20.92	-27.28	-44.39	-8.27	-43.40	-71.18	-19.66	-38.97	-29.02	-97.81	-48.15	-43.53	-31.11	-35.86	-20.06	-20.48	-26.61	-32.23	-33.84	-35.86	-35.35	-1.29	-34.18	-35.37	-12.56	-30.71	-39.10	-21.56	-16.35	-49.68
AMPD1	-25.16	-21.18	-8.12	-18.85	-37.45	-32.43	-12.85	-6.84	-34.26	-62.93	-21.99	-28.99	-7.28	-20.55	-24.71	1.64	6.54	-18.77	-13.26	-20.56	-22.34	-24.32	-15.14	-13.37	-32.96	4.92	-6.14	-19.00	-22.80	-24.31	-35.49	-40.13	-25.90	-12.16	-17.20	-19.32	-30.25	-29.49	-19.53	-42.31	-15.42	-6.80	-21.12	-3.30	-17.78	-34.06	-15.47	-21.37	-32.13
AMPD2	-46.78	-37.37	-36.59	-53.98	-40.59	-33.21	-22.97	-20.55	-46.64	-68.55	-17.33	-36.05	-23.60	-32.57	-52.28	-17.05	-14.15	-21.25	-21.28	-18.55	-40.26	-28.59	-40.81	-34.16	-44.18	-7.13	-31.84	-30.89	-41.15	-35.69	-54.53	-40.37	-22.84	-19.32	-27.04	-27.52	-33.22	-29.63	-27.15	-43.79	-36.23	-20.67	-22.94	-10.17	-27.09	-31.80	-24.22	-25.68	-23.99
AMPD3	-34.91	-32.24	-33.52	-66.38	-52.18	-52.48	-18.34	-26.91	-44.95	-66.33	-32.30	-41.56	-31.35	-42.74	-58.23	-25.68	-36.26	-16.36	-33.99	-34.56	-37.77	-35.55	-43.27	-25.88	-51.88	-17.05	-36.57	-39.27	-55.52	-45.56	-55.27	-42.83	-30.38	-18.13	-25.99	-36.67	-30.81	-34.74	-34.22	-41.15	-40.63	-15.80	-14.38	-16.06	-33.89	-40.61	-23.16	-24.79	-32.97
AMPH	-28.27	-28.51	-4.92	-33.32	-41.48	-24.71	-3.77	-28.24	-32.62	-65.38	-26.88	-42.49	-21.00	-28.36	-28.01	-24.08	-24.93	-15.65	-17.19	-15.48	-17.01	-24.37	-32.60	-25.86	-43.38	-1.79	-34.92	-22.46	-24.83	-19.80	-41.38	-33.41	-27.22	-18.15	-12.34	-24.45	-35.97	-36.26	-25.48	-54.34	-31.40	-18.62	-23.33	-5.01	-30.05	-29.16	-21.65	-24.86	-28.10
AMT	-45.52	-43.15	-26.24	-48.98	-61.46	-39.17	-15.59	-35.03	-50.73	-83.70	-26.43	-44.77	-39.85	-37.42	-54.16	-29.46	-42.38	-42.24	-25.18	-28.30	-53.36	-46.17	-33.26	-48.69	-48.71	-16.34	-37.73	-40.55	-47.62	-46.14	-57.18	-48.20	-26.99	-11.23	-24.42	-40.01	-41.50	-32.76	-30.62	-50.60	-28.92	-20.15	-23.27	-10.74	-37.99	-36.23	-26.51	-15.96	-34.71
AMTN	-43.04	-29.48	-20.13	-38.95	-45.64	-37.41	-18.62	-25.39	-40.09	-70.70	-27.01	-37.69	-28.35	-31.52	-51.17	-21.43	-26.04	-20.87	-17.22	-18.93	-38.01	-28.00	-28.08	-36.77	-51.32	-1.83	-33.20	-35.14	-43.01	-39.80	-46.16	-34.81	-22.30	-20.36	-29.74	-27.12	-34.14	-35.35	-27.19	-45.86	-31.03	-18.23	-30.46	-9.79	-27.89	-36.06	-17.56	-16.22	-33.40
AMY2A	-23.25	-23.20	-26.82	-24.23	-32.87	-17.43	-16.04	-20.68	-34.41	-66.24	-7.25	-28.88	-18.49	-33.77	-24.37	-6.60	2.66	-10.97	-21.33	-8.15	-32.10	-18.90	-25.72	-29.48	-37.73	6.03	-21.77	-33.79	-29.00	-28.32	-19.16	-24.83	-25.22	-13.23	-21.57	-22.24	-23.70	-22.65	-13.63	-36.87	-25.04	-12.29	-0.99	-0.16	-3.61	-16.04	-20.12	-16.19	-14.19
AMY2B	-10.60	-6.58	-5.11	-5.38	-8.65	-5.09	-3.89	-4.20	-11.07	-14.71	-0.86	-8.27	-3.17	-7.30	-10.99	-5.40	-5.55	-2.24	-5.65	-5.64	-6.58	-2.30	-9.24	-6.78	-10.78	1.95	-7.51	-6.77	-7.57	-7.68	-11.97	-8.58	-4.80	-6.26	-5.29	-5.19	-7.45	-7.41	-4.74	-8.38	-5.76	-2.22	-2.50	1.65	-3.54	-5.95	-4.53	-5.55	-5.91
AMZ1	-19.56	-20.45	-14.77	-50.91	-45.10	-8.28	12.02	-2.86	-29.88	-46.21	-14.62	-28.52	17.27	-37.86	-23.97	-17.03	-18.79	-5.11	-11.93	-23.41	-3.38	-26.74	-50.37	-9.15	-36.92	-12.28	-32.04	-21.20	-24.10	-25.58	-34.78	-32.19	-28.81	-21.43	-3.52	-25.09	-23.08	-35.04	-28.00	-41.01	-34.67	-23.39	-12.85	-4.59	-22.26	-38.44	-12.56	-21.76	-18.96
AMZ2	-33.16	-25.72	-2.65	-33.26	-37.85	-30.30	-22.08	-23.26	-43.46	-58.65	-28.33	-32.72	-22.29	-27.88	-36.83	-26.75	-24.37	-14.60	-19.21	-23.97	-43.03	-31.75	-46.02	-23.36	-44.21	-6.76	-27.55	-36.08	-41.72	-24.27	-34.81	-36.40	-18.24	-30.20	-13.35	-32.53	-17.36	-38.30	-25.48	-41.20	-26.48	-24.22	-24.68	-6.78	-28.43	-38.09	-30.57	-34.50	-36.01
ANAPC1	24.75	30.34	9.62	50.18	50.70	48.38	11.83	15.63	39.82	72.90	33.25	56.23	35.70	30.05	36.17	15.91	23.12	19.10	39.73	35.39	38.12	28.67	35.65	39.08	55.76	11.69	49.62	29.03	78.56	47.39	50.46	37.13	24.07	6.21	23.14	14.35	28.30	68.10	67.30	70.55	24.70	37.44	27.62	8.80	18.33	33.23	8.10	29.90	66.79
ANAPC2	34.74	24.66	38.40	45.43	59.89	57.24	15.98	50.15	26.87	90.28	43.43	68.38	61.00	44.16	63.14	30.68	46.69	28.52	35.50	53.10	51.71	48.76	30.21	45.65	69.47	12.29	48.50	38.29	67.10	58.20	56.55	58.96	40.25	44.38	45.07	37.38	64.86	103.86	75.42	96.79	62.30	30.31	33.27	22.07	54.77	67.73	40.28	26.29	87.49
ANAPC4	13.68	16.96	8.62	58.20	30.76	36.70	9.43	17.85	32.21	52.19	35.63	35.04	30.11	45.86	70.29	27.15	8.13	6.41	40.07	36.19	26.30	34.39	11.27	30.71	45.97	1.09	27.53	10.79	55.46	33.95	29.07	44.32	44.40	18.94	14.28	19.68	26.64	48.15	61.34	48.28	27.41	19.98	20.30	14.55	33.75	58.53	20.55	16.83	82.18
ANAPC5	7.50	11.05	15.62	35.46	44.37	32.28	19.76	16.68	37.73	52.32	13.96	19.88	12.60	24.72	11.53	10.34	12.02	1.00	32.30	20.91	16.00	41.80	11.72	26.64	35.51	5.29	35.65	46.78	52.61	17.37	17.80	46.92	30.73	10.08	18.38	28.33	14.20	17.93	32.08	48.59	31.39	8.24	12.08	8.83	17.64	27.90	21.86	5.25	51.44
ANAPC7	-20.62	-24.33	-3.38	-38.61	-29.53	-43.08	-17.41	-14.04	-42.75	-47.94	-13.96	-17.22	-24.70	-9.04	-48.86	-13.61	-15.63	-23.41	-13.13	-9.81	-25.42	-24.25	-20.90	-14.10	-44.21	-13.93	-34.18	-34.15	-38.85	-24.69	-19.29	-23.64	-20.00	-12.98	-18.16	-20.58	-3.18	-25.85	-23.30	-36.81	4.39	-6.68	-10.18	-13.25	-20.75	-19.77	-1.32	-14.95	-22.54
ANAPC10	-5.36	12.64	-1.07	25.44	21.07	15.07	-0.84	-0.95	2.00	22.00	13.86	17.87	5.68	-0.80	2.02	1.64	5.75	1.97	5.55	14.85	-0.24	7.85	4.54	1.00	8.09	7.08	14.07	14.19	36.76	25.87	19.40	7.64	4.34	-6.98	-7.84	3.92	0.96	20.28	14.04	31.13	25.33	-5.86	-4.84	-4.92	3.62	0.43	-11.94	-0.54	17.94
ANAPC11	48.50	61.05	36.64	86.47	57.34	41.72	29.27	47.29	64.14	112.98	66.19	96.16	57.83	67.09	78.09	40.51	54.10	36.55	60.49	69.33	77.04	85.75	65.01	61.71	93.04	19.03	86.18	53.30	117.43	52.44	79.20	65.53	47.34	53.56	60.18	48.56	70.10	108.00	96.41	117.27	79.28	60.62	31.50	21.44	59.82	89.21	42.66	48.74	115.70
ANAPC13	-8.65	9.41	18.79	30.69	7.77	6.72	13.05	15.48	23.84	27.78	19.54	-11.41	6.12	2.42	-18.30	1.45	9.52	16.89	1.52	20.31	-4.39	38.42	21.76	-8.97	27.20	6.25	25.52	7.80	-10.05	4.51	-22.04	40.63	9.53	4.99	-14.42	25.25	-0.75	19.93	9.03	35.43	32.85	8.97	16.52	3.63	8.02	21.99	-2.34	4.76	1.68
ANAPC15	23.55	10.04	-7.33	-2.05	8.49	-20.54	-4.04	1.33	5.94	-17.38	41.46	-13.26	22.05	25.70	28.29	18.62	2.63	1.71	19.99	18.46	18.49	29.86	23.36	40.40	41.13	1.95	27.50	12.98	-11.74	-2.35	-11.99	-13.86	-5.31	9.12	3.56	26.14	-9.61	40.50	56.97	60.90	33.81	28.62	24.37	-12.82	38.22	32.27	18.39	0.77	15.01
ANAPC16	-27.43	-31.30	-19.18	-25.10	-15.87	-47.10	-15.01	-27.28	-36.04	-69.68	-37.32	-50.17	-15.18	-26.68	-46.73	-28.00	-17.61	-14.34	-17.41	-15.55	-28.55	-25.31	-29.85	-26.45	-38.08	-6.31	-40.66	-32.78	-43.80	-33.88	-30.05	-46.32	-15.23	-24.98	-17.81	-23.49	-25.37	-37.42	-28.23	-53.05	-31.54	-20.45	-15.82	-11.40	-28.91	-37.90	-17.55	-26.02	-36.42
ANG	-22.56	-24.48	-13.74	-12.24	-0.16	-30.07	-21.55	-27.73	-21.99	-46.41	-23.29	-9.30	-35.29	-21.69	-47.28	-12.80	-20.12	-4.99	-18.31	-5.74	-12.06	-18.03	-22.75	-28.14	-35.07	-6.92	0.17	-27.44	-24.46	-26.42	-26.19	-22.50	-14.95	-30.41	-9.70	-12.60	-37.43	-45.56	-27.02	-42.15	-27.16	-18.44	-11.00	-17.22	-17.74	-32.36	-7.46	-9.16	-33.44
ANGEL1	-3.87	-11.96	-14.97	-17.18	-8.99	-10.75	-6.99	-7.20	-7.91	-18.40	-6.63	-21.51	-16.57	-6.23	-23.85	-0.17	-5.62	-7.65	4.78	6.62	-8.21	-12.73	-14.66	-10.96	-13.21	2.84	0.19	-22.49	-8.46	-7.32	-4.63	0.79	-9.42	-1.96	3.81	-12.12	-16.36	-16.59	-1.19	0.02	-8.85	-5.97	1.39	-0.08	-13.08	-10.88	1.84	-18.23	-11.45
ANGEL2	-29.23	-27.48	-20.73	-42.07	-54.90	-35.47	-9.39	-23.92	-48.29	-60.59	-30.95	-38.32	-29.21	-17.05	-36.77	-18.23	-11.71	-9.22	-15.59	-20.55	-28.24	-34.87	-28.59	-28.80	-45.03	-5.34	-26.40	-22.06	-40.34	-38.50	-48.69	-34.00	-9.92	-23.87	-22.69	-25.49	-20.59	-39.87	-34.87	-52.74	-29.95	-21.68	-26.48	-4.74	-24.04	-35.73	-8.15	-28.55	-39.95
ANGPT1	-17.83	-27.99	-20.69	-41.12	-31.57	-39.16	-14.34	-19.54	-23.61	-82.32	-25.65	-31.86	-35.69	-10.90	-40.17	-17.59	-15.70	1.34	-9.34	-16.95	-41.44	-36.22	0.27	-11.90	-46.80	-6.22	-38.85	-31.27	-35.21	-33.33	-36.63	-38.33	-36.33	-24.82	-30.28	-33.14	-28.33	-37.91	-32.66	-49.39	-36.72	-17.53	-24.23	-6.72	-30.13	-37.84	-8.22	-11.18	-35.86
ANGPT2	-18.50	-24.21	-11.59	-30.82	-34.72	-20.05	-20.37	-20.32	-28.97	-47.35	-17.11	-34.17	-21.77	-17.93	-39.34	-21.49	-15.57	-12.43	-15.88	-16.39	-31.14	-31.05	-30.80	-24.96	-29.60	-2.67	-32.26	-27.13	-33.09	-19.80	-36.43	-31.06	-24.39	-14.04	-17.21	-10.71	-10.19	-31.27	-20.64	-31.65	-20.67	-16.99	-17.54	1.72	-14.88	-33.97	-11.43	-6.33	-25.81
ANGPT4	-32.31	-37.68	-37.76	-67.08	-60.02	-58.35	-22.70	-41.32	-56.64	-82.50	-39.67	-61.37	-52.51	-69.60	-71.74	-28.55	-45.41	-37.48	-41.12	-26.25	-62.78	-75.88	-53.13	-46.03	-67.49	-23.33	-62.30	-87.38	-57.24	-50.09	-68.49	-28.55	-28.41	-34.69	-29.51	-43.50	-50.41	-52.96	-38.86	-51.66	-46.84	-26.22	-34.95	-34.24	-45.38	-61.95	-19.03	-39.66	-46.65
ANGPTL1	-30.66	-29.81	-16.23	-48.08	-50.24	-41.52	-8.10	-29.04	-32.83	-63.07	-21.22	-28.02	-35.19	-16.65	-49.34	-27.27	-19.30	-25.74	-17.97	-28.17	-39.28	-38.51	-30.50	-19.80	-41.57	-12.95	-31.07	-23.83	-41.87	-43.48	-50.69	-41.50	-11.00	-26.16	-21.23	-36.24	-27.62	-43.28	-36.95	-49.21	-34.77	-18.92	-19.04	-8.51	-29.04	-40.99	-19.55	-22.33	-39.62
ANGPTL2	-42.57	-32.50	-19.73	-55.96	-35.78	-38.32	-14.83	-19.12	-54.36	-67.76	-21.80	-32.18	-31.40	-44.47	-45.84	-21.45	-20.19	-20.12	-21.34	-19.23	-40.14	-49.61	-34.16	-33.34	-45.29	-10.99	-26.52	-39.42	-42.15	-38.71	-55.63	-41.45	-33.46	-27.42	-30.09	-39.94	-38.09	-37.73	-32.50	-53.77	-31.77	-29.65	-21.31	-22.11	-35.53	-44.56	-15.61	-35.02	-38.99
ANGPTL3	-31.48	-29.68	-30.10	-51.17	-26.07	-30.65	-21.25	-27.61	-48.04	-62.15	-21.80	-18.83	-25.56	-21.45	-45.01	-15.20	-23.85	-19.85	-13.71	-21.18	-43.29	-32.63	-19.79	-30.39	-42.13	-9.99	-26.51	-34.34	-31.59	-38.98	-46.76	-32.01	-18.86	-21.97	-19.52	-29.26	-27.40	-35.25	-18.35	-37.10	-27.87	-14.64	-18.20	-9.86	-19.88	-31.86	-18.98	-13.32	-26.13
ANGPTL4	-28.95	-18.82	-12.11	-30.07	-31.94	-26.25	-12.39	-13.14	-32.87	-43.67	-5.74	-26.95	-23.14	-20.69	-35.38	-17.31	-15.61	-11.24	-18.35	-19.77	-31.66	-21.20	-19.02	-35.65	-35.73	-5.61	-29.60	-24.89	-25.43	-23.06	-34.13	-34.29	-28.14	-12.78	-18.64	-28.76	-15.84	-28.32	-24.23	-39.69	-22.91	-19.43	-20.71	-11.28	-29.91	-25.37	-17.89	-22.65	-28.16
ANGPTL5	-32.93	-19.12	-21.39	-33.83	-43.50	-33.04	-11.95	-18.72	-40.05	-63.04	-29.67	-31.98	-29.88	-30.75	-49.03	-21.96	-17.48	-18.27	-18.21	-24.79	-47.92	-31.37	-27.24	-28.93	-43.96	4.99	-24.22	-28.73	-29.31	-39.36	-33.29	-24.27	-15.64	-10.14	-0.96	-16.98	-30.02	27.15	-23.86	-41.22	-30.45	-14.05	-13.26	-6.01	-19.73	-31.05	-23.00	-12.93	-28.14
ANGPTL6	-28.66	-15.12	-3.78	-29.33	-29.45	-16.98	-11.63	-16.31	-18.65	-41.76	-18.26	-20.55	-22.54	-30.04	-35.59	-23.46	-19.69	-29.35	-19.53	-13.00	-23.02	-31.25	-18.93	-25.51	-30.05	-19.05	-35.18	-17.24	-29.69	-31.15	-44.94	-25.94	-20.87	-9.99	-21.78	-27.42	-7.15	-19.50	-15.85	-22.23	-13.21	-1.37	-21.48	-4.66	-13.24	-17.55	-18.88	-17.73	-12.91
ANGPTL7	-27.16	-22.77	-29.80	-45.91	-47.15	-33.03	-10.17	-9.29	-47.22	-49.83	-22.39	-32.26	-16.53	-26.37	-39.67	-16.22	-19.48	-16.81	-18.55	-17.08	-31.30	-29.29	-23.73	-34.37	-47.89	-4.72	-25.61	-10.49	-33.77	-37.51	-47.72	-36.50	-14.28	-17.55	-27.23	-24.65	-36.66	-29.04	-17.68	-41.40	-35.23	-17.40	-28.54	-14.47	-22.03	-32.73	-30.18	-19.94	-22.65
ANK1	-20.73	-29.28	-26.64	-56.10	-25.49	-39.75	-19.35	-17.06	-16.32	-55.93	-19.77	-31.54	-29.07	-29.28	-53.38	-19.92	-28.19	-19.84	-17.61	-18.77	-34.24	-22.53	-27.05	-35.46	-55.06	-8.40	-25.80	-35.95	-54.73	-29.57	-48.58	-34.47	-32.42	-19.47	-30.65	-26.61	-35.67	-41.48	-24.07	-51.70	-29.17	-26.05	-35.56	-12.31	-30.19	-36.62	-26.65	-12.90	-36.27
ANK2	-53.42	-36.33	-17.35	-53.26	-69.22	-64.81	-21.74	-25.61	-51.99	-74.87	-34.54	-39.36	-21.76	-36.97	-57.47	-31.75	-26.34	-26.03	-19.79	-25.71	-52.82	-47.37	-28.88	-36.14	-59.85	-23.37	-51.70	-63.65	-53.12	-45.89	-54.97	-39.34	-35.27	-25.58	-28.85	-26.84	-29.89	-36.81	-33.17	-42.40	-37.22	-25.52	-46.36	-19.66	-34.83	-47.19	-14.49	-18.36	-26.13
ANK3	-20.92	-27.49	-8.55	-28.46	-26.04	-20.46	-9.05	-14.63	-28.93	-55.77	-24.30	-39.16	-20.32	-13.00	-37.13	-13.83	-7.96	-5.64	-17.92	-8.43	-17.23	-14.34	-12.20	-14.45	-38.42	1.67	-12.44	-16.89	-40.83	-17.15	-30.42	-29.58	-13.16	-19.48	-7.82	-21.60	-32.07	-32.61	-25.02	-38.74	-28.63	-17.52	-17.70	0.43	-24.72	-21.26	-27.65	-9.55	-34.77
ANKAR	-27.19	-25.00	-26.37	-48.81	-39.02	-47.29	-20.74	-31.68	-46.76	-62.02	-25.69	-36.76	-13.44	-32.32	-38.71	-16.26	-20.01	-25.61	-24.82	-21.12	-35.11	-36.64	-43.82	-31.19	-46.36	-17.29	-38.14	-43.22	-39.58	-36.28	-43.13	-38.22	-25.02	-15.19	-19.75	-35.95	-35.41	-38.00	-25.36	-39.02	-33.31	-26.50	-27.70	-15.21	-36.06	-35.16	-7.70	-27.32	-40.34
ANKDD1A	-14.95	-24.21	-7.30	-29.07	-39.08	-32.62	-4.69	-17.50	-14.27	-49.29	-30.11	-25.33	-17.35	-17.01	-33.87	-14.15	-8.89	-9.65	-15.04	-23.12	-25.55	-21.91	-24.29	-23.51	-37.56	-4.77	-22.35	-31.99	-32.52	-38.31	-32.61	-32.10	-13.03	-20.98	-22.01	-30.87	-37.21	-35.50	-28.96	-45.88	-24.58	-29.17	-31.91	-5.81	-39.56	-41.78	-18.99	-22.02	-34.52
ANKDD1B	-38.70	-29.10	-29.08	-42.00	-49.15	-37.67	-18.24	-31.98	-33.94	-61.76	-33.88	-22.27	-31.94	-32.01	-40.79	-19.92	-28.60	-26.11	-23.45	-20.30	-30.08	-35.64	-26.60	-30.35	-51.76	-12.97	-31.06	-41.20	-42.05	-32.79	-49.60	-29.04	-11.16	-14.89	-8.90	-30.49	-22.88	-30.75	-32.14	-37.38	-25.85	-12.33	-26.52	-10.39	-28.44	-22.81	-19.65	-6.87	-30.42
ANKEF1	-23.10	-32.88	-22.33	-54.12	-59.59	-42.05	-17.41	-32.91	-38.34	-70.73	-33.67	-48.70	-26.77	-40.81	-51.31	-20.87	-31.98	-24.82	-26.65	-21.18	-44.58	-24.78	-50.74	-34.21	-58.67	-12.28	-40.41	-37.46	-46.84	-37.43	-59.44	-24.12	-31.46	-18.51	-22.62	-29.63	-37.88	-39.08	-38.42	-51.42	-43.67	-23.33	-27.80	-10.24	-37.22	-43.34	-24.78	-26.75	-35.40
ANKFN1	-20.49	-10.91	-0.19	-29.82	-47.13	-35.25	-12.14	-18.55	-23.93	-44.49	-30.95	-33.27	-26.49	-31.32	-36.92	-13.40	-19.89	-24.55	-19.66	-25.82	-38.64	-29.17	-25.11	-15.17	-35.01	-17.47	-32.13	-24.99	-43.00	-25.84	-35.23	-35.93	-16.16	-19.86	-15.81	-21.03	-14.26	-35.86	-26.90	-36.57	-27.20	-21.07	-33.20	2.71	-18.44	-35.35	-22.24	-10.30	-37.69
ANKFY1	-16.50	-15.82	-26.43	-57.67	-52.55	-35.38	-16.04	-20.34	-44.07	-26.73	-29.28	-38.37	-22.00	-23.11	-59.84	-16.61	-12.60	-15.93	-19.04	-19.03	-36.19	-17.98	-40.60	-29.68	-21.53	-8.78	-38.77	-44.79	-34.59	-31.21	-55.82	-22.93	-10.35	-7.87	-23.48	-3.13	-30.43	-44.96	-31.66	-41.57	-37.99	-8.19	-19.97	-12.12	-27.63	-47.00	-5.72	-28.51	-32.30
ANKH	-15.55	-24.21	-11.59	-60.59	-37.46	-41.00	1.30	-23.27	-43.09	-46.39	-21.79	-33.59	-33.06	-7.78	-48.02	-14.86	0.23	-17.82	-14.22	-9.98	-39.96	-8.52	-10.85	-23.88	-44.01	-12.04	-26.20	-35.19	-52.09	-29.31	-46.78	-10.98	-15.65	4.11	-11.60	-21.83	-28.32	-35.47	-28.43	-35.91	-7.14	-29.39	-13.38	-10.68	-24.43	-36.42	-20.08	-26.50	-37.86
ANKIB1	-19.04	-17.98	-27.40	-33.91	-45.77	-25.73	-11.01	-24.12	-39.17	-67.02	-27.86	-14.66	-21.74	-22.66	-45.27	-14.23	-11.85	-3.22	-16.67	-12.67	-44.28	-19.99	-32.06	-30.36	-44.99	-4.93	-22.89	-36.19	-29.04	-30.69	-28.29	-38.60	-21.32	-14.76	-22.70	-24.47	-32.58	-32.54	-27.58	-37.47	-27.66	-19.65	-18.30	-3.27	-23.53	-30.80	-22.55	-17.01	-13.86
ANKK1	-43.42	-19.22	-18.82	-50.90	-35.65	-37.24	-6.81	-22.33	-38.68	-68.92	-31.85	-33.85	-24.93	-33.96	-47.82	-18.18	-22.62	-17.10	-18.91	-25.43	-38.15	-50.65	-38.99	-25.84	-50.92	-10.01	-33.80	-29.30	-38.72	-41.79	-39.70	-30.00	-21.60	-21.60	-27.46	-20.37	-34.18	-39.68	-23.79	-55.16	-33.68	-16.07	-23.20	-4.86	-22.73	-32.67	-25.57	-26.47	-27.03
ANKLE1	-27.11	-9.22	-14.32	-16.12	-26.39	-33.64	-9.27	-5.47	-20.35	-28.93	-10.40	-27.90	-21.00	-32.11	-17.62	-7.83	-18.54	-18.89	-17.66	-22.85	-0.81	-15.45	-14.70	-14.99	-35.09	0.11	-23.33	-20.61	-40.48	-23.11	-27.55	-29.84	-25.45	-10.11	-15.07	-11.66	-22.25	-33.08	-24.58	-34.62	-21.81	-14.48	-20.74	-8.05	-20.87	-24.55	-24.84	-6.73	-20.91
ANKLE2	62.88	60.41	34.99	106.49	76.12	82.27	52.17	58.15	68.25	149.30	55.56	93.48	77.09	74.94	136.49	44.70	44.01	34.07	94.12	75.72	88.52	93.00	76.24	81.38	156.60	30.33	68.70	59.53	129.35	46.45	97.38	109.68	81.41	44.45	64.62	60.80	67.42	93.70	107.68	111.83	63.86	64.86	29.09	30.58	64.68	88.14	24.95	34.37	95.03
ANKMY1	-37.27	-30.58	-25.25	-38.20	-47.70	-32.47	-13.44	-33.30	-48.98	-68.45	-26.77	-40.17	-24.64	-27.67	-51.22	-17.83	-22.34	-12.15	-26.81	-24.69	-40.10	-36.33	-58.84	-40.75	-50.25	-19.53	-38.50	-26.66	-41.20	-38.67	-42.65	-46.99	-29.95	-31.21	-35.06	-33.71	-38.70	-47.60	-31.61	-41.33	-36.52	-28.63	-29.48	-9.56	-34.71	-31.74	-23.66	-27.77	-32.92
ANKMY2	-7.06	-17.10	-13.46	-17.89	-45.39	-17.23	12.12	-10.58	-46.30	-52.76	-35.13	-24.21	-21.60	-17.83	-35.51	-19.86	-7.52	-11.46	-16.35	-12.75	-4.06	-11.55	-30.25	-29.73	-37.98	-20.39	-22.66	-28.88	-20.76	-32.50	-23.30	-25.07	-20.05	-17.51	-12.43	-20.16	-33.14	-36.63	-28.28	-44.24	-15.60	-19.88	-21.74	-3.85	-24.16	-36.59	-34.71	-16.49	-21.85
ANKRA2	-13.30	-16.79	-3.20	-28.53	-21.55	-28.39	-0.73	-10.10	-29.63	-37.60	-20.44	-6.43	-21.97	-16.43	-24.84	-3.00	-7.33	-11.96	-12.63	-15.30	-15.76	-9.64	-16.73	-16.86	-32.79	-3.91	-15.51	-13.04	-22.22	-21.60	-22.58	-16.46	-12.01	-21.04	-8.15	-19.08	-17.70	-21.91	-11.21	-35.12	-17.68	-8.29	-10.37	-0.24	-5.32	-20.26	-12.34	-0.30	-21.44
ANKRD1	-37.58	-32.78	-25.16	-47.74	-56.19	-47.38	-14.07	-26.59	-48.26	-77.38	-40.49	-42.00	-25.17	-36.24	-55.41	-25.02	-34.46	-26.12	-28.19	-22.29	-44.80	-17.70	-22.52	-38.05	-43.14	-11.41	-50.24	-42.71	-47.36	-38.78	-38.31	-37.36	-26.10	-26.63	-25.14	-32.12	-42.89	-42.70	-36.83	-44.73	-24.94	-11.98	-28.95	-14.57	-39.83	-45.45	-22.11	-32.80	-34.31
ANKRD2	-25.94	-22.41	-21.58	-41.69	-39.95	-34.44	-6.99	-16.35	-32.91	-61.20	-29.91	-39.28	-20.62	-27.21	-45.69	-17.12	-16.36	-24.98	-12.84	-16.26	-30.76	-30.09	-30.35	-19.91	-43.50	-4.19	-29.76	-23.93	-48.28	-34.98	-35.80	-30.42	-16.83	-9.67	-20.29	-30.88	-25.98	-33.06	-25.84	-42.36	-25.03	-2.85	-24.19	-6.81	-18.65	-30.21	7.20	-14.79	-25.43
ANKRD6	-20.25	-32.10	-22.13	-49.36	-46.74	-48.13	-16.29	-20.75	-40.02	-57.66	-40.08	-8.42	-19.97	-31.65	-41.78	-19.14	-18.73	-22.45	-21.38	-19.77	-31.98	-33.17	-13.20	-37.28	-45.99	-11.93	-28.54	-42.33	-42.72	-37.37	-55.80	-32.00	-18.52	-18.69	-33.93	-18.57	-32.05	-38.10	-18.28	-45.10	-21.62	-6.45	-23.59	-1.72	-26.34	-32.29	-22.82	-11.54	-34.03
ANKRD7	-34.46	-22.16	-11.65	-18.72	-43.42	-42.83	-18.78	-28.00	-38.02	-67.60	-34.28	-16.18	-30.28	-34.54	-42.73	-20.14	-26.41	-20.02	-16.86	-21.83	-34.96	-35.96	-31.17	-32.18	-44.92	-11.73	-30.05	-44.72	-37.53	-29.80	-46.55	-39.81	-27.45	-14.51	-18.16	-24.96	-31.73	-31.64	-27.32	-39.76	-40.80	-22.66	-25.81	-19.01	-30.06	-34.74	-26.26	-22.23	-38.53
ANKRD9	-34.01	-22.56	-30.78	-65.63	-48.37	-40.75	-22.32	-22.98	-50.58	-76.60	-16.04	-48.25	-29.37	-40.09	-58.39	-9.65	-32.16	-24.72	-15.00	-31.70	-57.05	-47.06	-52.62	-39.46	-52.67	-15.29	-44.85	-29.77	-43.57	-26.37	-41.46	-31.35	-32.73	-22.71	-20.92	-42.55	-16.85	-39.74	-26.65	-46.43	-33.01	-23.49	-26.39	-19.91	-30.95	-38.40	-20.23	-27.35	-25.78
ANKRD10	-34.78	-38.06	-24.88	-47.84	-56.16	-40.79	-5.90	-18.42	-45.24	-71.08	-35.22	-51.06	-29.46	-36.11	-62.70	-17.25	-24.90	-23.11	-21.82	-21.64	-45.78	-40.95	-52.40	-33.76	-52.28	-16.62	-45.33	-24.64	-41.59	-26.34	-55.42	-41.31	-17.76	-14.08	-24.28	-16.09	-21.09	-33.19	-38.10	-32.86	-33.24	-9.07	-27.09	-2.61	-15.43	-25.39	2.82	-22.00	-28.16
ANKRD11	-0.95	14.54	-3.10	-58.15	-23.10	-14.21	7.22	5.30	-18.21	19.66	-24.12	2.30	-20.02	-17.50	-18.27	-7.13	-2.02	-0.63	-7.81	-4.64	0.07	3.54	20.31	6.80	1.81	-1.90	-21.21	-6.62	-3.41	16.32	-13.56	-1.54	-4.84	14.10	-2.67	-6.17	-0.77	-10.78	-12.40	-11.82	-6.31	5.41	-23.20	-1.59	-2.11	-24.96	3.69	-0.36	-15.08
ANKRD12	-34.20	-29.63	-25.84	-43.33	-39.86	-31.52	-10.04	-16.21	-45.76	-56.96	-25.51	-31.87	-30.14	-23.26	-51.66	-18.21	-13.68	-10.59	-21.13	-15.79	-40.94	-20.89	-33.40	-23.13	-44.69	5.95	-24.20	-34.98	-36.97	-26.82	-39.89	-29.03	-21.70	-20.56	-21.10	-21.30	-32.49	-34.93	-22.54	-42.71	-31.71	-7.53	-7.65	1.65	-26.41	-18.43	-20.57	-28.25	-34.13
ANKRD13A	-15.11	-27.46	-14.43	-45.36	-30.75	-36.56	-13.32	-20.52	-31.09	-49.41	-28.95	-16.07	-23.95	-17.99	-35.73	-23.06	-18.49	-16.76	-13.20	-8.72	-8.10	-34.74	-18.51	-22.07	-38.52	-11.34	-35.22	-33.24	-38.57	-34.76	-37.77	-34.72	-12.19	-27.31	-11.96	-30.63	-30.95	-29.51	-23.64	-44.88	-42.62	-12.60	-31.40	-15.97	-24.73	-45.39	-27.15	-21.03	-34.70
ANKRD13B	-23.75	-24.81	-27.85	-40.46	-29.81	-29.76	-16.77	-18.77	-38.28	-47.44	-23.33	-33.80	-17.62	-24.81	-40.02	-19.79	-21.82	-24.72	-14.51	-17.31	-22.39	-30.60	-20.96	-29.58	-31.31	-9.56	-27.32	-48.05	-44.49	-24.18	-37.41	-36.58	-19.10	-13.94	-21.80	-31.49	-12.72	-26.47	-31.38	-38.33	-31.09	-23.33	-16.04	-15.91	-28.17	-26.23	-18.08	-17.04	-30.95
ANKRD13C	-34.43	-31.74	-35.94	-56.07	-48.22	-47.29	-23.72	-32.03	-37.31	-64.58	-30.29	-26.39	-26.17	-34.31	-44.08	-26.15	-28.09	-37.29	-11.26	-14.17	-45.91	-30.16	-32.77	-44.10	-49.77	-15.36	-34.30	-53.12	-55.42	-37.99	-62.78	-45.40	-21.44	-7.98	-29.61	-24.98	-32.73	-31.33	-22.09	-43.89	-25.60	-14.02	-33.10	-4.52	-14.23	-25.72	-15.08	-10.01	-31.25
ANKRD13D	-29.30	-17.19	-9.74	-32.21	-29.45	-32.37	-11.73	-16.23	-18.78	-51.87	-18.78	-26.26	-2.45	-23.04	-32.47	-18.53	-15.89	-25.58	-17.77	-16.45	-20.54	-25.17	-3.28	-16.24	-40.46	-9.16	-20.40	-21.28	-22.13	-15.44	-21.41	-37.56	-12.95	-23.07	-13.10	-39.79	-20.85	-25.11	-15.15	-37.10	-25.45	-10.07	-18.12	-13.44	-25.38	-30.86	-20.23	-16.77	-30.99
ANKRD16	-16.13	-18.65	-18.50	-61.77	-41.10	-39.94	-9.01	-16.48	-28.45	-50.73	-26.43	-28.72	-30.58	-17.89	-53.30	-14.79	-20.02	-10.07	-11.87	-28.06	-39.81	-33.07	-37.23	-26.65	-40.92	-18.88	-36.28	-33.52	-32.08	-24.36	-41.17	-35.88	-17.19	-28.43	-5.35	-23.76	-25.21	-37.74	-25.99	-32.09	-38.84	-16.19	-28.89	-9.31	-15.25	-33.93	-14.93	-21.57	-26.92
ANKRD17	-38.33	-31.92	-10.95	6.61	4.24	-6.58	-6.06	-19.91	-14.18	-36.41	-33.59	-36.25	48.17	-3.65	-4.62	-31.30	-11.69	-24.84	-7.51	19.55	-17.33	-16.70	14.51	-41.53	8.97	3.67	-22.25	-44.72	-33.11	-32.91	-34.30	-7.38	-11.67	-2.44	-26.16	12.82	-11.80	-26.30	-18.36	-36.54	23.98	-13.68	-5.70	-4.09	-5.04	-29.93	22.49	-4.04	-40.39
ANKRD18A	1.79	-4.02	-11.20	1.21	-19.01	6.80	-3.44	4.26	-14.53	-7.02	-6.40	3.25	1.80	20.24	17.00	-5.84	-8.71	-1.42	16.80	-0.98	0.90	0.89	0.25	-3.12	3.50	1.44	5.11	-29.71	0.85	5.14	-15.50	5.28	5.40	-0.94	-5.22	-3.61	-2.58	0.58	7.62	-9.84	-20.05	15.55	-6.09	6.75	9.58	-8.13	-10.73	-9.56	-5.10
ANKRD22	-17.07	-35.24	-14.06	-19.45	-26.53	-37.84	-4.29	-16.54	-22.06	-43.92	-27.01	-29.87	-2.19	-15.47	-38.17	-16.38	-8.46	-0.88	-8.32	-5.17	-12.77	-1.69	-14.82	-21.38	-34.59	0.20	-19.68	-18.92	-24.49	-23.71	-23.53	-12.65	-5.81	-24.71	-9.16	-17.03	-32.30	-33.31	-22.55	-34.94	-23.35	17.59	-9.48	3.17	-11.40	-28.17	-2.23	-13.09	-33.84
ANKRD23	-13.74	-23.46	-9.74	-26.22	-35.43	-31.58	-8.31	-14.49	-9.86	-53.19	-17.09	-30.92	-2.19	-21.39	-43.02	-7.88	-8.10	-12.89	-1.73	-19.20	10.38	-7.35	-23.96	-30.03	-31.98	0.27	-16.96	-18.69	-34.11	-27.83	-36.22	-36.40	-24.56	-13.91	-23.15	-18.64	-34.81	-23.15	-25.37	-44.13	-19.14	-13.83	-19.53	-5.64	-16.41	-23.47	-25.66	-12.82	-25.85
ANKRD24	-25.56	-23.18	-14.66	-39.41	-35.08	-20.21	-17.28	-16.08	-18.09	-35.38	-28.31	-28.25	-16.53	-21.45	-39.34	-18.08	-21.21	-14.00	-13.64	-19.15	-6.08	-23.09	-20.69	-30.42	-42.10	-4.33	-30.73	-30.84	-31.65	-30.02	-46.11	-20.78	-22.48	-12.77	-18.51	-5.65	-14.37	-29.78	-15.09	-32.45	-6.92	-14.53	-11.81	-4.54	-5.11	-30.51	-20.56	-16.72	-21.76
ANKRD26	-36.85	-39.05	-41.15	-43.54	-60.84	-41.73	-25.59	-28.18	-46.80	-75.10	-53.04	-41.25	-39.72	-34.27	-59.95	-27.21	-18.14	-22.67	-45.97	-28.94	-46.80	-46.97	-43.87	-49.13	-54.62	-22.87	-44.91	-62.73	-53.93	-39.49	-59.97	-54.84	-31.42	-29.39	-30.34	-43.39	-40.52	-45.30	-42.29	-53.80	-22.86	-21.24	-54.88	-22.31	-33.92	-51.56	-32.77	-28.60	-35.97
ANKRD27	-12.56	-27.22	-18.48	-39.43	-70.62	-50.25	-17.48	-18.68	-32.15	-51.24	-30.29	-41.67	-44.11	-27.11	-49.93	-19.50	-30.23	-31.96	-17.09	-23.71	-33.67	-30.40	-54.92	-27.88	-50.86	-12.05	-49.81	-48.80	-46.74	-25.43	-37.16	-37.19	-21.28	-23.64	-31.85	-28.22	-38.59	-38.14	-27.51	-42.78	-30.45	-1.09	-33.58	-19.82	-24.44	-39.00	-25.75	-20.70	-30.28
ANKRD28	-39.76	-37.28	-44.02	-51.21	-65.27	-42.24	-23.49	-33.65	-56.82	-60.64	-39.55	-47.77	-34.52	-40.57	-65.65	-30.66	-40.10	-30.81	-26.55	-12.99	-45.87	-31.81	-49.87	-42.51	-47.28	-18.90	-44.70	-61.87	-49.73	-41.44	-48.26	-47.45	-15.40	-14.57	-33.95	-37.83	-43.04	-42.59	-44.64	-49.95	-24.70	-26.17	-35.62	-16.49	-40.04	-40.12	-31.95	-36.01	-34.55
ANKRD29	-36.97	-33.80	-19.20	-73.98	-63.45	-52.10	-18.32	-30.30	-13.44	-79.53	-39.80	-43.69	-31.99	-53.02	-59.43	-33.15	-19.85	-28.48	-19.32	-23.92	-46.10	-53.87	-40.70	-27.58	-54.09	-25.36	-42.30	-57.01	-61.00	-31.35	-52.74	-41.97	-26.33	-24.49	-21.28	-37.28	-36.41	-47.97	-36.80	-45.17	-33.73	-26.06	-44.73	-15.80	-29.36	-46.78	-22.24	-27.10	-36.04
ANKRD30A	-9.12	-24.30	-11.50	-3.21	-28.56	-18.79	-15.83	-13.15	-31.64	-43.08	-29.08	3.45	-31.10	-15.23	-38.64	-22.36	-10.50	-6.69	-13.27	-16.22	-24.35	-17.05	-28.17	-18.68	-29.32	1.91	-27.28	-7.99	-19.98	-24.33	-33.84	-33.72	-22.14	-16.68	-15.38	-17.36	-21.05	-35.06	-20.22	-45.41	-16.80	-12.74	-12.23	2.67	-24.09	-22.80	-17.45	-13.14	-25.24
ANKRD30B	-30.27	-30.88	-24.88	-34.40	-30.68	-37.87	-13.98	-27.32	-58.02	-61.40	-23.30	-36.47	-25.56	-29.47	-50.72	-17.57	-11.56	-9.78	-22.00	-25.93	-46.27	-18.84	-27.31	-34.15	-48.23	2.34	-33.96	-37.08	-37.56	-33.45	-36.18	-44.33	-22.68	-24.21	-24.44	-22.85	-40.92	-35.41	-35.38	-51.31	-31.79	-20.54	-29.50	-13.49	-26.33	-31.61	-18.88	-28.48	-38.94
ANKRD31	-16.20	-22.11	-14.42	-18.29	-6.82	-24.27	-2.12	-11.70	-17.02	-25.72	-16.02	-9.72	-23.52	-14.40	-22.07	-9.68	-0.12	-18.53	-0.96	-5.11	-10.69	-18.90	-24.82	-8.31	-39.31	2.87	-4.17	-12.58	-26.05	-26.95	-17.82	-19.94	-6.00	-10.14	9.73	-4.48	-18.80	-25.25	-20.38	-32.95	-18.66	-6.51	0.43	0.65	4.49	-19.60	-12.55	-2.24	-26.87
ANKRD33	-18.80	-19.04	-17.72	-51.11	-43.28	-33.52	-7.53	-13.85	-30.99	-63.66	-31.35	-13.79	-19.45	-18.62	-39.41	-13.92	-20.88	-16.05	-17.98	-25.12	-5.64	-30.74	-35.98	-27.88	-42.30	-13.24	-31.97	-36.65	-37.56	-26.24	-42.92	-32.16	-21.48	-29.30	-12.45	-34.69	-37.13	-34.41	-24.29	-54.62	-33.83	-12.86	-27.54	-11.11	-33.22	-40.13	-19.64	-23.41	-35.55
ANKRD33B	-21.70	-32.13	-7.98	-59.61	-47.70	-45.36	-2.44	-19.56	-50.66	-63.16	-14.97	-35.31	-36.24	-18.18	-51.14	-16.09	-31.83	-24.65	-8.48	-15.89	-43.68	-41.30	-29.44	-34.60	-38.51	-12.66	-34.08	-21.57	-48.01	-31.76	-26.01	-14.76	-19.21	-15.74	2.44	-17.13	-22.02	-32.83	-21.93	-32.62	-41.15	-13.76	-15.85	0.48	-20.98	-29.38	-14.83	-10.69	-23.42
ANKRD34A	-22.20	-24.54	-4.44	-27.07	-30.18	-22.77	-7.64	-18.89	-43.98	-46.31	-18.23	-20.42	-19.20	-18.49	-21.66	-2.46	-13.18	2.90	-0.67	-22.14	-13.24	-31.31	-32.03	-26.99	-36.66	1.89	-20.88	-16.94	-31.39	-27.54	-41.20	-22.98	-14.87	-9.21	-8.98	-12.31	-14.10	-42.33	-33.43	-38.86	-17.14	-3.97	-15.49	-0.78	-12.03	-10.50	-2.51	-8.07	-11.22
ANKRD34B	-24.97	-21.23	-17.47	-34.46	-28.42	-22.86	-12.68	-17.92	-22.18	-58.76	-17.88	-27.19	-23.18	-22.00	-38.40	-14.44	-6.71	-14.44	-16.35	-15.65	-27.47	-9.24	-16.30	-21.04	-35.74	-1.86	-20.85	-19.56	-30.26	-29.44	-31.99	-27.39	-18.71	-19.45	3.00	-16.55	-25.96	-32.19	-24.71	-37.69	-26.32	-6.82	-12.99	-2.30	-27.39	-29.48	-11.47	-12.88	-29.57
ANKRD34C	-9.35	-28.95	-19.73	-41.08	-31.85	-31.42	-10.71	-21.35	-34.58	-51.64	-13.06	-37.58	-24.07	-22.98	-40.02	-15.85	-14.12	-7.49	-14.26	-21.37	-28.62	-32.99	-22.75	-28.51	-41.44	0.65	-24.10	-22.25	-30.99	-24.17	-37.75	-39.99	-22.60	-35.53	-0.10	-39.42	-39.68	-33.24	-32.08	-54.51	-38.38	-27.53	-21.72	-11.23	-32.59	-40.08	0.39	-22.20	-48.29
ANKRD35	-15.20	-20.01	0.15	-33.27	-14.03	-28.85	-3.50	-17.35	-39.58	-43.23	-11.68	-15.07	-25.47	-23.32	-29.60	-5.42	-17.14	-4.94	7.42	-22.04	8.73	-15.38	-14.29	-18.75	-29.80	-8.42	-12.25	-11.12	-23.91	-23.05	-32.54	-31.49	-8.09	-12.15	-1.73	-16.32	-22.78	-39.60	-17.62	-31.66	-15.56	-16.56	-6.53	-0.83	-23.70	-30.97	-9.69	-17.74	-29.53
ANKRD36	19.44	15.83	13.64	43.43	23.36	13.65	12.86	19.48	20.02	32.26	17.86	34.92	42.62	34.01	15.30	15.52	12.73	24.47	26.07	17.57	50.35	38.37	18.68	18.25	18.57	12.87	27.41	5.25	30.57	22.45	28.61	17.75	27.24	17.24	20.18	21.49	34.64	26.41	25.46	11.45	26.52	24.91	14.32	16.95	36.55	21.15	13.65	13.44	22.79
ANKRD37	-39.14	-34.28	-31.19	-59.00	-59.80	-39.55	-22.21	-29.05	-39.23	-70.03	-38.97	-45.99	-31.93	-30.81	-58.73	-25.86	-19.01	-18.35	-29.86	-26.99	-57.72	-38.21	-40.47	-43.41	-48.91	-8.60	-43.27	-38.12	-49.33	-50.32	-59.40	-36.25	-21.10	-14.28	-31.96	-29.34	-26.53	-33.96	-30.16	-43.01	-36.28	-29.69	-41.46	-15.84	-29.48	-36.10	-17.66	-25.19	-33.51
ANKRD39	-24.73	-29.47	-13.96	-17.00	-36.21	-49.87	-13.91	-19.45	-12.22	-38.52	-24.35	-28.19	-3.06	-18.14	-42.04	-8.26	-32.13	-21.07	-3.54	-12.53	16.09	-22.44	-16.61	-33.33	-32.47	-4.85	-23.63	-25.85	-39.82	-31.32	-50.56	-37.46	-13.88	-9.02	-30.61	-21.59	-42.73	-34.86	-26.00	-38.23	-21.38	-15.74	-8.33	-3.44	-22.25	-36.89	-26.12	-8.81	-32.36
ANKRD40	-2.84	-17.29	28.03	-18.09	-32.60	-29.96	-3.53	-6.18	-20.37	-25.16	-23.04	-9.23	-30.78	-22.73	-26.70	-12.88	-10.24	-2.35	-14.11	-19.91	15.29	-20.34	-1.88	-9.13	-35.42	-2.90	-28.54	-20.39	-32.07	-5.75	-21.98	-21.33	20.42	-8.96	-16.31	-15.78	-1.07	-26.50	-13.51	-33.99	-10.86	-4.07	-11.84	8.99	32.89	-29.62	-14.17	-10.94	-23.15
ANKRD42	-33.14	-27.68	-11.56	-48.33	-15.61	-30.00	-10.73	-7.21	-44.08	-62.65	-34.51	-34.50	-21.46	-24.70	-55.33	-21.11	-19.97	-17.56	-22.50	-21.03	-29.07	-30.06	-17.41	-28.14	-46.73	-5.63	-29.11	-35.49	-38.86	-38.49	-29.57	-37.20	-11.93	-16.71	-18.54	-20.23	-32.99	-36.15	-31.84	-46.55	-18.87	-15.00	-31.43	-4.41	-22.55	-33.77	-22.99	-17.77	-32.12
ANKRD44	-26.42	-20.46	-15.68	-36.65	-41.75	-38.59	-17.58	-8.37	-26.60	-58.23	-6.18	-34.54	-17.11	-23.13	-40.65	-14.73	-14.34	-15.26	-18.59	-16.20	-35.51	-22.32	-33.44	-31.66	-38.97	-3.12	-20.13	-23.39	-34.38	-26.51	-35.72	-43.25	-16.93	-22.16	-21.16	-22.09	-37.53	-30.28	-25.48	-39.30	-30.10	-15.08	-17.98	-10.31	-33.84	-21.80	-18.84	-18.22	-32.47
ANKRD45	-39.23	-30.89	-17.05	-49.88	-48.56	-35.24	-21.87	-29.60	-55.34	-67.87	-37.85	-45.26	-41.45	-33.58	-54.51	-34.56	-24.10	-29.58	-30.24	-33.92	-44.05	-43.01	-44.23	-39.93	-46.63	-12.62	-41.70	-41.27	-50.48	-41.39	-49.92	-36.93	-22.41	-28.76	-3.48	-35.99	-32.58	-41.61	-36.19	-50.03	-45.08	-30.47	-28.28	-14.52	-31.57	-47.44	-27.25	-28.15	-37.76
ANKRD46	-33.77	-32.23	-23.96	-38.11	-46.03	-49.13	-19.60	-24.64	-40.54	-68.58	-32.20	-40.37	-33.59	-21.71	-31.57	-32.52	-13.47	-26.81	-20.14	-27.90	-42.23	-31.38	-17.25	-39.07	-46.10	-20.08	-38.17	-45.09	-47.04	-41.96	-43.78	-32.84	-23.75	-21.72	-29.57	-30.84	-36.10	-30.38	-30.11	-41.09	-32.20	-23.40	-27.99	-12.01	-28.69	-43.07	-27.26	-16.78	-28.34
ANKRD49	31.03	33.25	12.13	49.88	39.23	-10.01	-1.48	7.75	30.78	28.33	1.20	-24.14	29.56	17.76	11.35	-14.80	2.33	14.46	-24.53	-6.53	-14.81	23.48	6.01	11.40	36.42	8.35	-27.53	-21.90	-5.19	15.11	36.79	-7.44	16.87	7.67	-0.60	18.89	1.95	6.63	-15.58	22.78	27.06	3.21	28.32	-19.84	32.41	-16.38	6.49	-10.89	-18.34
ANKRD50	-36.21	-23.21	-19.64	-44.79	-50.44	-35.16	-12.38	-24.51	-45.81	-56.67	-27.98	-36.30	-31.91	-32.73	-46.99	-19.85	-26.18	-20.59	-17.04	-17.51	-38.64	-34.69	-23.66	-33.11	-41.15	0.26	-28.49	-27.21	-32.70	-26.85	-42.02	-27.08	-16.94	-15.30	-28.26	-11.74	-24.63	-26.91	-23.03	-43.77	-37.44	-14.79	-24.76	-5.18	-22.60	-31.93	-25.65	-18.52	-24.87
ANKRD52	-8.13	-7.38	12.63	25.62	-13.09	-34.20	-0.27	-11.51	-35.63	-21.80	6.45	-20.67	-1.01	-6.93	2.84	-16.30	-20.87	8.15	-12.77	-24.16	2.94	-4.18	-2.59	-33.99	-10.35	4.75	-18.43	-17.40	-15.81	-7.08	-5.75	-26.71	-24.26	8.33	-10.77	-16.05	-26.07	-39.82	-34.11	-31.06	-17.68	-21.29	-15.44	1.82	-23.14	26.56	22.26	-20.55	-28.39
ANKRD53	-32.39	-32.97	-16.89	-50.43	-41.77	-39.56	-14.53	-25.06	-47.26	-63.84	-36.50	-39.11	-29.43	-33.59	-44.87	-20.81	-32.94	-28.40	-15.81	-20.09	-33.61	-38.39	-42.29	-37.12	-52.57	-22.47	-55.33	-53.49	-42.13	-43.64	-57.33	-33.27	-30.87	-23.64	-28.63	-21.14	-38.95	-38.16	-24.65	-33.17	-21.06	-12.65	-20.67	-7.20	-26.03	-37.76	-18.17	-23.53	-31.81
ANKRD54	-15.35	-23.63	-15.30	-18.69	-23.76	-7.71	-0.68	-6.74	-14.00	-32.38	-5.28	-26.69	-18.67	-14.20	-26.18	-19.01	0.04	-20.47	-19.22	-18.08	-12.11	-12.19	-25.54	2.35	-37.24	-10.66	-9.05	-3.10	-33.25	-20.05	-30.06	-21.86	-22.53	-7.51	-23.82	-10.17	-34.73	-36.24	-25.02	-31.15	-9.07	-26.01	0.33	-1.92	-3.13	-11.79	-8.19	-23.75	-27.32
ANKRD55	-12.21	-25.16	-17.35	-28.47	-46.66	-32.77	-14.85	-10.75	-31.50	-54.09	-23.39	-25.53	-26.28	-23.05	-40.07	-16.99	-17.68	-13.55	-12.96	-26.58	-19.78	-19.80	-25.20	-28.00	-41.83	-2.40	-32.15	-31.03	-33.36	-38.16	-40.76	-33.28	-27.39	-11.44	-20.02	-24.99	-32.78	-31.62	-25.47	-42.02	-28.66	-18.06	-20.52	-2.08	-24.08	-28.61	-21.78	-18.07	-36.13
ANKRD61	-26.19	-29.15	-19.29	-42.95	-51.41	-35.13	4.27	-23.19	-33.12	-60.84	-40.55	-30.54	-22.29	-44.93	-47.88	-19.48	-18.45	-15.03	-15.53	-16.14	-21.68	-47.40	-42.68	-21.75	-46.09	-15.68	-36.34	-37.18	-26.14	-40.02	-43.94	-40.49	-30.72	-19.29	-16.48	-35.38	-32.77	-34.47	-34.13	-56.86	-22.63	-26.58	-30.12	-18.07	-28.61	-39.84	-14.03	-36.21	-41.47
ANKRD62	-31.13	-31.04	-8.68	-52.42	-38.55	-41.98	-15.21	-16.57	-49.18	-56.84	-25.08	-36.86	-32.55	-31.69	-46.03	-18.55	-20.64	-28.20	-19.69	-15.42	-37.13	-41.03	-33.40	-20.90	-41.05	-10.69	-26.75	-35.39	-36.98	-30.96	-36.16	-33.95	-18.96	-17.72	-18.57	-41.90	-36.23	-37.13	-27.17	-47.91	-21.83	-20.68	-19.95	-18.00	-31.44	-41.81	-17.44	-21.77	-37.39
ANKRD65	-24.04	-22.94	-34.93	-59.32	-55.58	-16.13	-13.81	-7.85	-38.05	-50.23	-33.33	-38.27	-25.21	-18.75	-47.59	-16.46	-25.76	-15.46	-18.56	-22.42	-16.71	-40.95	-31.46	-31.30	-50.06	-11.38	-36.72	-33.12	-32.99	-29.92	-41.49	-41.43	-28.38	-15.81	-26.28	-23.25	-33.37	-39.76	-25.16	-47.24	-35.48	-14.36	-33.77	-20.74	-25.51	-39.26	-19.34	-22.27	-32.75
ANKRD66	-37.43	-27.55	-19.10	-51.15	-56.02	-42.62	-12.29	-26.54	-40.26	-70.03	-31.34	-33.65	-22.76	-32.85	-39.07	-23.53	-14.74	-21.29	-11.81	-26.35	-33.91	-32.72	-28.83	-33.53	-51.66	-16.15	-26.59	-38.93	-44.06	-35.98	-44.98	-35.37	-29.67	-29.52	-19.87	-34.16	-30.93	-43.53	-30.00	-48.80	-51.80	-14.84	-38.97	-10.69	-35.97	-40.83	-23.78	-23.79	-40.03
ANKS1A	-38.89	-33.10	-26.16	-84.07	-63.00	-42.99	-29.68	-32.53	-49.36	-68.33	-36.70	-43.86	-39.18	-47.99	-45.45	-20.10	-37.74	-37.17	-32.35	-20.38	-23.22	-46.08	-36.84	-45.57	-58.59	-15.95	-48.26	-56.22	-57.36	-41.22	-52.80	-39.56	-41.66	-34.05	-31.79	-21.31	-30.26	-31.59	-30.63	-23.34	-35.53	-27.27	-30.37	-14.53	-29.38	-46.04	-19.01	-32.36	-24.94
ANKS1B	-37.63	-22.94	-18.86	-32.35	-32.23	-29.17	-14.72	-13.49	-35.29	-57.87	-24.27	-27.47	-25.31	-22.16	-43.50	-18.34	-12.08	-7.83	-11.47	-16.57	-37.00	-23.17	-21.36	-34.22	-38.90	14.54	-25.80	-26.07	-25.96	-28.73	-37.13	-32.82	-19.44	-10.16	-33.59	-31.38	-35.38	-30.75	-29.68	-47.41	-31.33	-17.41	-23.60	-2.02	-33.35	-31.23	-17.54	-24.25	-28.77
ANKS3	-58.40	-32.20	-14.11	-22.68	-40.04	-27.26	-18.02	-4.36	-21.37	-51.21	5.23	-24.91	-17.07	-16.45	-52.44	-38.56	4.28	-9.31	-24.36	-18.34	-15.71	-30.04	-25.64	-26.86	-35.44	-5.98	-25.08	-33.76	-64.25	-18.99	-44.63	-35.14	-34.54	-19.67	-32.59	-5.02	-24.55	-34.09	-26.78	-48.11	-10.66	-19.51	-22.57	-6.31	-2.98	-14.92	-14.19	-19.13	-32.82
ANKS4B	-30.30	-32.54	-15.94	-40.40	-32.70	-42.86	-19.56	-23.01	-25.25	-66.17	-28.59	-28.94	-25.50	-27.85	-41.42	-23.40	-16.11	-19.58	-24.70	-20.87	-28.60	-44.13	-24.73	-36.08	-48.45	-16.42	-32.41	-38.47	-50.89	-43.08	-43.91	-38.95	-29.99	-16.56	-23.23	-22.98	-29.38	-35.65	-18.21	-43.79	-28.83	-12.38	-25.46	-9.49	-18.90	-33.62	-23.34	-21.49	-25.82
ANKS6	-26.54	-20.39	-19.36	-14.46	-18.53	-26.53	-8.91	-26.63	-33.45	-16.98	-3.27	-8.15	-15.86	-9.17	-21.32	-11.36	-9.21	-17.52	-3.21	-1.63	-7.61	-27.64	-13.89	-9.95	-22.69	-9.85	-9.29	-29.60	-32.26	-15.42	-11.47	-26.27	-9.57	-17.02	-3.42	-6.21	-11.34	-16.48	-8.90	-16.93	0.46	-16.00	-3.58	-9.07	-11.64	-20.50	-15.56	-6.69	-21.16
ANKZF1	-22.25	-22.46	-15.48	-43.43	-39.00	-34.70	-11.91	-13.71	-26.62	-57.53	-30.14	-41.27	-23.04	-29.63	-40.83	-13.97	-13.61	-16.05	-20.50	-20.79	-30.95	-17.93	-26.96	-23.66	-39.82	-10.43	-35.77	-19.18	-40.17	-38.42	-32.22	-31.64	-17.69	-23.45	-15.20	-29.98	-28.98	-34.16	-24.68	-44.53	-30.05	-12.03	-18.50	-0.23	-26.61	-24.79	-22.12	-24.28	-34.07
ANLN	25.63	9.36	9.69	49.00	18.65	9.78	-4.80	22.46	18.82	-4.98	8.15	0.17	5.46	3.60	46.47	-6.72	0.82	0.79	22.98	-7.47	19.36	1.63	0.10	15.31	7.81	11.15	-10.52	-5.95	39.84	23.63	-6.08	36.56	25.86	16.03	9.62	5.00	-28.39	1.55	-13.02	16.96	12.56	17.40	9.33	13.72	13.32	34.93	1.34	7.40	18.03
ANO1	-15.81	-21.15	-9.22	-48.47	-43.32	-34.93	7.37	-16.22	-24.18	-62.34	-35.35	-23.64	4.80	-21.55	-39.44	-13.36	-11.06	-23.27	-13.27	-15.63	7.84	-21.91	-10.17	-22.30	-38.83	-22.35	-26.49	-35.53	-40.25	-34.98	-13.19	-42.87	-21.24	-30.65	-0.84	-30.68	-22.34	22.36	-21.28	-43.60	-23.48	-15.77	-25.10	-12.21	-19.87	-44.49	-30.94	-25.52	-36.73
ANO3	-38.09	-37.44	-27.44	-49.03	-55.98	-45.98	-20.49	-28.64	-39.39	-70.55	-39.51	-38.67	-39.74	-40.64	-51.74	-24.04	-29.70	-32.81	-30.39	-25.94	-39.86	-50.53	-51.40	-26.30	-48.99	-11.63	-52.31	-46.49	-40.20	-47.35	-50.13	-40.71	-27.30	-28.05	-28.69	-32.19	-37.17	-41.67	-37.39	-48.15	-38.18	-28.08	-22.10	-13.65	-37.70	-41.36	-23.16	-20.52	-41.27
ANO4	-11.20	-20.95	-13.96	-34.90	-34.87	-28.27	-15.19	-17.19	-25.62	-47.37	-31.52	-17.74	-23.53	-9.76	-43.29	-16.30	-7.35	-3.71	-4.62	-18.15	-30.71	-8.24	-26.32	-18.61	-32.30	2.44	-26.48	-12.26	-18.92	-26.29	-32.76	-17.93	-8.54	-12.75	-28.43	-18.39	-32.94	-25.54	-16.23	-38.67	-26.11	-6.46	-5.09	1.96	-24.51	-22.83	-16.86	-12.78	-20.36
ANO5	-31.95	-33.11	-30.09	-33.97	-41.92	-34.71	-12.65	-24.15	-31.85	-65.90	-32.62	-31.28	-27.97	-27.38	-46.88	-17.31	-22.95	-14.71	-25.46	-26.47	-21.10	-34.60	-35.98	-21.26	-37.99	6.12	-37.87	-26.89	-42.57	-43.52	-37.34	-30.21	-26.96	-11.93	-29.55	-23.00	-32.54	-37.13	-48.71	-29.06	-31.54	-16.61	-25.59	-7.11	-30.59	-31.95	-13.20	-21.36	-25.17
ANO6	-27.94	-25.62	-18.50	-42.37	-37.92	-42.97	-15.23	-24.67	-36.08	-61.72	-36.71	-24.45	-30.16	-24.09	-52.54	-18.98	-21.37	-21.36	-21.41	-23.68	-7.34	-30.24	-57.09	-39.01	-44.73	-4.87	-38.50	-35.48	-41.74	-34.49	-45.44	-32.63	-24.12	-13.20	-19.74	-17.95	-33.20	-28.16	-21.18	-46.34	-23.60	-4.89	-23.75	-0.61	-21.00	-39.26	-18.94	-16.25	-24.32
ANO7	-23.09	-30.29	-19.03	-54.05	-55.55	-46.95	-15.09	-20.76	-50.33	-63.48	-32.78	-45.15	-31.80	-37.87	-47.31	-22.23	-30.81	-31.19	-23.75	-18.66	-41.94	-41.08	-45.16	-34.25	-45.99	-21.33	-50.17	-44.20	-41.03	-35.19	-45.05	-42.75	-35.84	-16.26	-23.61	-38.27	-35.11	-37.73	-23.74	-38.77	-30.95	-26.73	-32.43	-14.54	-27.72	-50.69	-27.53	-18.45	-40.11
ANO8	-32.10	-20.98	-15.32	-36.01	-39.58	-39.30	-15.49	-18.60	-45.83	-56.86	-25.10	-20.29	-18.50	-36.22	-47.35	-19.98	-20.43	-24.63	-23.95	-26.21	-9.52	-17.89	-21.34	-29.59	-35.92	-12.88	-35.96	-28.21	-44.73	-30.69	-34.03	-37.23	-30.66	-9.89	-26.18	-15.15	-24.54	-27.01	-32.28	-40.87	-19.36	-21.74	-23.35	-17.62	-34.94	-39.06	-19.88	-37.12	-25.88
ANO9	-38.63	-34.57	-31.71	-67.86	-62.85	-50.62	-22.86	-25.97	-42.74	-65.92	-36.48	-50.21	-37.45	-41.31	-55.83	-26.34	-34.34	-34.59	-36.21	-25.31	-40.53	-43.14	-46.76	-53.40	-57.80	-18.97	-43.86	-39.80	-50.58	-46.53	-52.40	-41.84	-28.15	-17.79	-22.79	-29.28	-27.86	-38.16	-38.26	-45.72	-36.77	-22.15	-20.98	-19.45	-25.54	-38.45	-24.79	-19.33	-36.59
ANO10	-32.05	-33.10	-27.03	-52.17	-56.97	-41.80	-14.09	-29.38	-48.93	-65.32	-32.45	-44.33	-34.78	-43.92	-56.51	-22.25	-35.26	-30.70	-25.44	-25.66	-46.65	-38.40	-45.96	-37.21	-49.83	-12.22	-41.75	-53.60	-43.89	-44.17	-50.93	-50.58	-30.46	-27.35	-30.77	-37.04	-39.67	-42.11	-29.76	-48.07	-42.14	-26.68	-36.84	-19.64	-40.76	-47.46	-29.46	-32.36	-36.20
ANP32A	-8.21	-16.50	-4.88	-21.24	-24.21	-25.52	-0.18	-15.74	-12.85	-40.39	-19.17	-32.26	-11.50	-7.72	-27.59	-10.49	-10.34	20.72	-8.86	-4.19	-20.76	-15.06	-16.46	-14.90	-20.06	-5.16	-14.19	-10.83	-21.30	-19.93	-14.10	-14.59	-14.44	-17.43	-3.90	-12.81	-17.65	-18.80	-19.98	-36.28	-15.88	-25.36	-12.44	4.30	-21.40	-17.43	-0.54	-9.83	-25.16
ANP32B	-26.66	-32.55	-6.10	-7.46	-23.91	-52.81	-9.63	-13.85	-31.34	-31.26	-48.43	-28.62	-29.95	-15.94	-42.78	-12.73	-24.61	-9.78	-18.64	-6.41	-23.34	-28.63	-30.77	-16.99	-37.20	-26.62	-36.23	-39.51	-36.19	-33.58	-3.38	-17.36	-12.29	-11.14	-17.83	-15.25	-21.96	-27.78	-42.81	-35.79	-0.18	-17.66	-29.49	-4.93	-14.41	-42.00	-12.33	-23.05	-32.38
ANP32D	-6.97	-11.72	-16.53	-20.89	-23.34	-19.65	-10.65	-14.10	-17.48	-41.30	-3.38	-11.47	-12.93	1.15	-34.36	-12.24	-0.13	-1.19	-5.98	-18.26	-7.12	-13.72	-8.99	-21.23	-26.78	13.82	-10.19	-6.74	-16.70	-14.96	-24.76	-20.35	-12.73	-8.40	2.17	-16.61	-27.95	-19.75	-13.94	-27.88	-28.61	-9.80	-13.24	5.15	-18.86	-20.62	-24.23	-7.23	-15.04
ANP32E	-20.74	-12.06	-18.86	-22.46	-24.33	-6.31	-5.97	8.51	-34.37	-25.83	-13.89	-22.55	-13.34	10.93	-30.43	-6.94	-0.21	12.56	2.88	-12.00	9.22	-6.29	-12.78	-22.75	-21.97	8.59	-8.96	-11.61	-24.31	-15.61	-17.62	-13.34	5.11	-14.83	-27.55	-6.59	-11.05	-27.98	-20.31	-28.63	-8.80	14.99	-11.41	14.61	-9.09	24.43	11.26	-4.86	-12.54
ANPEP	-28.19	-18.54	-14.16	-43.94	-47.36	-31.92	-7.06	-16.45	-39.43	-61.39	-18.91	-36.93	-20.98	-29.03	-41.70	-11.53	-25.73	-4.98	-16.78	-12.06	-37.45	-35.90	-30.52	-24.02	-37.98	-4.38	-18.46	-9.01	-38.07	-37.74	-35.38	-45.09	-22.26	-17.16	-9.34	-19.67	-29.73	-38.77	-25.58	-46.37	-28.38	-25.88	-15.88	3.41	-36.48	-18.03	-17.03	-15.70	-32.27
ANTXR1	-22.21	-28.74	-23.50	-22.39	-39.66	-31.09	-16.25	-15.05	-29.88	-52.82	-33.49	-34.95	-29.26	-25.25	-34.98	-14.46	-21.72	-13.76	-23.21	-12.77	-26.14	-22.73	-25.81	-20.99	-60.69	-10.12	-30.84	-20.02	-36.93	-23.17	-47.76	-39.84	-37.48	-19.51	-19.40	-43.02	-31.61	-48.44	-20.77	-43.54	-26.32	-12.77	-30.30	42.88	-35.28	-55.89	-23.79	-32.72	-38.28
ANTXR2	-38.09	-29.90	-22.15	-53.91	-53.55	-41.13	-25.77	-26.35	-47.14	-61.16	-42.05	-38.19	-38.77	-33.76	-58.66	-21.60	-28.29	-21.55	-27.34	-26.78	-50.10	-35.38	-35.80	-43.05	-62.33	-10.79	-38.24	-40.69	-48.86	-38.57	-46.10	-49.02	-31.88	-22.46	-37.31	-33.62	-37.48	-39.30	-29.86	-48.00	-31.02	-19.53	-37.55	-14.30	-38.48	-41.41	-27.77	-27.82	-38.23
ANTXRL	-2.27	-20.70	-9.99	-20.00	-31.32	-19.35	4.93	-8.34	-6.85	-45.18	-28.01	-22.74	-4.01	-6.58	-27.22	-2.57	-1.79	-3.50	-7.69	-6.48	-8.66	-12.24	0.79	-3.33	-25.26	-5.49	-4.51	7.41	-25.65	-19.47	-5.26	-26.33	-4.06	-11.97	2.52	-5.89	-9.05	-24.88	-14.53	-29.63	-17.74	-7.87	-16.37	2.42	-14.04	-26.86	-8.18	-0.15	-22.78
ANXA1	-38.09	-38.52	-37.49	-31.16	-57.36	-44.19	-26.97	-28.39	-49.58	-68.63	-24.40	-37.32	-27.60	-45.92	-60.86	-26.07	-31.39	-18.03	-31.49	-14.95	-48.22	-42.98	-50.17	-43.35	-58.99	-9.22	-43.04	-42.65	-39.92	-45.31	-52.35	-38.01	-27.96	-24.66	-33.98	-35.18	-35.02	-45.28	-31.27	-54.89	-29.68	-22.59	-25.89	-18.40	-26.42	-39.92	-28.56	-24.68	-49.88
ANXA2	-23.61	-32.56	-25.25	-54.28	-46.54	-32.65	-24.02	-25.23	-40.23	-51.51	-29.50	-43.38	-28.12	-28.05	-42.97	-18.90	-16.17	-17.93	-15.03	-19.11	-36.64	-31.94	-29.45	-38.73	-55.18	-12.90	-34.52	-35.19	-47.97	-44.52	-48.38	-40.51	-7.89	-16.37	-23.07	-24.86	-24.18	-37.26	-28.88	-40.23	-23.45	-20.93	-20.28	-3.08	-16.63	-29.86	-12.27	-18.93	-32.74
ANXA2R	-22.46	-23.81	-12.80	-43.60	-35.37	-38.72	-15.74	-18.48	-36.52	-58.06	-18.42	-33.70	-34.46	-16.93	-38.61	-14.25	-31.31	-4.45	-15.11	-12.88	10.71	-41.99	-28.31	-37.38	-44.02	-12.29	-38.70	-34.35	-41.75	-36.84	-44.90	-23.17	-9.09	-5.84	-18.41	-13.88	-27.34	-37.76	-30.76	-34.69	-28.98	-17.21	-24.59	3.01	-18.15	-22.99	-16.98	-8.05	-24.78
ANXA3	-34.41	-27.19	-26.36	-49.09	-56.43	-40.13	-19.25	-23.56	-28.99	-65.04	-36.30	-39.16	-24.93	-40.45	-58.32	-17.54	-26.47	-26.57	-26.55	-27.73	-48.42	-36.19	-36.70	-36.66	-52.47	-7.30	-32.39	-38.04	-46.58	-40.91	-47.95	-37.89	-24.41	-8.12	-37.19	-27.89	-34.50	-37.57	-23.71	-48.05	-35.73	-25.95	-24.85	-11.03	-29.16	-35.37	-19.11	-22.37	-39.38
ANXA4	-35.57	-38.32	-24.31	-53.12	-49.47	-41.80	-17.49	-24.25	-45.02	-72.05	-27.32	-33.27	-27.86	-37.68	-57.07	-21.10	-28.79	-27.18	-25.15	-25.13	-42.19	-33.28	-41.63	-40.37	-56.76	-16.92	-37.26	-40.22	-46.39	-37.83	-49.51	-43.46	-29.72	-23.73	-30.66	-34.22	-34.43	-39.06	-34.26	-39.30	-28.20	-30.64	-29.13	-12.15	-33.47	-37.17	-14.78	-29.44	-26.51
ANXA5	-47.81	-25.47	-24.29	-50.33	-66.29	-36.31	-28.23	-27.82	-52.08	-64.82	-36.69	-48.00	-24.39	-33.62	-61.26	-22.40	-30.88	-19.69	-23.81	-21.98	-25.05	-37.28	-38.03	-41.77	-50.31	-13.81	-41.64	-43.25	-38.18	-38.71	-51.34	-40.05	-25.93	-24.30	-27.64	-35.06	-30.29	-39.21	-28.61	-46.92	-26.27	-26.14	-30.24	-13.77	-37.28	-36.99	-17.45	-23.13	-30.26
ANXA6	-20.99	-16.11	-16.84	-43.73	-54.84	-35.42	-2.13	-12.76	-35.14	-59.65	-32.47	-34.29	-24.87	-28.52	-47.69	-21.69	-10.34	-15.56	-14.89	-15.39	-40.44	-22.69	-16.01	-26.55	-43.81	-6.72	-21.70	-20.89	-44.63	-33.53	-37.14	-38.50	-16.91	-25.36	-25.31	-16.07	-30.82	-21.82	-30.38	-32.57	-21.30	-13.72	-18.92	-6.57	-33.74	-31.95	-16.93	-11.55	-25.38
ANXA7	-8.55	-16.98	-14.47	-16.04	-15.52	-40.44	-6.25	-13.14	-21.37	-56.37	-35.76	-27.43	-15.58	-22.50	-38.74	-16.15	-8.25	-15.94	-9.92	-14.98	-15.88	-19.49	-9.59	-16.33	-35.50	-10.17	-31.71	-29.17	-40.73	-27.53	-15.86	-27.87	-13.49	-17.55	-5.33	-23.83	-27.00	-35.55	-20.47	-29.58	-30.98	-3.56	-29.83	-16.83	-17.34	-36.80	-14.72	-15.31	-30.82
ANXA8	7.11	-0.84	0.83	-7.42	-21.63	-11.45	0.71	1.39	-6.36	-20.07	-6.94	-10.56	-1.16	-4.84	-13.72	1.79	-8.83	-0.83	-1.97	1.14	0.11	4.01	-6.44	-3.92	-7.52	-2.58	-6.86	-4.90	-8.86	-5.95	-0.14	-6.92	2.24	-1.66	11.38	-0.90	-4.92	-16.36	-6.46	-12.35	-6.81	-0.04	-9.25	7.17	-3.12	-5.46	-5.68	-1.49	-9.68
ANXA8L1	-6.43	-21.36	-15.03	-33.12	-39.19	-35.58	-10.95	-6.42	-18.19	-49.90	-10.46	-30.13	-13.01	-24.82	-45.40	-11.94	-11.74	-11.82	-10.42	-10.64	-19.54	-16.32	-20.34	-21.67	-31.87	-17.46	-30.67	-32.70	-40.25	-29.46	-26.92	-30.05	-14.59	-10.43	-10.49	1.40	-15.48	-26.82	-10.78	-35.77	-23.04	-4.69	-20.74	-11.74	-3.92	-9.72	-2.51	-7.68	-27.50
ANXA9	-17.12	-22.82	-2.97	-37.11	-23.74	-31.84	-3.47	-11.68	-23.13	-40.24	-14.28	-14.71	-29.55	-18.44	-23.48	-1.87	-20.35	-17.18	8.76	-14.45	6.53	-22.60	-19.32	-34.66	-33.02	-14.24	-12.52	-17.95	-35.78	-26.70	-29.77	-16.24	-7.31	-18.89	-2.50	-8.26	-23.24	-34.12	-15.59	-27.75	-24.98	-16.77	-11.96	-9.12	-12.49	5.43	-7.29	-13.75	-24.44
ANXA10	-32.94	-39.28	-23.43	-46.21	-45.64	-38.72	-20.93	-19.98	-35.49	-60.34	-39.48	-39.82	-31.51	-30.67	-60.26	-25.63	-21.48	-18.91	-27.33	-19.38	-37.32	-37.99	-37.87	-40.80	-55.92	-8.68	-29.32	-43.32	-37.52	-33.92	-49.10	-37.23	-27.57	-24.44	-26.94	-30.32	-35.89	-42.26	-32.31	-51.72	-47.19	-26.18	-28.70	-13.35	-28.44	-46.25	-18.48	-29.54	-34.09
ANXA11	-20.88	-22.01	-9.15	-36.69	-35.35	-25.69	-11.40	-6.83	-22.84	-58.95	-21.95	-30.49	-16.34	-8.96	-38.40	-13.78	-2.59	-3.77	-17.86	-17.31	-29.60	-12.80	-21.88	-29.99	-47.06	1.32	-31.47	-10.59	-41.01	-33.53	-35.70	-25.73	-16.35	-21.27	-23.17	-25.89	-28.79	-36.05	-27.38	-37.87	-26.20	-7.97	-17.72	2.97	-28.30	-31.50	-18.01	-9.71	-27.05
ANXA13	-31.28	-30.73	-26.52	-64.89	-23.73	-45.70	-11.34	-19.95	-13.33	-82.06	-26.73	-35.33	-25.08	-33.95	-37.75	-9.90	-5.31	-33.54	-19.99	-13.51	-47.21	-32.40	-1.04	-1.01	-41.62	-22.39	-35.97	-53.63	-50.42	-37.18	-39.65	-35.84	-35.77	-16.88	-19.46	-14.61	-35.56	-24.41	-25.09	-42.59	-26.34	-17.89	-31.97	-19.14	-25.63	-43.40	-16.07	-24.27	-28.41
AOAH	-55.03	-38.58	-29.61	-64.74	-67.95	-43.90	-24.00	-35.76	-46.77	-75.61	-42.60	-49.59	-34.38	-36.96	-59.03	-30.12	-34.24	-29.81	-31.32	-22.25	-42.40	-54.14	-51.18	-46.26	-57.51	-23.89	-53.84	-58.36	-52.44	-43.66	-51.13	-36.27	-29.45	-18.99	-27.33	-36.10	-39.77	-38.78	-36.01	-49.22	-40.36	-30.38	-52.81	-27.45	-42.03	-52.17	-31.00	-34.57	-36.21
AOC1	-19.22	-16.83	-21.46	-36.11	-39.46	-18.72	-10.65	-17.62	-30.57	-52.71	-19.54	-33.01	-19.84	-25.98	-33.90	-13.25	-14.41	-21.25	-7.64	-16.39	-36.38	-37.28	-15.41	-8.41	-37.17	-7.28	-15.20	-21.48	-30.64	-28.54	-28.14	-33.53	-14.10	-19.79	6.16	-17.86	-19.24	-25.59	-24.87	-27.59	-29.27	-13.69	-24.70	-6.82	-30.76	-34.41	-22.39	-11.84	-16.66
AOC2	-12.05	-7.22	10.16	-15.30	-39.45	-17.97	-13.59	-13.37	-30.85	-41.18	-27.39	-28.99	-17.41	-15.54	-40.72	-8.03	-14.97	-7.03	-8.25	-17.55	-16.97	-15.25	-24.48	-22.59	-30.68	-12.33	-20.64	-23.81	-29.04	-25.25	-19.13	-32.20	2.16	-14.70	-14.65	-13.96	-5.28	-34.01	-20.52	-33.43	-27.34	-11.64	-17.58	4.16	25.00	-33.72	-8.49	-23.22	-30.90
AOC3	-9.06	10.97	-0.39	-12.65	-29.05	-25.41	3.82	-17.46	-18.57	-47.81	-19.66	-33.80	-27.03	-28.87	-48.71	-10.83	-24.24	-24.56	-7.21	-14.46	-20.87	-13.73	-17.92	-23.01	-24.76	-18.91	-18.27	-16.98	-32.00	-36.26	-21.55	-22.15	-6.94	-17.07	-4.92	-26.18	5.15	-28.92	-17.55	-35.31	-13.83	-15.07	-18.46	-0.84	14.81	-33.76	-6.21	-21.11	-36.12
AOX1	-33.06	-32.39	-30.69	-59.60	-53.58	-51.90	-23.17	-25.02	-45.00	-67.36	-34.01	-42.42	-25.27	-37.42	-60.34	-21.15	-22.47	-27.47	-24.52	-25.78	-43.19	-39.67	-46.32	-34.93	-51.95	-17.48	-37.50	-51.65	-49.42	-38.84	-52.79	-47.85	-28.03	-34.07	-21.48	-31.62	-35.41	-42.95	-37.30	-52.45	-33.38	-25.59	-36.55	-26.50	-34.95	-46.59	-25.05	-26.97	-44.16
AP1AR	-39.65	-29.86	-15.30	-24.49	-44.67	-33.34	-21.61	-19.43	-46.15	-57.28	-20.64	-38.83	-21.40	-19.55	-45.18	-17.79	-21.51	-2.32	-23.14	-16.41	-41.84	-21.22	-33.08	-37.97	-48.28	6.48	-33.73	-27.17	-27.39	-35.68	-41.24	-37.83	-28.43	-25.38	-32.28	-34.48	-39.90	-31.84	-29.27	-51.41	-36.92	-20.95	-22.51	-6.55	-32.46	-33.51	-21.70	-35.72	-42.81
AP1B1	-25.91	-33.29	-15.62	-42.85	-28.40	-33.41	-15.10	-31.86	-36.54	-61.01	-22.96	-34.30	-26.23	-23.03	-42.22	-27.28	-0.54	-20.41	-16.21	-18.38	-32.90	-28.40	-32.92	-37.54	-46.60	-6.46	-18.56	-34.90	-58.11	-27.25	-66.95	-14.68	-30.64	-9.07	-27.34	-24.07	-32.54	-31.23	-32.23	-36.88	-29.02	-23.00	-2.40	-8.96	-26.36	-28.93	-19.29	-14.69	-10.11
AP1G1	-4.14	-29.02	-17.15	-67.27	-23.92	-20.52	-13.25	-18.81	-43.70	-44.55	-12.22	1.95	-9.47	-18.34	-34.34	-31.52	0.25	-14.74	-1.83	-20.76	-29.93	26.16	-38.84	-22.38	-33.46	-3.50	-33.54	-35.13	-71.70	-30.69	-44.60	-39.24	-36.63	-2.21	-24.25	-21.60	-16.80	-25.26	-26.87	-37.06	-26.87	-6.28	18.86	-13.65	-11.97	-11.24	-23.09	-4.59	-14.73
AP1G2	-2.96	-4.00	-9.23	-9.52	-7.74	-29.69	-11.62	-21.27	-26.08	-29.38	-34.80	-21.85	-18.02	-14.64	-30.74	-6.21	1.62	5.45	-24.57	-15.81	-7.60	-6.04	-12.77	-20.38	-30.02	1.00	2.68	-21.43	-28.48	-9.00	-42.45	-35.08	-2.06	-12.89	-19.32	-7.57	-6.89	-18.25	-21.19	-24.26	-9.69	11.75	12.31	7.66	-11.82	-8.46	-18.83	10.55	-4.24
AP1M1	9.47	-24.69	-10.29	-39.90	-19.82	-9.52	-13.73	-4.04	-35.37	-17.34	-25.99	-28.52	1.80	-30.55	-30.63	-18.98	-13.84	-34.51	-23.34	-26.13	-24.80	-46.21	-40.57	-26.09	-44.94	-15.18	-39.34	-45.36	-44.91	-18.74	-24.37	-43.49	-38.25	-30.23	-26.77	-35.59	-11.63	-33.68	-26.90	-42.17	-34.38	-7.32	-36.21	-23.06	-11.38	-38.31	-14.12	-24.02	-6.04
AP1M2	-27.68	-14.83	-20.81	-34.61	-17.97	-28.95	-23.25	-19.25	-42.10	-59.20	-22.33	-31.74	-17.38	-24.49	-33.89	-15.37	-17.67	-7.52	-15.30	-19.14	-30.51	-2.00	-27.65	-30.96	-37.81	1.31	-34.51	-24.81	-41.05	-22.23	-43.15	-38.00	-16.57	-3.46	-26.00	-17.70	-24.75	-30.66	-23.82	-38.68	-29.56	-12.75	-4.41	-0.37	-32.26	-17.30	-19.23	-16.11	-30.50
AP1S1	-23.24	-16.75	-17.01	-27.09	-32.89	-39.41	-13.96	-12.34	-40.00	-54.13	-8.06	-14.29	-28.83	-12.28	-39.04	-10.65	-4.57	-8.56	-9.30	-11.14	-16.91	-22.82	-8.47	-26.36	-27.63	-6.45	-22.55	-32.15	-33.27	-34.12	-33.97	-37.97	-18.55	-14.75	-16.45	-22.32	-29.60	-33.13	-25.10	-31.45	-25.86	-17.38	-1.30	-4.76	-17.95	-30.62	-16.58	-7.03	-28.07
AP1S3	-8.01	-21.11	-5.98	-25.30	-42.42	-17.96	-15.49	-18.51	-18.88	-49.12	-23.46	-32.02	-12.17	-20.89	-30.84	-10.77	-3.85	-3.80	-14.00	-12.29	-12.81	-9.93	-26.31	-10.64	-42.61	-1.02	-15.49	-12.06	-29.13	-28.53	-26.90	-35.17	-4.92	-16.19	-19.56	-15.19	-21.64	-28.97	-24.21	-30.19	-19.55	-12.98	-10.43	1.07	-13.11	-16.57	-13.73	-4.83	-33.57
AP2A1	-25.23	-21.55	-21.80	-50.20	-59.25	-28.75	-14.87	-26.68	-44.20	-65.24	-21.75	-33.74	-43.81	-33.09	-54.35	-27.52	-6.12	-33.34	-24.77	-25.22	-38.81	-6.90	-50.16	-45.64	-49.51	-24.05	-37.91	-36.12	-45.45	-22.91	-39.31	-26.77	-35.41	-9.00	-25.97	-16.71	-28.66	-36.27	-29.40	-29.13	-29.27	-21.37	-42.48	-14.89	-15.00	-49.35	-28.31	-36.44	-33.84
AP2A2	-58.17	-44.08	-33.85	-75.86	-81.95	-60.30	-30.07	-43.54	-75.67	-76.56	-49.91	-55.43	-48.22	-66.33	-70.07	-39.98	-6.29	-46.57	-42.01	-28.85	-59.71	-34.63	-73.09	-56.11	-68.28	-31.34	-59.43	-60.50	-77.17	-49.49	-72.74	-54.63	-41.52	-14.80	-37.28	-27.05	-42.65	-47.09	-46.12	-53.46	-28.23	-31.91	-39.39	-21.88	-34.72	-44.28	-35.64	-42.61	-46.27
AP2B1	-17.09	-16.03	-27.15	-15.22	-62.01	-43.50	-15.76	-26.83	-36.71	-58.45	-34.13	-29.39	-26.98	-22.50	-53.05	-15.88	-2.22	-20.91	-23.37	-19.36	-14.01	-6.33	-37.07	-39.72	-30.40	-7.03	-20.83	-21.21	-43.60	-23.78	-16.76	-38.70	-47.44	15.07	-11.62	-10.98	-19.04	-33.22	-30.80	-37.46	-30.43	-18.56	-26.20	-9.04	-14.57	-31.82	-26.88	-22.21	-42.01
AP2M1	-1.33	30.79	0.11	73.68	39.08	43.18	10.54	22.18	-2.30	60.81	5.32	45.03	27.08	-10.45	2.02	-2.17	37.09	20.89	-8.04	2.50	24.15	55.90	30.81	1.57	64.43	16.64	11.94	8.35	20.66	42.47	65.52	21.98	-9.67	28.51	-0.85	25.79	-35.04	12.87	-9.23	43.80	60.64	-9.04	32.16	-10.71	14.02	59.53	18.39	15.10	2.93
AP2S1	5.97	43.89	-10.09	57.39	53.89	63.35	22.74	35.35	-7.67	73.31	26.37	52.81	20.97	10.38	2.63	-8.91	37.97	16.23	-9.93	-1.31	38.41	69.90	58.48	-7.80	63.98	10.26	5.85	13.29	25.51	42.21	64.33	6.13	-8.06	43.09	-6.41	33.63	-45.39	13.75	-11.38	46.10	69.61	-10.76	16.57	-6.35	21.66	44.06	11.47	24.87	3.46
AP3B1	-20.10	-19.47	-3.20	-21.04	-41.41	-19.89	-1.57	7.82	-39.13	-31.67	-23.38	-14.11	1.37	-17.68	-44.57	-7.28	13.23	13.75	-12.54	-2.81	-12.61	-8.65	-11.61	-1.59	-15.63	7.12	-14.62	-12.52	-1.13	1.18	-2.11	-7.87	-7.14	-11.59	-6.26	-0.05	-20.80	-8.45	-26.22	-37.04	-28.27	-6.20	-17.81	-2.93	-13.27	-10.64	-6.24	9.89	-14.86
AP3B2	-5.30	-25.49	-13.57	-37.80	-43.96	-40.82	-5.23	-22.83	-34.00	-62.27	-21.83	-47.28	-13.19	-19.95	-39.47	-11.02	-21.87	-11.21	-12.50	-13.91	-29.58	-20.76	-41.84	-23.87	-36.74	-2.78	-28.90	-26.48	-35.12	-28.13	-31.12	-35.44	-21.59	-10.90	-10.01	-28.75	-31.75	-38.69	-33.77	-45.01	-25.39	-25.00	-27.20	2.92	-25.29	-36.76	-23.15	-20.90	-37.57
AP3D1	-29.54	-24.39	-16.73	-50.68	-38.78	-17.94	-25.61	-19.51	-46.46	-42.37	-23.76	-40.63	-25.09	-42.81	-56.62	-23.95	-3.90	-3.48	-25.57	-21.27	-16.66	-33.52	-33.96	-26.69	-27.38	-6.72	-52.51	-33.89	-22.37	-19.95	-29.68	-23.54	-19.97	-12.52	-30.03	-11.76	-17.36	-27.98	-32.24	-42.24	-36.09	-15.74	-21.28	-14.14	-16.00	-40.10	-20.95	-12.44	-26.54
AP3M1	-21.38	-26.34	-11.22	-18.70	-7.26	-29.84	-6.45	-5.25	-25.09	-50.68	-32.61	-33.08	-15.24	-22.20	-47.41	-20.16	-5.67	-24.55	-9.82	-0.20	-22.90	-15.84	-4.07	-11.54	-35.38	-2.70	-26.76	-25.50	-33.28	-15.62	-15.11	-18.80	-18.95	-18.45	-11.74	-29.34	-22.08	-35.84	-20.65	-37.88	-25.14	-7.16	-22.11	-4.98	-12.92	-34.14	-17.78	-0.87	-19.38
AP3M2	-10.98	-15.44	-12.78	-34.38	-22.83	-32.58	-12.09	-7.59	-15.33	-36.11	-14.98	-21.32	-19.49	-14.24	-37.72	-15.38	-14.68	-1.76	-1.77	-18.33	2.09	-14.87	1.49	-6.91	-34.01	-7.24	-11.90	-11.89	-36.26	-23.04	-32.83	-22.21	-29.45	-8.15	-8.12	-8.69	-22.95	-22.41	-18.78	-35.07	-25.94	-12.13	1.39	1.94	-14.23	-31.08	-26.28	-7.52	-21.95
AP3S1	-2.91	-12.32	12.85	-31.37	-25.83	-33.75	8.56	-8.50	-17.77	-36.51	-23.05	-22.19	-22.36	-20.96	-28.28	-19.08	-11.58	4.66	1.01	-4.65	-29.57	-22.26	-20.64	2.42	-40.52	-5.30	-7.89	-5.11	-22.40	-12.26	-21.17	-10.52	-11.60	-10.61	-9.22	-20.80	5.68	-17.24	-20.11	-24.18	-15.03	-3.49	-10.78	0.15	-5.33	-29.19	-4.03	-13.24	-21.42
AP3S2	-22.63	-34.12	-14.15	-35.25	-49.79	-42.04	-9.53	-20.11	-38.37	-59.95	-33.96	-46.91	-26.73	-31.70	-47.21	-20.07	-29.83	-8.20	-19.23	-10.68	-40.33	-30.03	-39.84	-35.72	-46.45	-11.57	-42.77	-35.75	-39.19	-30.98	-42.07	-31.10	-23.11	-22.97	-20.72	-26.89	-31.46	-29.82	-31.30	-45.89	-30.29	-2.70	-28.52	3.15	-26.48	-31.31	-25.71	-14.27	-26.36
AP4B1	-36.47	-24.09	-24.65	-44.81	-40.09	-25.91	-22.93	-25.84	-37.18	-63.54	-20.36	-50.86	-13.17	-32.99	-44.63	-19.28	-4.02	-17.82	-18.08	-23.53	-30.85	-27.54	-32.93	-30.80	-47.70	2.45	-22.59	-27.51	-33.44	-37.99	-54.21	-38.74	-19.93	-10.37	-30.25	-26.90	-37.07	-24.37	-27.38	-48.36	-24.11	-9.92	-14.26	1.42	-24.84	-33.66	-30.87	-12.80	-35.28
AP4E1	-6.27	-24.55	-11.79	-24.15	-24.90	-21.55	-18.45	-20.62	-32.35	-44.41	-24.93	-35.87	-3.40	-10.02	-42.81	-17.35	-8.81	10.04	-13.78	-18.47	-21.15	2.05	-20.61	-25.33	-32.23	14.26	-21.20	-5.12	-25.09	-19.93	-34.45	-26.05	-14.23	-12.86	-18.92	-11.86	-28.90	-33.83	-30.97	-38.72	-29.13	-10.40	5.49	5.21	-28.56	-8.90	-3.81	-17.26	-28.27
AP4M1	-33.53	-30.25	-24.93	-51.48	-39.71	-53.71	-18.05	-24.90	-38.35	-64.05	-27.27	-23.25	-31.37	-32.67	-52.53	-23.00	-22.80	-23.01	-24.95	-18.10	-33.92	-33.69	-27.96	-38.79	-47.58	-27.38	-37.73	-36.53	-4.40	-29.86	-39.84	-40.80	-28.95	-23.73	-22.13	-26.46	-35.91	-42.32	-27.54	-44.45	-31.95	-29.86	-31.92	-22.74	-26.67	-45.80	-20.44	-27.29	-40.82
AP4S1	-12.74	-5.54	-6.48	-3.50	-8.89	-12.38	-10.13	-13.05	-19.30	-34.44	-7.59	-20.07	-9.09	3.29	-29.88	-11.15	15.82	8.43	-9.97	1.14	-6.64	-5.63	-0.32	-11.05	-31.59	10.61	7.41	16.80	-17.21	-14.17	-24.57	-24.89	-10.81	-10.07	-12.95	2.65	-9.15	-22.82	-16.36	-27.55	-20.86	-5.07	7.57	10.12	-3.64	-17.91	-10.07	4.50	-9.14
AP5B1	-21.47	-13.09	-22.17	-36.88	-37.60	-39.52	-6.19	-16.38	-32.80	-61.65	-25.58	-22.12	-23.64	-29.62	-54.90	-19.12	-14.94	-19.22	-17.30	-10.95	-34.53	-26.23	1.77	-17.35	-34.30	-10.88	-24.38	-29.30	-21.11	-42.29	-9.32	-30.87	-28.79	-12.91	-36.79	-23.63	-35.23	-16.57	-4.84	-36.55	-25.24	-9.74	-30.58	-12.42	-30.28	-32.44	-21.35	-21.41	-22.60
AP5M1	-32.46	-24.05	-25.69	-38.26	-36.18	-37.10	-24.65	-26.36	-45.71	-64.99	-38.39	-24.95	-32.54	-28.36	-51.25	-23.56	-15.85	-9.26	-18.87	-6.10	-29.55	-33.38	-26.40	-37.86	-49.47	-0.31	-31.89	-25.12	-33.59	-38.20	-41.15	-33.91	-18.11	-15.12	-29.69	-22.02	-24.39	-39.35	-27.12	-49.73	-40.49	-17.87	-21.15	-12.42	-26.13	-26.66	-12.09	-24.56	-39.21
AP5S1	-22.44	-33.20	-29.72	-43.34	-61.47	-41.83	1.71	-29.56	-33.46	-69.72	-27.54	-45.69	-34.69	-47.68	-47.81	-12.06	-23.50	-28.98	-2.92	-24.16	-55.26	-25.15	-36.94	-6.05	-45.01	-19.54	-28.72	-29.82	-28.56	-49.43	-41.63	-15.51	-24.83	-13.65	-6.51	-32.58	-25.80	-39.09	-27.03	-49.06	-43.09	-18.16	-50.79	-20.81	-25.39	-56.05	-29.42	-25.36	-38.26
AP5Z1	-15.61	-32.27	-11.20	-39.40	-47.77	-22.05	2.69	-7.85	-40.66	-56.29	-25.60	-47.52	-17.78	-28.29	-30.52	-12.92	-8.40	-10.03	-12.43	-25.39	16.65	-40.73	-22.06	-24.11	-47.09	-6.40	-41.07	-21.82	-27.33	-22.72	-22.45	-30.18	-31.71	-20.77	-12.90	-23.18	-34.00	-30.91	-31.91	-42.98	-28.16	-26.12	-12.30	-12.45	-32.67	-42.16	-21.78	-30.89	-40.04
APAF1	-16.21	-25.91	-16.04	-37.27	-44.22	-40.29	-6.14	-20.30	-29.57	-50.38	-29.12	-26.49	-35.67	-12.27	-39.02	-16.70	-11.95	-15.97	-14.56	-24.98	-21.19	-25.79	-18.32	-20.75	-35.01	-0.85	-29.10	-24.20	-44.34	-32.98	-34.36	-19.98	-15.01	-11.60	-28.57	-10.12	-27.35	-31.29	-27.17	-42.81	-34.89	-12.52	-32.30	-7.35	-16.31	-25.09	-4.36	-10.49	-34.43
APBA1	-35.59	-32.20	-23.73	-55.49	-32.16	-50.56	-16.06	-19.77	-42.38	-55.90	-20.57	-29.52	-25.12	-27.69	-43.58	-15.87	-23.13	-24.07	-26.60	-18.64	-38.01	-32.01	-18.44	-23.81	-44.47	-11.40	-23.85	-28.19	-40.26	-36.38	-44.10	-39.01	-32.08	-22.25	-22.00	-46.63	-38.10	-37.00	-32.35	-47.40	-34.12	-21.97	-22.56	-18.61	-28.54	-39.27	-29.09	-10.86	-34.18
APBA2	-8.19	-36.69	-24.82	-36.51	-53.41	-28.58	-14.78	-15.70	-9.57	-60.92	-27.81	-34.90	-19.36	-27.50	-30.92	-19.39	-11.39	-12.88	-16.75	-20.99	-11.96	-34.84	-4.41	-35.72	-38.41	-15.48	-14.32	-32.93	-44.02	-33.32	-32.82	-41.23	0.48	-20.00	8.54	-7.18	-15.52	-24.65	-23.66	-36.96	-12.28	-13.09	-18.85	-0.89	-31.46	-32.96	-8.57	-18.09	-32.74
APBA3	-39.54	-37.50	-22.31	-65.62	-55.46	-59.52	-25.85	-25.60	-68.93	-51.08	-45.46	-40.14	-44.12	-66.39	-49.98	-29.98	-28.71	-37.61	-29.56	-35.00	-34.86	-54.23	-50.98	-37.48	-56.41	-26.74	-59.06	-70.05	-64.67	-54.93	-61.79	-48.65	-44.60	-25.97	-26.84	-41.64	-31.06	-36.45	-31.17	-51.38	-30.97	-26.77	-43.25	-27.25	-38.33	-48.65	-35.39	-26.79	-41.38
APBB1	-28.16	-30.97	-36.33	-62.10	-39.92	-52.50	-15.88	-19.73	-34.56	-59.22	-23.85	-32.90	-29.76	-28.82	-44.74	-27.08	-19.57	-32.85	-25.65	-16.73	-35.00	-50.40	-38.21	-10.96	-42.19	-11.95	-28.33	-40.28	-46.73	-38.05	-41.77	-42.20	-26.12	-21.46	-11.77	-21.73	-32.91	-41.32	-31.17	-32.02	-29.18	-27.70	-24.35	-20.63	-34.85	-44.54	-25.66	-28.66	-34.10
APBB1IP	-29.29	-33.00	-14.21	-33.67	-37.47	-39.08	-21.38	-35.75	-48.22	-67.37	-32.71	-34.72	-37.09	-37.17	-56.32	-30.86	16.87	-14.72	-27.67	-24.74	-38.63	-38.99	-42.08	-44.14	-55.06	-16.17	-41.57	-34.37	-42.50	-32.81	-55.05	-50.90	-31.41	-20.59	-12.90	-24.12	-32.02	-39.03	-38.13	-57.67	-29.69	-23.46	-36.82	-18.84	-31.41	-41.99	-18.11	-21.74	-35.28
APBB2	-29.85	-37.06	-21.07	-45.53	-47.40	-42.32	-20.62	-24.90	-32.85	-63.35	-23.05	-30.20	-40.90	-27.76	-50.70	-26.43	-24.19	-13.97	-23.45	-17.99	-36.58	-36.11	-37.21	-29.32	-47.72	-14.46	-32.00	-33.01	-59.29	-32.04	-53.12	-37.98	-22.03	-25.92	-24.46	-24.49	-36.89	-19.57	-29.36	-43.39	-34.45	-19.15	-23.37	-11.07	-30.79	-37.58	-28.09	-9.95	-38.51
APBB3	-22.40	-10.06	-18.72	-41.06	-42.82	-37.74	-6.10	-21.43	-34.77	-51.25	-30.40	-27.21	-29.82	-28.73	-41.07	-20.02	-10.92	-17.77	-20.03	-18.71	-12.61	-22.56	-6.91	-23.80	-44.87	-5.98	-24.16	-38.43	-33.43	-35.00	-26.36	-29.89	-10.27	-22.29	-24.27	-20.72	-26.15	-31.79	-23.72	-40.61	-25.26	-17.27	-25.16	-6.33	-14.43	-32.77	-12.27	-8.80	-32.89
APC	-3.40	-20.42	15.03	25.29	-46.05	26.38	0.24	-6.17	-16.24	-28.11	3.45	-3.60	-5.20	1.60	-5.88	-13.80	-4.25	-9.73	-6.27	-16.90	-7.47	-4.54	8.74	-53.40	-33.10	7.38	2.92	-4.10	-45.03	-22.05	-13.55	13.73	-12.20	4.19	-4.68	-34.29	-7.44	-49.23	-12.43	-20.47	-12.69	-1.75	34.05	3.27	8.47	-34.09	-10.94	-14.67	45.13
APC2	-23.93	-14.50	-13.65	-47.14	-28.20	-21.78	-17.71	-21.85	-38.81	-34.10	-25.97	-22.74	-29.79	-26.25	-38.27	-16.50	-23.36	-11.69	-13.16	-18.83	-10.17	-22.23	-31.75	-31.77	-40.52	-6.14	-18.23	-22.48	-26.51	-32.19	-44.69	-27.29	-20.43	-17.62	-20.67	-22.69	-16.97	-33.69	-23.03	-39.94	-22.55	-16.07	-24.39	-11.46	-26.86	-34.90	-16.50	-20.14	-32.72
APCDD1	-48.32	-29.38	-22.12	-75.94	-52.74	-46.79	-28.34	-37.45	-54.82	-76.72	-23.12	-43.97	-38.49	-40.80	-48.72	-26.53	-33.50	-35.16	-30.35	-25.75	-50.31	-56.41	-49.59	-43.16	-47.95	-22.45	-49.89	-62.70	-54.10	-52.90	-54.71	-46.19	-34.69	-29.93	-37.26	-31.60	-32.77	-43.12	-34.92	-59.78	-41.72	-27.13	-45.77	-21.69	-49.31	-53.40	-30.57	-37.30	-50.48
APCDD1L	-42.34	-33.03	-28.68	-67.46	-69.78	-43.94	-5.66	-27.01	-42.92	-61.77	-37.78	-55.50	-41.09	-45.41	-48.99	-9.53	-31.36	-25.23	-24.38	-20.36	-44.72	-44.50	-40.24	-28.28	-44.05	-17.83	-55.12	-48.30	-58.13	-25.30	-43.81	-38.02	-30.58	-31.37	-10.00	-44.45	-39.75	-45.87	-41.98	-57.00	-43.47	-29.71	-32.85	-13.45	-33.12	-50.25	-23.36	-23.48	-43.27
APCS	-21.07	-26.73	-2.89	-32.83	-40.02	-26.32	1.80	-16.88	-27.45	-47.22	-23.69	-27.73	-37.81	-17.56	-35.30	2.87	-20.04	-9.54	-13.17	-23.30	-4.33	-28.05	-25.37	-19.46	-34.10	-2.45	-15.12	-12.91	-28.79	-30.24	-27.03	-24.58	-9.27	-14.62	-4.43	-16.80	-18.30	-34.02	-25.27	-40.08	-25.80	-13.72	-18.94	0.36	-26.28	-31.42	-14.52	-10.55	-35.89
APEH	-22.64	-14.34	-13.24	-30.02	-19.32	-29.25	0.73	-19.52	-21.07	-49.16	-18.81	-25.72	-23.51	-20.20	-36.05	-17.07	-17.09	-11.40	-21.39	-4.27	-12.04	-15.18	-24.40	-23.59	-45.45	-6.71	-21.26	-36.90	-34.34	-26.16	-43.56	-32.88	-23.96	-14.04	-23.57	-17.08	-23.38	-30.79	-22.82	-42.04	-19.26	-22.75	-19.60	-7.37	-19.60	-26.95	-20.86	-16.13	-27.01
APEX1	-37.67	-29.83	-19.47	-33.47	-37.37	-35.15	-22.76	-21.76	-32.97	-61.03	-27.74	-40.10	-28.19	-18.96	-40.22	-23.73	-20.34	2.88	-21.29	-17.86	-19.33	-30.37	-24.82	-38.47	-49.07	-1.84	-34.45	-32.07	-35.67	-39.14	-48.53	-40.62	-23.10	-6.33	-34.49	-23.19	-28.67	-35.84	-29.98	-46.52	-33.48	-14.61	-21.95	-10.85	-25.50	-33.68	-25.04	-23.72	-27.88
APH1A	-38.09	-26.22	-16.06	-45.18	-39.37	-26.77	-6.65	-7.32	-38.36	-51.34	-6.08	-25.82	-25.61	-17.10	-40.86	-18.94	-19.47	-11.47	-7.79	-18.29	-20.17	-20.67	-23.14	-17.92	-17.14	3.28	-19.56	-12.62	-19.53	-9.90	-37.10	-39.38	-27.45	-15.75	-15.68	-29.85	-24.39	-40.64	-27.48	-47.50	-15.30	-21.01	-14.06	-9.92	-33.49	5.67	-14.00	-19.30	-32.80
APH1B	-15.34	-30.86	-23.86	-44.64	-53.07	-37.75	-20.28	-17.43	-23.49	-44.60	-30.25	-41.94	-18.76	-20.43	-39.19	-13.94	-26.56	-18.53	-5.24	-27.92	-22.60	-26.37	-39.01	-34.91	-43.50	-2.41	-33.32	-37.06	-37.93	-28.33	-47.92	-28.16	-16.97	-4.72	-21.02	-6.32	-29.21	-31.61	-27.61	-41.10	-27.73	-15.18	-5.72	6.95	-27.46	-35.24	-17.44	-14.35	-39.90
API5	-16.45	-18.04	-11.15	-26.62	-14.59	-18.20	-8.28	-1.03	-2.48	-9.41	-33.22	-7.94	6.73	-18.59	-37.78	-8.03	-2.94	-0.90	-16.77	-8.02	-6.28	-18.20	-14.54	3.34	-5.47	0.99	-19.80	-23.27	-2.28	2.17	-12.50	-21.91	-14.58	-7.65	-10.23	-0.70	-23.90	-10.35	-22.54	-16.40	-7.18	-11.48	-1.90	-2.63	-14.97	-12.08	10.20	-13.77	1.68
APIP	-20.97	-22.22	-16.02	-37.45	-35.08	-37.49	-20.13	-17.21	-41.77	-55.64	-19.38	-42.36	-27.51	-28.41	-61.13	-23.51	-13.27	-14.13	-17.87	-17.73	-30.04	-36.90	-41.70	-31.61	-37.41	-0.61	-38.43	-33.47	-37.55	-37.24	-58.21	-39.77	-15.14	-6.82	-27.12	-29.60	-30.70	-42.91	-24.50	-14.59	-23.85	-8.43	-18.69	-12.21	-31.58	-35.67	-21.14	-14.10	-28.32
APLF	-26.02	-27.66	-17.86	-34.83	-38.40	-31.11	-19.99	-22.11	-31.25	-64.28	-11.73	-28.49	-27.09	-23.13	-42.44	-20.35	-16.03	-12.00	-16.55	-23.37	-37.34	-24.41	-32.20	-32.13	-50.49	-2.30	-21.04	-29.18	-36.06	-35.16	-41.76	-33.29	-20.76	-16.16	-30.37	-34.07	-39.04	-42.40	-29.47	-48.80	-32.71	-22.04	-19.01	-8.11	-34.40	-37.42	-18.08	-21.93	-33.95
APLNR	-27.58	-16.29	-21.71	-44.61	-18.73	-38.80	-13.96	-15.74	-31.72	-60.62	-40.49	-17.52	-8.21	-35.15	-40.23	-23.48	-12.46	-15.63	-26.41	-15.47	-51.61	-21.84	-34.12	-22.93	-34.59	-6.07	-8.32	-31.89	-34.61	-40.32	-53.77	-19.36	-29.21	-26.09	-26.05	-30.74	-31.59	-32.40	-15.99	-38.51	-28.78	-5.74	-32.36	-8.76	-33.66	-28.84	-17.60	-8.25	-21.24
APLP1	6.49	-10.75	-15.91	-40.13	-47.18	-18.00	-15.24	-22.16	-27.82	-39.05	-28.12	-21.86	-24.18	-9.50	-39.31	-12.78	-19.05	-8.23	-16.94	-18.10	-1.24	-13.15	-14.76	-21.69	-40.14	-19.29	-27.57	-34.83	-30.96	-21.05	-18.98	-32.77	-26.24	-22.25	-16.58	-22.43	-21.54	-36.72	-23.20	-44.85	-30.06	3.02	-35.12	-12.02	-8.38	-40.07	-7.06	-14.38	-21.65
APLP2	-36.08	-30.91	-21.24	-50.84	-64.22	-50.89	-16.93	-25.07	-58.59	-67.16	-36.02	-41.34	-35.59	-34.27	-54.03	-22.33	-32.21	-37.18	-27.22	-27.62	-61.05	-48.41	-51.76	-40.17	-56.93	-21.59	-42.52	-40.35	-50.62	-41.68	-30.71	-42.06	-19.76	-33.90	-21.59	-39.75	-35.74	-45.23	-43.75	-54.58	-40.18	-28.31	-42.20	-16.68	-38.58	-43.85	-29.04	-34.60	-45.03
APMAP	2.37	-34.02	-17.51	-42.41	-45.70	-41.44	-13.61	-19.34	-10.78	-68.05	-17.01	-36.94	-27.95	-21.17	-46.98	-14.61	-22.55	-24.61	-19.40	-20.68	-36.77	-19.53	-22.32	-32.12	-41.19	-10.73	-39.19	-21.69	-47.48	-27.69	-48.33	-38.67	-31.82	-21.39	-21.65	-19.66	-27.44	-44.15	-36.44	-42.17	-37.22	-17.28	-25.51	-3.60	-14.64	-30.87	-11.88	-20.46	-31.08
APOA1	-15.20	-18.77	-11.83	-53.76	-39.13	-40.48	5.81	-17.74	-38.31	-56.92	-13.61	-30.68	-23.93	-21.57	-44.58	-23.84	-20.75	-13.64	-13.27	-20.32	-25.61	-36.18	-27.55	-14.89	-49.76	-10.12	-40.53	-17.24	-36.23	-44.07	-20.79	-42.87	-6.55	-22.92	-1.80	-31.43	-26.71	-37.50	-36.87	-51.74	-34.15	-15.98	-40.40	-4.96	-24.97	-38.77	-31.52	-23.37	-40.32
NAXE	-14.61	-21.47	-2.00	-23.78	-28.01	-15.04	-4.64	-14.82	-16.33	-17.58	-26.23	-27.53	-26.62	-13.98	-37.87	-4.19	-8.31	2.99	-6.19	-10.56	7.33	-24.16	-17.82	-24.63	-29.20	-1.81	-9.91	-8.90	-26.12	-8.91	-25.52	-25.24	-5.30	-13.42	-16.36	-16.75	-21.66	-30.44	-30.67	-38.69	-15.45	-3.19	-7.28	-4.13	-16.99	-32.12	10.29	-10.54	-31.68
APOA2	-30.11	-28.64	-15.15	-53.98	-48.75	-35.81	-8.50	-31.92	-45.22	-57.24	-37.55	-29.56	-31.10	-31.41	-46.13	-2.76	-21.94	-19.22	-15.17	-26.23	-12.38	-44.52	-17.82	-34.88	-33.20	-18.64	-21.32	-35.66	-46.39	-36.96	-37.21	-27.14	-20.39	-19.41	2.42	-28.75	-22.46	-38.34	-26.21	-48.20	-26.03	-15.36	-18.17	-10.52	-17.62	-45.96	-11.72	-13.03	-34.70
APOA4	-31.38	-27.37	-33.92	-63.58	-61.23	-42.29	-16.60	-31.18	-45.21	-63.75	-31.41	-59.33	-40.28	-36.10	-44.80	-27.57	-30.59	-29.06	-18.47	-30.52	-43.78	-41.82	-42.10	-34.40	-53.55	-15.02	-43.90	-35.01	-49.33	-41.12	-51.30	-42.18	-28.03	-26.88	-17.61	-32.79	-35.34	-41.02	-37.73	-47.28	-30.13	-27.83	-33.44	-18.42	-34.58	-33.64	-28.17	-31.48	-35.99
APOA5	-41.38	-17.67	-26.08	-62.46	-36.05	-42.01	-10.25	-17.87	-36.95	-73.79	-39.22	-46.20	-32.39	-36.16	-34.06	-20.83	-29.31	-25.44	-10.16	-24.67	-33.32	-45.89	-48.73	-31.04	-49.49	-13.90	-42.39	-30.33	-47.22	-50.18	-41.87	-33.06	-24.01	-24.46	-14.21	-14.31	-28.64	-33.55	-33.20	-46.05	-39.95	-11.60	-21.18	-14.86	-27.70	-39.20	-13.49	-29.06	-27.65
APOB	-24.60	-33.75	-23.70	-29.77	-54.28	-36.54	-19.89	-24.57	-45.15	-68.52	-39.06	-35.93	-36.37	-33.67	-60.08	-15.93	-27.28	-29.34	-21.23	-19.28	-44.82	-29.10	-40.12	-32.32	-57.15	-10.43	-50.07	-25.55	-47.90	-40.03	-51.49	-39.98	-30.19	-21.86	-31.53	-32.78	-39.95	-43.18	-29.71	-52.18	-30.17	-23.93	-28.38	-10.80	-36.71	-25.48	-15.48	-24.38	-48.12
APOBEC1	-11.70	-18.30	-11.22	-39.60	-38.52	-22.38	7.52	-18.43	-27.54	-47.66	-25.71	-24.70	-18.68	-9.79	-31.29	-12.01	-12.22	-7.07	-11.59	-8.66	-28.75	-29.82	-27.82	-24.92	-36.60	-6.10	-26.10	-16.84	-28.93	-34.58	-36.63	-29.59	-8.71	-21.90	-4.67	-18.54	-32.88	-33.66	-21.04	-46.07	-35.36	-14.77	-17.69	0.24	-11.15	-23.79	-17.58	-17.55	-32.23
APOBEC2	-26.48	-24.65	-20.84	-41.79	-47.74	-43.96	-6.19	-25.68	-32.02	-56.85	-38.71	-24.96	-29.83	-19.75	-38.87	-20.87	-15.84	-8.70	-16.66	-17.22	-24.71	-26.17	-21.43	-28.78	-33.19	-2.19	-30.49	-33.10	-32.15	-37.77	9.16	-29.52	-20.90	-12.68	-27.02	-15.78	-33.77	-34.18	-21.74	-33.42	-28.23	-15.54	-19.91	4.55	-20.18	-28.80	-14.25	-20.32	-20.30
APOBEC3A	-20.94	-19.04	-13.55	-13.10	-26.69	-14.10	-6.33	-8.19	-14.65	-31.04	-19.75	-17.78	-14.16	-13.89	-18.76	-11.22	-9.96	-11.64	-12.00	-20.30	-15.44	-18.13	-8.45	-2.41	-22.63	-3.85	-21.34	-16.30	-22.27	-23.57	-23.86	-18.53	-17.44	-8.44	-16.67	-16.54	-18.61	-18.65	-11.84	-23.40	-16.74	-16.58	-16.82	-7.96	-11.30	-14.92	-14.15	-20.26	-21.56
APOBEC3B	-19.75	-9.15	-7.53	-11.90	-10.24	-9.70	-10.44	-5.06	-20.82	-27.97	-6.26	-18.31	-2.78	-8.75	-21.04	-11.73	-6.54	-2.39	-8.18	-6.40	-18.74	1.15	-15.49	-17.25	-21.64	8.95	-9.11	-1.73	-9.42	-15.25	-21.22	-6.19	-2.60	-1.52	-13.82	-14.65	-16.59	-11.97	-8.33	-21.20	-8.63	-4.81	-1.04	-1.01	-10.16	-3.65	-0.45	-4.90	-10.31
APOBEC3C	-32.17	-35.76	-23.75	-35.27	-58.82	-40.50	-14.49	-22.78	-39.77	-58.82	-29.16	-51.17	-29.86	-28.11	-43.70	-21.70	-22.63	-19.02	-25.61	-21.60	-34.83	-21.03	-29.91	-12.80	-51.56	-7.55	-36.75	-32.16	-42.70	-40.93	-51.16	-33.08	-25.22	-20.66	-34.18	-24.35	-31.22	-43.95	-33.81	-43.73	-32.94	-28.04	-25.82	-6.80	-18.87	-34.73	-23.00	-27.07	-29.49
APOBEC3D	-20.63	-23.99	-13.25	-7.13	-34.03	-17.62	-3.07	-8.26	-20.49	-43.01	-18.93	-24.22	-24.77	-19.21	-34.72	-23.40	-16.62	-4.91	-11.42	-12.54	-20.32	-17.11	-17.56	9.95	-46.09	4.07	-19.68	-8.78	-29.47	-22.47	-33.88	-20.67	-16.20	-15.03	-19.39	-12.46	-20.42	-24.55	-14.42	-28.93	-28.13	-19.51	-4.39	4.95	-10.41	-18.31	-17.15	-23.14	-13.00
APOBEC3F	-10.04	-12.49	-8.89	-9.54	-15.28	-9.57	-9.66	-6.44	-19.47	-19.50	-11.42	-12.50	-11.24	-10.43	-14.52	-6.58	-9.01	-9.59	-8.80	-5.93	-10.76	-10.33	-13.91	-12.27	-15.98	-4.74	-17.24	-15.32	-14.38	-17.06	-15.33	-12.07	-7.08	-4.12	-11.33	-8.58	-10.98	-15.83	-11.36	-15.49	-12.89	-6.42	-4.86	-6.95	-6.18	-8.99	-5.57	-7.83	-7.98
APOBEC3G	-25.01	-33.71	-25.52	-27.34	-50.45	-23.75	-8.57	-25.23	-5.92	-60.85	-36.03	-35.56	-38.26	-34.63	-32.90	-24.58	-2.82	-20.19	-18.77	-22.94	-28.91	-31.29	-16.37	5.21	-37.91	-10.56	-30.77	-35.42	-40.08	-35.70	-37.55	-35.65	-25.54	-20.49	-33.77	-15.61	-27.20	-45.21	-22.02	-39.87	-30.71	-27.32	-35.67	-9.90	-22.82	-41.29	-25.03	-21.50	-41.72
APOBEC3H	-43.77	-40.89	-37.15	-49.99	-48.72	-33.89	-16.62	-32.42	-33.89	-64.32	-34.91	-36.35	-37.98	-29.98	-47.14	-21.12	-27.14	-25.99	-25.66	-27.81	-37.85	-21.07	-31.10	-7.89	-53.28	-16.63	-26.10	-29.70	-41.66	-38.06	-55.09	-39.79	-25.25	-16.69	-37.47	-30.79	-31.46	-35.69	-33.97	-47.25	-27.40	-24.98	-18.68	-8.57	-18.36	-34.30	-13.90	-22.00	-21.38
APOBEC4	-31.38	-27.17	-17.19	-51.68	-52.23	-33.54	-18.86	-29.05	-56.44	-62.87	-34.95	-43.58	-37.17	-34.28	-55.12	-22.98	-9.88	-22.52	-23.08	-27.72	-44.48	-51.77	-29.37	-33.69	-53.65	-10.24	-28.75	-40.13	-48.51	-37.61	-49.94	-39.50	-21.29	-16.64	-28.54	-34.02	-30.73	-38.84	-34.47	-51.14	-32.36	-18.42	-28.67	-10.59	-24.05	-37.12	-21.20	-18.12	-34.57
APOBR	-15.39	-34.85	-6.86	-29.79	-31.68	-49.03	-21.62	-19.86	-32.95	-53.18	-21.74	-28.19	-16.12	-22.82	-39.87	-32.00	-9.23	-22.03	-18.30	-16.28	-32.40	-18.23	-22.26	-42.78	-48.09	-9.93	-34.38	-25.57	-42.33	-37.99	-44.41	-38.98	-33.32	-15.63	-15.93	-17.47	-29.45	-32.16	-22.71	-37.60	-35.69	-15.58	-18.60	-5.08	-19.20	-40.21	-20.44	-13.04	-34.27
APOC1	5.58	-9.16	6.02	-20.96	-28.00	-4.47	-1.64	6.67	-3.85	-17.44	-18.01	-13.67	-0.19	15.01	-9.38	-9.81	-4.15	6.83	0.02	-10.04	3.29	-10.70	-0.29	-22.97	-24.85	-7.85	-14.41	-25.66	-19.28	-4.81	-3.17	-30.48	-2.88	-4.48	1.22	-7.96	1.46	-20.54	-8.24	-20.55	-13.72	45.71	-5.57	2.06	5.17	6.94	-5.55	-5.45	-9.31
APOC2	-3.85	-24.53	-14.43	-31.97	-28.21	-36.69	-8.27	-14.67	-25.35	-50.89	-29.66	-25.79	-33.73	-10.21	-41.07	-16.87	-22.46	-5.34	-21.24	-14.61	-14.03	-21.45	-26.22	-27.03	-40.53	-6.91	-25.45	-23.66	-39.45	-24.64	-39.32	-45.95	-23.10	-16.89	-15.58	-16.01	-34.12	-32.69	-21.43	-42.79	-14.97	18.23	-28.47	-8.76	-25.34	3.94	-16.05	-16.94	-32.47
APOC3	-24.75	-17.02	-24.85	-54.94	-52.94	-46.43	2.18	-19.29	-50.54	-63.73	-33.27	-34.87	-23.55	-33.45	-42.11	-24.14	-19.89	-28.50	-20.95	-23.18	-40.03	-45.46	-49.03	-28.07	-45.94	-12.58	-44.53	-27.97	-45.33	-44.93	-29.20	-37.32	-22.40	-20.04	-6.25	-33.10	-29.90	-40.14	-44.40	-43.44	-26.49	-13.51	-37.41	-13.08	-19.22	-37.14	-14.18	-22.20	-19.13
APOC4	-24.82	-35.69	-29.79	-55.63	-44.74	-38.57	-20.10	-30.55	-40.39	-70.83	-26.39	-48.05	-31.17	-25.70	-47.91	-30.46	-30.12	-28.84	-29.51	-23.26	-40.81	-38.06	-44.39	-36.24	-52.66	-21.07	-42.67	-42.88	-48.79	-29.54	-53.57	-43.58	-21.45	-21.95	-22.34	-34.71	-32.21	-40.96	-36.46	-44.17	-31.64	4.61	-25.75	-17.20	-24.84	-21.71	-20.31	-22.37	-30.80
APOD	-34.30	-15.69	-12.12	-36.51	-29.45	-27.07	-11.97	-15.78	-31.78	-38.77	-23.36	-29.52	-17.58	-27.85	-44.48	-10.13	-10.05	-16.09	-16.61	-16.24	-34.03	-20.40	-25.32	4.25	-44.19	-8.82	-22.62	-23.84	-26.20	-13.30	-33.24	-2.71	-17.49	-18.29	-0.93	-21.52	-28.38	-32.87	-19.98	-42.19	-33.29	-20.51	-29.73	-8.96	-18.87	-34.03	-22.67	-22.98	-30.52
APOE	-11.38	-33.68	-10.80	-53.13	-29.52	-28.54	-20.01	-12.33	-25.78	-41.68	-21.19	-28.84	-30.84	-21.60	-43.91	-19.13	-23.41	-11.82	-29.58	-16.50	-26.07	-11.86	-19.27	-26.33	-47.73	-5.89	-36.98	-19.28	-33.76	-28.70	-45.95	-43.08	-28.12	-12.48	-19.42	-24.81	-26.99	-22.46	-18.97	-31.95	-24.19	14.45	-18.68	-6.62	-17.79	-13.24	-14.09	-4.92	2.98
APOF	-25.00	-12.44	-17.30	-44.26	-23.31	-37.83	-0.89	-21.62	-16.62	-58.87	-26.49	-31.15	-30.14	-26.99	-43.27	-12.27	-7.27	-10.29	-16.16	-10.11	-6.45	-36.18	1.73	-13.74	-28.95	-17.08	-25.87	-18.45	-33.75	-23.64	-36.01	-32.58	-25.36	-16.94	-9.86	-21.75	-15.61	-27.26	-18.46	-43.01	-30.27	-25.07	-34.09	-9.28	-26.06	-40.36	-23.21	-19.22	-36.53
APOH	-36.41	-21.30	-11.94	-36.88	-37.50	-30.16	-19.70	-15.91	-33.93	-60.41	-27.50	-32.47	-25.80	-34.05	-51.65	-19.23	-20.65	-15.25	-19.83	-15.73	-43.84	-30.34	-35.97	-18.18	-50.82	-6.78	-26.31	-24.97	-41.01	-37.61	-44.26	-42.61	-17.37	-18.24	-24.60	-26.22	-33.36	-30.20	-29.15	-49.07	-27.86	-21.23	-20.42	3.00	-31.52	-18.53	-18.80	-23.33	-32.28
APOL1	-40.17	-33.90	-17.00	-33.33	-52.26	-45.91	-11.03	-15.86	-24.84	-55.37	-36.37	-36.44	-41.60	-29.55	-45.81	-29.41	-14.12	-22.79	-24.02	-23.50	-33.95	-32.44	-13.97	10.91	-51.37	-14.17	-25.31	-24.91	-44.72	-39.95	-42.44	-35.00	-29.29	-17.24	-32.74	-22.30	-27.83	-42.53	-32.24	-41.24	-25.68	-34.42	-36.10	-15.43	-16.25	-41.30	-19.89	-20.53	-32.28
APOL2	-32.24	-39.82	-21.80	-37.57	-41.25	-45.65	-16.49	-20.55	-34.16	-52.28	-33.92	-44.74	-34.82	-32.07	-52.04	-17.80	-29.26	-25.59	-28.28	-10.05	-21.26	-37.94	-36.01	-10.49	-57.53	-12.95	-41.08	-40.18	-39.06	-31.12	-44.57	-37.68	-36.45	-26.19	-30.59	-41.45	-29.40	-44.71	-33.66	-44.61	-25.25	-30.68	-35.08	-17.25	-8.72	-37.35	-23.79	-33.16	-35.87
APOL3	-47.16	-35.01	-17.03	-33.05	-38.73	-38.07	-18.68	-26.94	-37.65	-48.49	-36.34	-38.88	-38.60	-28.92	-39.49	-29.18	-26.12	-15.05	-22.93	-25.92	-27.14	-36.14	-24.95	-5.05	-49.26	-3.46	-25.85	-36.05	-40.00	-26.21	-41.95	-39.45	-23.83	-21.28	-30.24	-38.40	-38.17	-32.63	-40.63	-43.91	-28.92	-33.56	-24.28	-13.50	-26.85	-45.48	-25.63	-33.24	-38.80
APOL5	-27.83	-32.32	-11.48	-35.77	-52.98	-26.68	-6.43	-20.36	-28.71	-64.57	-45.81	-33.50	-40.82	-33.82	-50.13	-21.87	-20.92	-28.44	-21.59	-27.73	-23.43	-37.37	-33.55	-11.68	-61.73	-15.71	-28.73	-30.37	-50.59	-38.86	-44.74	-55.43	-27.25	-15.31	-27.83	-18.80	-30.87	-34.55	-28.13	-35.51	-22.71	-24.39	-18.20	-1.14	-11.11	-29.78	-17.22	-19.76	-27.33
APOL6	-38.34	-42.35	-24.94	-57.91	-63.88	-32.20	-14.66	-29.64	-29.40	-63.35	-32.41	-35.71	-44.63	-28.59	-53.78	-29.18	-23.01	-25.67	-32.53	-31.69	-33.93	-38.12	-47.34	-22.36	-54.51	-23.84	-37.47	-47.73	-46.57	-43.38	-50.45	-35.08	-35.59	-19.79	-33.70	-23.44	-34.28	-45.01	-32.66	-41.21	-32.46	-26.67	-33.91	-13.96	-17.86	-45.50	-23.35	-21.05	-36.05
APOLD1	-15.84	-27.06	-9.11	-50.60	-31.16	-18.10	5.43	-19.50	-31.42	-29.89	-14.05	-24.82	-11.47	-24.86	-30.91	-13.57	-22.05	-24.91	-15.68	-10.65	-25.27	-45.77	-13.16	-17.25	-27.04	-23.96	-8.06	-40.45	-35.99	-23.21	-25.60	-29.59	-10.62	-13.78	-7.99	-13.67	-7.52	-17.61	-13.09	-17.86	-21.94	-13.13	-15.33	-9.36	-9.01	-35.59	-4.65	-16.64	-25.68
APOM	-42.02	-25.31	-23.67	-40.37	-54.87	-34.05	-3.65	-23.66	-34.81	-58.82	-41.23	-31.52	-21.16	-19.72	-37.59	-21.72	-14.16	-17.30	-20.06	-25.63	-18.33	-24.31	-26.44	-40.71	-48.54	-11.01	-30.06	-24.99	-35.38	-35.16	-32.54	-35.09	-20.04	-16.48	-27.18	-32.03	-33.59	-33.29	-25.99	-40.92	-28.00	-28.91	-20.52	-5.85	-20.00	-25.95	-20.40	-32.07	-24.76
APOPT1	-25.11	-23.69	-16.12	-56.97	-49.58	-41.92	-11.47	-23.24	-45.69	-60.49	-20.65	-42.35	-46.71	-39.74	-55.67	-11.74	-27.50	-23.28	-13.52	-24.32	-51.04	-36.89	-31.08	-32.10	-50.99	-24.07	-49.45	-32.46	-30.35	-32.63	-26.71	-35.90	-22.99	-17.02	-26.25	-35.72	-6.32	-34.81	-22.64	-37.27	-25.27	-24.90	-29.67	-4.88	-16.20	-27.36	-15.14	-28.83	-8.36
APP	-26.92	-30.47	-15.48	-40.26	-50.22	-34.02	-25.17	-23.03	-29.74	-68.92	-7.59	-31.13	-17.60	-33.36	-62.41	-19.35	-21.63	-21.54	-11.88	-21.45	-27.20	-26.67	-37.64	-36.88	-44.61	6.98	-35.35	-25.56	-35.05	-24.56	-51.69	-42.90	-33.67	-22.39	-37.66	-30.47	-38.33	-32.00	-40.82	-40.75	-31.71	-21.00	-35.39	-15.97	-33.70	-31.07	-29.31	-34.78	-25.50
APPBP2	-30.27	-34.50	-9.19	-34.62	-63.05	-28.60	-17.99	-23.10	-53.68	-62.20	-36.14	-42.28	-29.61	-35.75	-51.80	-15.41	-33.02	-27.04	-19.50	-26.92	-40.73	-35.28	-54.26	-35.70	-50.66	-15.96	-37.73	-34.73	-50.49	-39.21	-42.20	-40.50	-19.18	-32.72	-31.41	-28.70	-22.17	-29.46	-24.81	-56.23	-32.31	-27.87	-30.70	-2.71	-29.10	-38.58	-25.22	-26.12	-36.84
APPL1	-48.27	-40.93	-28.00	-62.09	-56.70	-42.65	-10.50	-24.73	-37.97	-73.53	-33.67	-31.59	-38.93	-31.16	-50.84	-27.65	-29.94	-31.61	-27.85	-18.50	-33.20	-45.21	-60.49	-43.05	-43.72	-17.79	-45.54	-63.43	-52.68	-52.50	-42.94	-29.45	-5.73	-18.57	-24.50	-29.23	-38.32	-31.28	-27.07	-43.50	-25.24	-5.87	-29.36	-15.53	-28.54	-36.77	-19.84	-12.53	-29.77
APPL2	-37.22	-34.25	-32.26	-51.85	-57.16	-39.65	-22.48	-26.53	-58.17	-61.52	-34.27	-40.15	-31.78	-33.95	-56.84	-19.70	-29.17	-26.28	-26.19	-24.30	-35.34	-43.74	-42.37	-32.78	-47.62	-16.00	-44.35	-52.75	-40.56	-35.60	-51.19	-47.04	-26.35	-18.66	-32.57	-38.17	-38.34	-38.93	-33.69	-49.75	-32.42	-31.67	-26.28	-20.50	-39.98	-33.68	-16.96	-28.11	-40.07
APRT	-22.94	-27.18	-18.14	-47.40	-53.40	-30.43	-8.01	-2.55	-34.48	-31.32	-25.34	-32.82	-24.77	-24.37	-45.45	-1.39	-19.04	-9.08	-20.12	-26.41	-20.32	-26.32	-22.15	-26.32	-35.32	-18.35	-30.94	-34.68	-29.16	-13.86	-39.45	-20.08	-21.83	-9.24	-23.00	-11.69	-21.17	-26.94	-21.73	-27.40	-16.46	-3.85	-26.49	-17.83	-2.47	-35.37	-13.92	-4.69	-19.70
APTX	-22.93	-20.45	-14.81	-45.71	-44.99	-51.32	-27.14	-29.28	-32.77	-49.84	-40.27	-27.32	-42.63	-34.86	-48.16	-26.10	-24.65	-22.56	-23.73	-21.53	-16.76	-41.46	-20.17	-44.05	-44.67	-13.61	-40.40	-57.05	-42.97	-41.63	-45.80	-39.65	-1.63	-10.35	-28.86	-8.18	-31.25	-35.99	-26.56	-35.79	-31.82	-14.04	-24.80	-2.91	-20.77	-43.70	-11.46	-28.62	-24.70
AQP1	-34.88	-40.56	-28.85	-54.80	-57.48	-38.52	-5.39	-14.76	-47.09	-65.77	-16.37	-44.37	-27.00	-39.99	-38.92	-26.56	-21.45	-20.32	-17.09	-18.80	-32.93	-43.25	-50.87	-32.23	-43.83	-15.26	-41.29	-21.15	-42.71	-34.30	-44.01	-47.36	-39.84	-20.50	-21.61	-47.43	-37.09	-36.76	-40.42	-52.31	-35.64	-28.48	-22.58	-9.85	-38.08	-42.33	-17.66	-23.81	-29.96
AQP2	-17.30	-16.52	-22.58	-43.67	-48.79	-38.30	-13.62	-8.44	-38.00	-59.07	-22.08	-12.63	-16.51	-21.93	-43.88	-17.04	-18.39	-28.43	-11.23	-21.40	-10.08	-36.31	-25.00	-29.85	-42.02	-15.45	-24.68	-58.78	-33.28	-34.83	-37.07	-28.43	-9.21	-23.94	-13.10	-9.84	-25.94	-22.73	-13.41	-42.87	-17.63	-14.35	-16.16	-6.13	-13.62	-29.71	-18.46	-11.71	-32.09
AQP3	-28.79	-38.30	-15.63	-41.01	-41.78	-44.20	-20.35	-9.19	-30.32	-60.18	-30.21	-29.95	-18.08	-26.51	-33.57	-13.08	-29.16	-18.59	-17.24	-24.23	-18.58	-29.01	-31.05	-22.73	-51.08	-5.57	-37.36	-23.31	-30.20	-37.33	-43.92	-44.06	-9.52	-24.88	-20.39	-23.02	-35.27	-37.07	-30.23	-37.83	-39.63	-20.34	-18.77	-10.94	-26.44	-34.16	-18.29	-15.24	-27.03
AQP4	-38.09	-26.62	-26.34	-61.02	-62.63	-46.17	-19.98	-30.40	-43.08	-68.26	-41.36	-45.91	-25.91	-39.52	-50.44	-35.07	-38.82	-36.93	-18.23	-22.68	-43.60	-41.47	-49.36	-29.58	-60.69	-11.19	-41.07	-52.38	-46.00	-40.32	-51.29	-46.42	-24.07	-13.49	-28.14	-29.69	-32.86	-37.94	-25.01	-51.20	-41.84	-19.01	-28.01	-12.85	-25.82	-36.34	-23.67	-16.51	-39.42
AQP5	-20.06	-27.67	-29.34	-40.95	-46.28	-33.69	-9.50	-26.04	-38.03	-58.05	-32.15	-19.24	-21.97	-39.23	-38.07	-22.02	-16.72	-17.46	-24.02	-20.00	-28.20	-31.50	-32.11	-39.73	-44.33	-8.84	-36.92	-36.00	-48.76	-32.37	-41.60	-46.61	-27.87	-12.30	-27.04	-24.62	-30.25	-24.95	-17.22	-44.86	-28.43	-15.91	-38.47	-21.08	-26.89	-27.41	-28.09	-23.38	-41.34
AQP6	-13.22	-21.88	-22.14	-30.57	-42.69	-55.84	-4.92	-19.30	-30.73	-56.02	-13.69	-6.34	-24.31	-15.01	-32.72	-17.32	-3.59	-7.65	-18.63	-23.32	-18.52	-38.49	-18.01	-27.06	-41.36	-11.15	-29.72	-36.44	-32.61	-30.07	-36.45	-33.33	-16.01	-20.92	-15.01	-24.48	-34.09	-15.74	-27.13	-41.68	-23.96	-9.41	-18.77	-5.61	-28.55	-35.27	-13.27	-6.13	-29.07
AQP7	24.13	35.61	15.31	21.19	27.70	20.29	14.95	18.33	39.04	30.54	40.31	59.15	7.59	39.81	39.84	13.20	25.29	12.88	30.11	26.77	16.42	28.44	39.14	23.06	49.97	2.67	35.99	21.82	63.69	18.66	43.99	26.86	30.99	23.56	27.72	24.05	29.84	31.11	33.94	67.28	12.80	15.86	30.04	15.24	25.61	10.46	15.01	17.40	22.98
AQP8	-28.60	-31.63	-28.48	-50.74	-42.07	-40.86	-24.59	-32.83	-25.60	-69.85	-28.41	-42.54	-30.04	-41.41	-55.92	-28.75	-20.75	-32.67	-23.81	-28.02	-50.09	-46.70	-36.77	-42.53	-59.91	-20.11	-48.60	-44.58	-47.40	-31.14	-52.43	-44.16	-44.64	-20.58	-24.79	-25.30	-37.50	-52.31	-37.90	-48.57	-30.03	-19.72	-35.24	-11.52	-32.42	-42.46	-37.16	-28.32	-44.97
AQP9	-15.64	-21.17	-8.90	-29.38	-34.74	-33.13	-15.70	-11.10	-20.08	-42.34	-27.84	-32.48	-21.43	-22.68	-37.32	-15.66	-6.77	-10.58	-8.91	-17.95	-28.91	-32.27	-15.50	-17.37	-42.53	-10.01	-17.88	-13.84	-31.07	-24.45	-29.85	-20.36	-8.43	-14.62	-2.70	-18.39	-19.12	-29.30	-31.08	-36.53	-26.91	-5.88	-11.01	2.62	-20.96	-25.96	-17.68	-1.82	-25.87
AQP10	-3.70	-8.56	2.47	-19.43	-34.03	-20.24	-1.76	-12.70	-35.64	-24.37	-3.71	1.35	-15.33	7.34	-29.87	13.71	-8.74	9.43	15.16	-21.22	22.10	-22.07	-14.43	-21.88	-29.08	-5.78	-13.05	-7.03	-29.73	-23.05	-24.41	-19.58	5.52	-5.88	11.47	-5.88	-3.76	-35.15	-21.44	-40.99	-7.50	-1.55	-5.42	14.44	-1.78	-16.44	12.15	-7.70	-20.93
AQP11	-45.44	-25.64	-35.26	-59.50	-54.18	-47.87	-29.11	-30.36	-51.81	-73.97	-37.53	-52.18	-40.65	-45.51	-61.53	-29.30	-22.77	-30.16	-22.78	-26.30	-25.09	-48.18	-23.80	-46.66	-49.41	-14.03	-42.61	-35.33	-46.32	-47.57	-35.09	-39.88	-23.55	-17.61	-32.20	-30.86	-36.31	-34.67	-27.98	-38.86	-33.98	-20.09	-22.27	-11.44	-26.25	-35.80	-26.24	-27.67	-26.17
AQP12B	1.61	-12.77	-2.82	-33.76	-26.71	-17.86	-5.89	-7.68	-32.38	-24.21	-8.83	-20.89	-1.84	-5.78	-5.71	-2.71	-1.40	-6.87	-7.09	-4.11	-17.36	-25.32	-9.64	-9.87	-23.32	-11.31	-15.18	-17.57	-23.47	-4.09	-12.41	-19.99	-28.52	-14.36	-3.00	-1.42	-3.86	-16.27	-6.70	-7.84	-31.91	-17.10	-17.25	-4.96	11.03	-13.75	7.23	-2.55	-14.52
AQR	10.92	13.84	9.86	63.89	36.33	40.44	20.97	36.29	36.73	47.64	23.15	39.96	23.57	28.94	57.91	3.55	18.71	10.33	26.12	26.68	30.00	48.92	25.56	20.77	56.80	6.95	7.29	25.68	62.45	27.39	35.28	33.22	55.42	21.98	20.86	23.25	43.07	47.67	59.01	58.29	24.73	38.37	15.65	9.70	38.83	41.85	30.82	13.70	90.35
ARAP1	-24.75	-19.94	-20.01	-48.95	-48.60	-36.01	-5.41	-3.13	-31.77	-54.52	-30.75	-36.34	-33.28	-35.23	-40.18	-18.82	-7.24	-18.39	-15.79	-23.22	-11.32	-25.99	22.43	-26.53	-40.69	-14.20	-21.62	-21.00	-27.54	-34.65	-15.48	-30.38	-25.67	-4.08	0.20	-31.19	-26.99	-40.04	-16.32	-44.63	-38.63	-19.91	-13.47	-13.81	-24.62	-26.48	-24.26	-18.76	-29.85
ARAP2	-40.44	-35.92	-21.29	-55.91	-52.67	-32.22	-25.10	-36.98	-40.84	-67.10	-16.70	-45.33	-37.26	-32.75	-51.43	-23.09	-31.67	-23.32	-26.98	-18.79	-40.16	-41.22	-39.05	-34.73	-59.84	-4.29	-44.77	-27.85	-45.72	-42.28	-60.76	-42.28	-30.50	-25.82	-36.85	-27.37	-39.06	-37.41	-36.93	-47.12	-35.18	-26.04	-28.04	-19.43	-33.93	-45.12	-27.95	-27.21	-36.31
ARAP3	-29.63	-30.01	-22.57	-40.66	-55.16	-40.48	-10.82	-24.89	-36.12	-62.90	-31.43	-30.03	-45.55	-35.07	-44.14	-16.75	-27.07	-24.33	-26.27	-23.28	-32.63	-29.80	-25.63	-33.41	-52.52	-18.05	-33.25	-38.67	-45.33	-55.84	-36.93	-43.00	-26.79	-16.64	-22.25	-26.18	-35.22	-45.18	-29.20	-47.97	-30.10	-16.05	-23.00	-12.51	-31.03	-37.73	-20.30	-27.69	-36.27
ARC	-21.23	-24.68	-21.04	-57.51	-35.55	-37.62	-14.97	-22.83	-38.82	-54.46	-23.51	-31.40	-34.88	-21.00	-31.82	-21.50	-21.05	-20.79	-17.64	-20.94	-21.33	-32.52	-35.16	-23.30	-39.72	-22.06	-39.14	-45.97	-40.29	-29.52	-27.97	-26.90	-22.09	-26.20	-18.54	-37.16	-28.54	-31.95	-19.03	-35.12	-31.48	-16.74	-45.26	-17.43	-24.36	-36.78	-16.52	-22.68	-18.13
ARCN1	26.11	39.36	18.64	38.20	48.25	56.17	0.94	23.09	27.81	67.72	18.34	27.34	34.34	21.40	58.42	12.88	11.82	39.45	26.66	42.56	51.30	31.20	16.83	33.41	44.57	7.78	26.49	32.94	48.65	43.67	36.38	51.48	33.98	14.86	30.60	33.70	29.86	41.14	68.53	40.11	56.90	37.83	19.23	18.42	28.86	66.96	34.85	19.86	56.42
AREG	-39.77	-28.25	-12.98	-41.24	-50.18	-42.10	-27.72	-25.26	-36.73	-69.65	-35.01	-42.41	-40.67	-26.98	-46.12	-27.71	-24.53	-25.11	-18.89	-17.12	-40.72	-44.42	-36.54	-40.71	-57.52	-11.66	-41.50	-39.09	-40.51	-41.82	-43.57	-32.08	-33.85	-25.88	-26.80	-38.42	-41.08	-35.67	-33.75	-42.67	-30.64	-16.87	-21.88	-19.41	-20.62	-46.38	-30.81	-19.76	-38.72
AREL1	6.61	-6.51	-12.95	-31.72	-19.62	-24.14	-13.40	-18.28	-18.99	-48.20	-24.03	-25.75	-13.39	-17.77	-32.28	-15.56	-14.40	-6.78	-12.93	-2.51	-15.91	-14.91	-14.35	-12.30	-33.65	0.08	-21.65	-21.27	-31.80	-25.30	-19.40	-12.35	-9.68	-11.89	-11.83	-9.52	-9.50	-19.87	-13.99	-32.74	-29.09	-9.03	-6.60	-5.11	-14.48	-20.83	-12.23	3.16	-24.65
ARF1	6.64	6.49	5.49	11.48	-1.67	-21.95	5.36	21.14	-23.69	-0.94	-11.08	-16.29	9.85	3.89	13.69	1.23	-12.96	2.09	-4.42	-10.26	-31.40	2.28	-22.45	6.10	8.97	-4.16	-28.94	-20.45	13.54	-11.53	-26.10	10.26	18.79	11.09	-11.92	1.18	-2.34	-15.56	-14.66	11.00	-12.27	2.35	-6.43	-5.78	31.91	-19.32	-13.61	-6.81	-3.86
ARF3	-5.63	-11.95	-12.17	-25.34	-35.68	-30.77	-3.14	-15.41	-22.38	-54.45	-11.35	-4.58	-9.72	-8.13	-35.92	-13.31	0.77	-19.00	1.32	-15.33	4.30	-23.40	-16.53	-31.03	-25.52	4.07	-18.11	-12.70	-21.12	-37.02	-34.07	-22.38	5.88	-2.37	-4.63	-8.44	-21.47	-21.56	-5.65	-30.00	-18.54	-5.75	-19.19	6.59	-5.87	-12.17	-4.24	-5.42	-19.10
ARF4	30.18	-1.43	10.90	4.27	5.67	-5.27	10.00	43.86	-3.84	2.06	27.03	-2.29	7.76	48.88	60.87	0.34	-0.58	40.62	5.38	5.98	-4.40	57.78	-6.72	7.80	-2.11	5.47	0.69	-11.26	20.68	68.19	52.84	29.20	75.20	2.24	21.23	6.49	-5.11	55.47	36.43	43.89	-12.85	14.60	-7.67	11.36	7.17	-22.11	-1.57	20.82	-8.92
ARF5	-16.68	-21.27	-23.12	-11.45	-44.74	-24.56	-15.36	-13.73	-50.53	-66.21	-27.11	-23.29	-32.76	-20.52	-49.51	-23.43	-17.16	-16.67	-15.57	-9.97	-24.81	-29.25	-24.76	-36.36	-49.72	-13.02	-36.38	-35.12	-40.39	-35.36	-46.97	-41.74	-8.03	-19.75	-22.68	-19.78	-28.39	-33.86	-30.00	-42.21	-32.52	-19.73	-32.53	-7.39	-26.34	-36.28	-19.59	-20.46	-32.05
ARF6	-21.82	-28.38	-19.59	34.64	-2.70	-28.09	6.04	-8.92	-30.23	-29.10	-17.82	-3.40	-20.46	-19.19	-26.53	-5.11	-8.98	5.01	10.92	12.52	-25.09	-7.32	-1.33	-24.92	-23.39	-14.98	-15.37	11.35	20.51	-16.01	25.87	-13.53	17.87	-3.86	-6.62	-15.19	-5.62	-14.35	10.25	-25.98	8.90	-12.66	-4.92	8.83	-27.35	-12.10	-3.24	-12.97	-8.17
ARFGAP1	-41.53	-35.59	-15.97	-57.63	-45.66	-26.12	-17.66	-17.75	-49.49	-54.84	-32.50	-33.46	-23.89	-33.34	-50.58	-23.24	-40.11	-28.01	-22.51	-14.98	-19.75	-38.91	-34.00	-20.43	-33.93	-10.25	-37.09	-28.19	-36.50	-25.50	-42.69	-29.12	-9.30	-18.02	-9.46	-42.80	-36.46	-38.57	-34.86	-36.89	-29.76	-24.66	-28.47	-13.67	-23.05	-47.36	-21.91	-20.34	-19.45
ARFGAP2	-17.97	-15.91	-17.55	-46.59	-34.07	-30.72	-12.15	-15.33	-1.50	-51.46	-36.51	-14.55	-36.71	-32.29	-28.98	-29.95	-26.08	-19.25	-26.24	-15.49	3.21	-17.89	-27.35	-29.72	-42.22	-15.95	-21.61	-27.80	-41.53	-33.11	-38.17	-35.41	-30.53	-22.33	-23.62	-29.69	-26.11	-43.48	-26.42	-40.48	-27.68	-16.59	-23.14	-11.14	-22.62	-42.38	-15.04	-17.11	-30.13
ARFGAP3	-34.77	-38.46	-17.99	-58.90	-57.28	-44.61	-19.30	-26.93	-46.35	-64.03	-24.36	-47.16	-38.16	-36.75	-50.15	-30.38	-44.29	-33.04	-20.78	-26.65	-47.05	-39.11	-44.59	-39.59	-59.39	-22.97	-52.65	-44.99	-49.94	-41.49	-63.31	-46.88	-31.70	-26.57	-36.29	-31.88	-29.32	-46.67	-40.69	-47.41	-30.71	-29.27	-38.79	-16.52	-30.69	-41.11	-22.40	-36.65	-36.28
ARFGEF1	-19.28	-22.93	-15.69	-37.49	-39.35	-35.23	-16.01	-17.09	-18.12	-52.84	-15.58	-11.94	-22.77	-7.61	-23.33	-14.48	-17.58	-11.24	-18.02	-20.38	-23.87	-13.09	-10.45	-35.03	-35.71	5.38	-13.48	-5.61	-33.11	-19.32	-30.23	-28.18	-25.59	-16.44	-30.04	-21.78	-31.40	-26.05	-30.37	-41.32	2.96	-10.88	-17.48	-1.06	-15.35	-29.46	-14.34	-23.87	-17.56
ARFGEF2	-18.15	-28.75	-14.16	-36.48	-32.96	-31.51	-10.15	-15.29	-28.87	-46.39	-20.99	-28.64	-15.14	-22.19	-29.47	-10.71	-33.25	3.37	-16.32	-15.18	-30.76	-25.52	-31.31	-19.90	-38.54	2.85	-40.03	-23.01	-31.05	-26.31	-31.95	-33.28	-9.53	-20.72	-12.66	-14.89	-30.45	-36.75	-21.20	-47.02	-41.75	-8.20	-13.10	-4.71	-11.81	-34.61	-16.99	-8.93	-33.29
ARFIP1	-35.96	-21.75	-14.07	-37.52	-39.37	-33.16	-16.32	-17.37	-36.63	-62.57	-28.15	-36.43	-26.46	-32.95	-52.58	-26.11	-24.16	-12.62	-23.74	-14.57	-33.05	-40.39	-25.34	-28.05	-47.13	-11.46	-34.03	-30.95	-12.70	-41.07	-40.55	-41.40	-23.87	-21.50	-25.58	-35.45	-41.52	-43.76	-31.18	-52.89	-29.13	-25.79	-15.90	-11.44	-30.01	-40.99	-28.45	-30.03	-30.99
ARFIP2	-28.49	-20.27	-19.68	-48.79	-34.93	-33.28	-13.17	-15.47	-36.53	-61.52	-32.72	-34.02	-25.39	-32.55	-40.08	-19.95	-24.02	-17.71	-22.86	-25.11	-24.21	-31.91	-42.21	-19.40	-43.67	-5.33	-36.10	-20.95	-41.08	-32.54	-48.64	-39.03	-23.84	-11.86	-23.44	-21.63	-30.89	-36.73	-33.39	-31.60	-24.30	-26.11	-9.93	-3.83	-35.10	-32.89	-4.27	-19.33	-30.98
ARFRP1	12.20	4.36	16.91	-11.21	43.56	40.48	1.95	7.23	35.32	26.40	-2.17	60.23	-3.94	28.06	44.22	12.04	-0.69	5.17	9.45	18.88	19.80	6.92	-5.99	-1.53	6.13	9.62	-22.89	39.27	3.78	-3.58	13.21	50.05	0.69	8.98	-8.36	20.85	16.61	17.82	20.37	-1.93	-6.96	-1.49	36.65	13.29	17.32	65.75	14.56	-0.91	23.19
ARG1	-41.22	-27.83	-21.57	-48.47	-44.08	-45.95	-21.98	-26.07	-42.22	-61.80	-36.25	-27.04	-35.61	-32.53	-55.93	-20.57	-26.40	-18.68	-30.70	-24.73	-42.91	-39.27	-35.14	-40.57	-45.10	-8.57	-35.34	-41.71	-37.87	-40.22	-56.38	-47.82	-21.04	-23.99	-41.62	-31.06	-40.66	-41.60	-35.61	-58.12	-42.35	-20.41	-35.90	-15.57	-33.13	-36.20	-14.36	-36.63	-37.42
ARG2	-29.18	-28.60	-18.33	-44.98	-39.64	-36.40	-17.14	-24.88	-40.14	-64.19	-31.64	-39.31	-22.43	-22.00	-57.39	-18.18	-21.14	-20.06	-23.76	-13.29	-0.56	-15.62	-36.67	-37.87	-44.81	-6.43	-31.20	-32.87	-33.71	-39.16	-41.97	-41.54	-25.65	-23.13	-35.85	-26.03	-27.66	-43.62	-27.34	-48.26	-34.05	-20.04	-28.39	-9.66	-33.62	-32.02	-27.82	-17.08	-38.68
ARGFX	23.70	17.41	5.07	27.25	14.09	28.95	10.91	1.25	14.81	31.91	16.15	26.35	27.02	36.68	35.52	18.68	14.42	15.77	22.80	22.45	22.87	12.19	24.93	25.14	32.23	1.32	25.02	12.01	24.84	19.59	27.17	18.55	33.00	7.53	32.80	14.60	27.94	38.13	43.04	33.99	14.12	33.02	14.92	19.51	22.61	25.71	12.68	22.69	57.22
ARGLU1	23.18	16.28	3.62	29.23	39.02	39.78	15.11	38.01	10.71	16.50	24.65	30.54	31.52	35.76	49.77	15.16	-6.32	29.64	23.65	24.93	10.79	12.11	5.56	35.48	38.91	13.45	10.06	3.36	42.30	34.30	23.47	36.79	19.13	14.86	7.29	14.20	5.27	20.56	28.43	33.88	14.38	22.47	20.02	9.48	34.18	16.91	18.78	16.76	55.02
ARHGAP1	-3.15	-12.41	2.49	-32.24	-41.40	-51.12	-12.90	-25.73	-24.81	-58.53	-26.47	-26.02	-5.86	-10.63	-17.17	-21.10	-16.85	-22.90	-26.02	-14.29	-4.51	-28.84	-40.65	-24.77	-30.52	-4.39	-23.17	-39.23	-35.13	-15.33	-39.03	-38.79	-10.73	-21.33	-30.62	-21.01	-29.95	-29.56	-31.98	-42.51	-2.10	-19.32	-14.96	-4.06	-33.83	-35.73	-26.37	-19.77	-16.64
ARHGAP5	-25.18	-11.63	-17.96	5.06	-20.15	-30.15	-3.12	-27.41	-31.17	-45.80	-15.51	-31.09	-15.68	-19.45	-33.57	-15.85	10.45	-7.42	-19.16	10.10	-3.87	-10.72	-18.05	-14.47	-39.93	2.84	-10.87	-20.77	-12.63	-10.99	-3.91	-21.02	-17.41	15.62	-20.07	-6.96	-15.56	-34.79	-19.14	-35.04	2.16	-13.08	-8.13	-6.03	-11.97	-27.76	-10.38	-13.63	-19.29
ARHGAP9	-6.43	-4.99	-23.53	-24.05	-26.21	-13.53	1.28	-15.84	-18.64	-35.19	-12.74	-5.11	38.37	10.16	-28.92	-2.86	-1.11	-15.94	-7.93	-12.54	11.70	-22.00	0.70	-4.01	-28.45	-10.80	-10.78	-29.19	-23.55	-24.72	-13.85	-1.47	-11.79	-15.52	2.52	-10.87	-18.30	-15.74	-0.10	-23.08	-26.50	-7.42	-16.83	4.45	-19.03	-32.04	-15.15	-11.51	-20.89
ARHGAP10	-53.00	-42.66	-27.96	-18.33	-72.01	-46.59	-28.11	-34.72	-62.26	-78.06	-44.21	-53.33	-25.30	-45.57	-68.98	-29.80	-38.73	-37.29	-33.59	-22.56	-51.49	-54.15	-35.39	-47.19	-62.08	-26.72	-48.73	-62.03	-55.59	-53.25	-61.41	-47.53	-36.05	-21.50	-35.54	-33.02	-38.54	-40.77	-37.24	-61.57	-43.74	-29.50	-40.77	-24.23	-39.13	-47.85	-25.40	-28.61	-43.97
ARHGAP11A	-7.10	-15.48	-1.03	-16.27	-9.27	-9.72	-13.51	-8.73	-8.18	-12.05	-7.81	-17.64	-7.30	-7.26	-9.56	-6.22	1.28	-4.01	-4.64	-5.99	0.69	-4.89	-7.82	-12.89	-6.34	3.64	-8.48	-7.47	-10.06	0.46	-6.45	-13.05	-8.65	-10.66	-9.73	-9.52	-15.85	-13.08	-7.22	-18.41	-7.72	-2.03	-0.28	-2.63	-7.65	-3.74	2.81	-8.48	-14.18
ARHGAP11B	-1.46	-3.25	-1.92	-0.62	-3.37	-1.54	-4.88	-2.54	-2.81	-7.77	-5.10	-5.78	-1.29	1.14	-4.51	-5.82	3.93	3.91	-0.85	-2.72	0.65	-0.13	1.32	-6.16	-3.26	3.97	-3.44	5.65	0.56	-2.02	-5.50	-3.95	1.20	-0.22	-2.08	-3.56	-2.56	-4.26	-1.53	-6.43	-4.43	-0.40	0.33	4.39	-1.19	0.05	-3.45	1.53	-1.55
ARHGAP12	-40.37	-27.61	-12.58	-18.24	-50.38	-39.35	-21.56	-28.14	-35.65	-56.07	-25.90	28.33	-30.87	-25.50	-46.64	-21.99	-18.46	-11.89	-23.91	-15.51	-21.79	-18.91	-38.03	-41.65	-44.74	-6.00	-29.59	-27.94	-43.52	-45.94	-40.78	-39.78	-23.31	-22.36	-25.04	-26.55	-30.88	-46.01	-34.40	-46.10	-11.29	-19.79	-14.86	-2.79	-29.81	-30.90	-14.59	-17.93	-39.49
ARHGAP15	-31.64	-22.05	-17.96	-34.63	-42.25	-34.78	-19.35	-18.12	-38.03	-50.83	-19.77	-41.12	-19.59	-22.75	-47.30	-9.77	-19.89	-14.85	-19.59	-18.38	-46.15	-29.22	-26.37	-34.88	-45.34	-2.58	-32.75	-29.20	-30.02	-28.92	-43.08	-31.41	-16.46	-16.78	-30.40	-32.89	-34.95	-36.13	-23.88	-40.53	-28.10	-7.90	-21.15	-6.57	-22.57	-29.35	-28.71	-13.50	-21.86
ARHGAP17	-29.10	-35.18	-29.12	-66.40	-49.07	-50.04	-18.65	-30.81	-34.44	-62.93	-24.58	-46.18	-18.18	-38.44	-49.45	-13.89	-13.46	-13.80	-24.64	-18.94	-26.45	-36.58	-33.59	-50.27	-42.97	-10.97	-34.83	-44.21	-34.56	-42.59	-40.89	-42.15	-34.58	-15.87	-21.98	-21.04	-44.34	-47.17	-30.02	-46.12	-35.25	-25.35	-24.00	-13.08	-31.14	-36.15	-24.62	-25.65	-47.91
ARHGAP18	-34.75	-21.37	-17.21	-30.78	-52.31	-44.89	-19.05	-21.23	-34.16	-71.19	-37.79	-27.32	-27.31	-28.01	-45.33	-24.83	-28.54	-25.64	-21.34	-19.87	-46.20	-48.03	-32.35	-48.76	-49.84	-20.77	-49.49	-53.33	-41.38	-41.96	-46.40	-46.18	-27.93	-21.43	-35.17	-32.34	-36.94	-38.05	-30.73	-55.27	-44.56	-11.57	-33.54	-13.52	-34.91	-55.41	-22.33	-29.14	-45.49
ARHGAP19	-20.90	-23.22	-19.92	-35.68	-35.06	-31.43	-13.65	-15.99	-29.09	-55.38	-22.19	-35.56	-22.55	-32.68	-44.74	-18.58	-14.79	-13.91	-20.32	-22.48	-26.98	-26.68	-25.37	-29.24	-37.26	-0.08	-30.74	-15.82	-39.52	-26.23	-29.18	-27.51	-21.07	-19.74	-20.39	-27.04	-34.78	-33.97	-19.34	-46.20	-20.65	-14.38	-21.59	-13.62	-29.31	-40.78	14.27	-20.89	-35.95
ARHGAP20	-52.17	-24.35	-28.13	-66.89	-68.59	-49.92	-14.96	-32.89	-54.07	-80.64	-34.99	-43.68	-36.32	-35.47	-51.88	-23.32	-26.69	-32.52	-28.37	-24.88	-48.18	-48.82	-49.53	-38.52	-64.42	-15.65	-47.96	-53.71	-56.26	-45.05	-40.77	-47.44	-30.14	-27.86	-20.55	-28.80	-44.41	-33.22	-38.49	-43.94	-32.74	-27.73	-37.74	-17.91	-29.93	-42.43	-25.43	-21.80	-37.54
ARHGAP21	-39.93	-32.20	-28.45	-20.61	-51.15	-27.04	-15.23	-23.07	-30.91	-60.86	-39.03	-25.05	-46.21	-22.14	-46.44	-40.20	-22.53	-2.50	-23.34	-17.14	-30.43	0.93	-29.20	-36.30	-48.64	-7.18	-28.26	-24.53	-42.89	-20.93	-37.95	-33.98	-25.96	-14.13	-21.43	-19.97	-27.89	-39.64	-28.13	-44.73	-4.19	-22.20	-21.34	-6.81	-36.69	-22.45	-11.51	-13.89	-29.42
ARHGAP22	-27.51	-29.99	-14.23	-62.67	-61.63	-40.54	-13.59	-22.94	-40.37	-67.58	-33.59	-41.15	-42.12	-30.76	-56.38	-23.85	-33.81	-30.27	-27.49	-18.45	-39.25	-39.90	-33.55	-30.05	-53.37	-10.68	-43.29	-34.40	-44.19	-36.58	-45.23	-49.86	-35.45	-24.72	-27.49	-31.10	-29.35	-35.63	-30.78	-47.96	-43.27	-18.70	-33.24	-20.17	-32.62	-47.48	-17.66	-18.65	-41.41
ARHGAP23	7.44	-1.55	3.44	11.38	-41.03	-20.49	-9.03	-13.61	-11.40	-20.03	-19.37	-10.35	-19.73	-7.04	-23.86	12.45	-2.99	-10.95	2.15	-9.61	11.01	-7.97	11.14	-3.11	-23.91	-8.31	-12.29	-3.85	-26.74	-15.99	7.15	-11.26	-16.18	-4.50	8.36	-10.92	5.60	-25.98	-14.08	-19.50	0.53	-9.84	-5.74	-3.64	-11.59	-27.72	-8.92	-3.82	-18.87
ARHGAP24	-30.54	-34.88	-27.85	-49.74	-47.94	-43.23	-20.99	-20.55	-26.51	-67.98	-35.35	-35.91	-28.09	-37.88	-46.90	-19.19	-15.86	-15.07	-22.40	-22.36	-42.06	-39.39	-30.54	-27.11	-50.60	-5.09	-37.07	-35.49	-37.32	-48.92	-43.50	-38.64	-36.79	-32.15	-26.94	-34.24	-35.46	-42.41	-37.40	-50.83	-34.66	-24.22	-43.69	-15.14	-36.95	-43.38	-22.61	-27.91	-44.02
ARHGAP25	-10.17	-17.95	-18.00	-44.27	-23.67	-44.49	-15.22	-14.28	-25.36	-57.92	-34.25	-18.33	-18.69	-19.91	-34.89	-10.13	-22.87	-16.18	-12.75	-20.67	-34.87	-21.69	-33.92	-14.96	-50.20	-12.33	-22.90	-25.75	-32.95	-37.41	-40.78	-40.86	-25.39	-15.64	-25.11	-30.60	-36.77	-36.37	-25.73	-49.03	-35.38	-21.44	-16.71	-8.37	-30.36	-36.45	-26.67	-16.74	-34.47
ARHGAP26	-39.85	-30.34	-37.65	-60.57	-52.47	-43.69	-12.93	-30.37	-55.84	-54.58	-36.04	-36.58	-24.36	-31.68	-47.90	-27.94	-13.04	-20.30	-23.17	-24.01	-49.85	-39.24	-28.72	-36.43	-52.97	-14.33	-39.28	-46.62	-54.91	-41.59	-23.62	-46.35	-35.07	-13.88	-21.24	-29.28	-44.17	-35.30	-40.03	-37.04	-32.59	-25.74	-25.68	-14.31	-34.11	-25.40	-15.29	-22.51	-34.10
ARHGAP27	-20.70	-16.47	-2.03	-43.90	-23.64	-9.07	-18.17	-15.46	-21.21	-37.96	-13.80	-30.47	-18.56	-21.45	-39.49	-15.36	-11.26	-22.41	-21.76	-16.48	-14.57	-26.08	-28.25	-12.95	-18.54	-8.41	-13.28	-16.86	-17.19	-19.86	-30.51	-27.19	-30.48	-17.85	-20.91	-31.88	5.43	-26.38	-21.90	-13.98	-28.01	-31.57	-15.57	-1.52	-20.82	-31.34	-6.05	-12.34	-25.63
ARHGAP28	-32.27	-31.11	-19.31	-38.87	-51.51	-45.76	-18.51	-18.10	-45.09	-71.11	-34.71	-39.94	-31.57	-33.04	-54.31	-22.17	-28.71	-19.98	-23.53	-12.33	-40.18	-38.49	-53.19	-32.71	-60.96	-12.63	-39.91	-45.47	-43.43	-39.03	-45.10	-36.62	10.69	-12.01	-38.46	-28.28	-40.21	-30.79	-37.78	-47.72	-33.23	-23.08	-20.29	-8.11	-35.47	-42.59	-10.21	-29.56	-28.40
ARHGAP29	-43.24	-18.48	-31.55	-18.04	-3.67	-33.02	-21.71	-16.57	-37.95	-63.31	-25.00	4.21	-18.06	-23.75	-34.55	-24.33	6.66	-17.09	-23.55	9.71	-27.95	-11.61	-32.41	-36.75	-38.16	-9.55	-25.79	-24.87	-37.98	-44.06	-45.52	-18.37	-21.47	-6.10	-21.03	-31.94	-37.99	3.28	-24.23	-47.98	0.91	-15.07	-22.17	-3.98	8.17	-31.73	-22.22	-19.78	-5.17
ARHGAP30	-19.57	-17.03	0.58	-45.69	-41.32	-34.46	-2.23	-22.94	-36.48	-53.68	-36.69	-24.72	-47.00	-30.53	-36.24	-8.53	-17.40	-15.32	-17.21	-23.93	-1.81	-33.91	-20.09	-29.75	-41.09	-16.22	-15.90	-22.01	-38.35	-35.06	-41.59	-27.55	-9.22	-12.94	-10.62	-20.00	-21.31	-36.77	-28.74	-50.57	-38.95	-19.75	-29.08	-5.00	-17.69	-33.00	-4.97	-21.99	-34.64
ARHGAP31	-20.99	-25.42	-16.00	-30.35	-29.75	-33.62	-9.81	-7.27	-38.28	-62.56	-23.70	-22.02	-25.07	-18.87	-48.48	-19.00	-15.19	-3.83	-21.51	-22.67	-26.11	-27.26	-31.22	-21.11	-47.88	1.39	-21.62	-26.26	-34.89	-26.93	-50.08	-24.71	-10.49	-11.52	-14.76	-15.55	-33.62	-38.28	-21.55	-41.47	-29.28	-13.49	-19.77	-3.56	-24.37	-34.08	-8.94	-10.68	-18.29
ARHGAP32	-34.98	-31.53	-23.81	-38.59	-47.96	-38.56	-25.62	-22.38	-51.34	-62.49	-21.48	-38.89	-26.98	-35.77	-47.19	-21.57	-14.52	-16.98	-16.95	-20.06	-38.65	-35.95	-38.70	-42.58	-60.66	-8.74	-33.12	-18.26	-37.45	-40.35	-24.56	-35.36	-23.52	-25.48	-13.95	-29.55	-43.35	-44.27	-42.74	-48.47	-25.42	-25.25	-27.03	-15.62	-34.62	-38.38	-22.54	-25.05	-36.14
ARHGAP33	0.36	-16.05	-12.17	-41.09	-48.11	-43.23	-18.62	-11.11	-19.27	-46.21	-30.70	-18.20	-24.48	-20.72	-44.30	-19.18	-23.63	-17.91	-24.34	-25.22	-34.88	-32.84	-34.88	-29.84	-48.06	-13.97	-34.55	-38.10	-37.74	-16.81	-39.24	-42.48	-24.40	-16.12	-20.12	-13.42	-26.80	-32.69	-19.76	-37.09	-15.36	0.80	-24.77	-10.12	-11.20	-31.65	-17.09	-24.82	-28.66
ARHGAP35	-49.44	-37.67	-34.59	-51.26	-63.22	-52.63	-41.21	-48.83	-62.30	-77.42	-39.63	-48.52	-46.20	-35.54	-60.85	-52.83	-35.72	-31.02	-30.75	-27.01	-47.50	-47.17	-47.72	-53.51	-58.14	-21.86	-54.02	-51.25	-59.85	-51.80	-55.00	-50.03	-37.38	-34.48	-29.27	-39.88	-43.69	-44.22	-36.50	-44.69	-36.98	-38.72	-36.70	-21.20	-48.93	-11.08	-23.83	-23.80	-37.24
ARHGAP39	-22.02	-26.90	-27.14	-53.83	-38.70	-40.33	-17.73	-15.48	-35.33	-54.76	-22.30	-38.24	-34.38	-25.55	-44.47	-20.96	-18.61	-21.23	-18.60	-14.32	-47.57	-24.59	-33.26	-31.78	-48.10	-9.50	-34.02	-21.54	-44.24	-32.89	-34.54	-37.91	-25.36	-17.77	-23.23	-37.82	-33.14	-35.28	-21.14	-53.54	-26.04	-32.53	-34.07	-12.18	-26.93	-31.87	-17.43	-25.90	-26.75
ARHGAP44	-36.87	-41.27	-36.65	-61.80	-63.39	-55.25	-29.99	-36.80	-58.04	-75.24	-50.92	-54.85	-35.90	-54.97	-63.17	-28.37	-43.41	-31.03	-37.38	-27.26	-65.29	-52.60	-41.45	-50.24	-61.18	-19.62	-57.88	-59.57	-57.17	-50.72	-63.23	-42.56	-35.55	-17.37	-34.24	-37.29	-48.89	-42.33	-40.86	-45.04	-42.13	-23.40	-37.75	-24.62	-37.38	-48.87	-27.99	-23.73	-39.79
ARHGDIA	5.55	-32.42	14.22	-34.23	-44.81	-26.86	-8.96	-7.67	-31.56	-21.66	-21.13	-30.70	-36.22	-21.11	-26.70	10.62	-25.90	-1.31	-8.74	-17.40	-24.30	-28.97	-23.33	-5.22	-35.66	-18.47	-36.88	-22.63	-20.59	-13.95	-18.73	-27.59	-3.88	-5.93	-20.16	-21.76	-10.46	-44.96	-20.49	-41.92	-39.64	-19.30	-26.05	9.99	-4.59	-24.55	2.87	-28.70	-23.96
ARHGDIB	-26.77	-35.67	-29.60	-47.48	-46.26	-42.38	-12.25	-31.72	-52.12	-68.57	-26.79	-41.77	-28.62	-27.91	-46.57	-27.30	-22.84	-24.26	-24.48	-26.23	-47.91	-21.30	-39.03	-40.89	-46.81	-10.89	-17.55	-40.80	-30.17	-47.33	-55.49	-42.99	-29.43	-13.81	-28.25	-38.48	-39.77	-48.50	-31.13	-51.30	-39.73	-28.45	-24.69	-16.06	-34.30	-48.75	-20.72	-17.28	-36.94
ARHGDIG	-23.52	-27.05	-20.16	-59.27	-38.58	-34.28	-18.56	-14.27	-46.74	-62.10	-25.19	-44.93	-14.66	-33.28	-47.96	-21.07	-23.78	-18.41	-23.72	-23.43	-41.38	-36.91	-33.52	-32.77	-48.93	-14.94	-44.38	-30.97	-42.91	-26.05	-65.05	-39.70	-26.84	-19.18	-24.30	-30.85	-31.72	-43.48	-29.89	-35.79	-27.87	-25.59	-28.67	-8.10	-23.14	-25.88	-19.98	-29.44	-31.09
ARHGEF1	-1.49	-18.19	-16.44	-26.80	-41.31	-36.74	-25.99	-19.33	-38.97	-47.57	-12.11	-20.62	-31.80	-9.85	-30.09	-25.40	-30.37	-19.13	-31.66	-29.65	-33.60	-33.78	-40.13	-35.94	-53.50	-23.22	-34.06	-44.89	-34.48	-60.98	-42.05	-25.75	-17.91	-17.56	-28.58	-31.52	-27.04	-33.61	-17.70	-54.95	-18.56	-3.43	-36.11	-9.10	-20.52	-32.02	-12.53	-21.76	-24.23
ARHGEF2	-19.47	-24.26	-7.10	-55.35	-36.54	-5.81	-9.99	-19.41	-32.15	-45.81	-21.45	-23.25	-32.83	-25.73	-38.03	-14.64	-25.32	-10.42	-5.61	-23.36	6.40	-24.64	-25.62	-29.86	-33.61	-8.95	-20.29	-9.47	-35.03	-33.91	-33.95	-28.35	-9.03	-15.55	-8.94	-12.14	-18.21	-23.07	-26.36	-47.45	-10.83	-4.72	-12.33	1.75	-19.41	-34.09	-6.79	-1.51	-29.71
ARHGEF3	-33.42	-27.78	-25.02	-43.10	-33.08	-35.36	-9.43	-20.32	-33.32	-58.69	-36.36	-32.42	-23.90	-31.27	-35.17	-16.77	-21.10	-21.64	-25.07	-11.39	-32.63	-36.80	-39.92	-35.14	-50.50	-2.46	-30.87	-42.30	-39.93	-37.93	-44.02	-38.91	-28.44	-19.11	-27.66	-30.66	-35.19	-33.08	-30.64	-55.38	-28.35	-25.12	-34.89	-15.02	-33.16	-44.49	-20.48	-21.98	-40.77
ARHGEF4	-24.30	-28.37	-25.47	-36.24	-38.84	-50.63	-21.71	-22.59	-34.65	-65.70	-24.74	-47.19	-17.19	-26.64	-51.24	-24.12	-19.06	-26.84	-23.84	-26.32	-46.11	-31.66	-47.54	-39.31	-51.40	-11.03	-37.32	-48.38	-40.66	-43.48	-50.78	-43.60	-20.97	-19.06	-33.31	-38.34	-36.90	-35.06	-34.76	-50.34	-34.75	-30.66	-34.44	-20.99	-32.50	-40.62	-21.75	-23.72	-43.16
ARHGEF5	1.86	-11.29	0.96	-41.43	-26.68	-21.03	-2.65	-14.18	-24.96	-38.59	-10.25	-9.03	-13.61	2.13	-17.56	0.97	-1.60	3.16	-3.44	8.25	-0.48	-35.59	-0.54	-9.22	-10.93	-2.70	-14.10	-12.87	-23.08	-12.66	-7.12	-17.39	-6.88	-18.54	9.88	5.06	8.00	0.59	-11.85	-24.99	-35.48	-18.01	-10.95	2.41	-15.40	-13.12	-5.54	-7.29	-14.86
ARHGEF7	9.57	-2.70	-15.09	20.08	53.29	-31.11	15.97	-6.53	-4.67	-29.50	-24.31	18.40	-5.21	-23.20	-21.80	25.40	-0.81	-7.08	-4.09	-0.98	-28.86	2.20	10.32	42.49	49.55	-1.06	-2.25	-22.85	66.88	-20.68	32.58	7.25	19.23	16.80	-6.89	-5.85	-29.14	-28.95	-24.78	-8.76	13.19	-1.10	2.47	3.97	31.53	-41.84	-29.55	-18.76	-28.01
ARHGEF10	-27.50	-30.11	-26.22	-39.09	-50.92	-38.64	-23.86	-27.09	-52.74	-78.38	-24.55	-49.05	-30.40	-27.51	-51.89	-23.71	-26.72	-17.58	-32.87	-13.31	-53.88	-26.00	-44.08	-41.26	-56.58	-12.32	-43.90	-34.40	-53.00	-42.03	-51.78	-39.84	-22.61	-23.98	-26.04	-35.84	-34.66	-43.64	-36.53	-47.85	-30.60	-22.60	-18.00	-7.40	-27.39	-29.04	-28.15	-22.81	-37.19
ARHGEF10L	-31.77	-27.44	-31.71	-49.59	-53.76	-39.12	-15.35	-23.58	-41.09	-61.45	-22.80	-43.80	-33.88	-39.22	-49.64	-14.88	-29.05	-26.00	-24.95	-19.87	-37.55	-28.69	-35.15	-38.91	-47.19	-19.64	-47.60	-25.96	-40.99	-27.94	-46.97	-46.47	-19.73	-29.00	-26.42	-25.96	-30.67	-32.54	-29.95	-43.36	-20.50	-25.85	-29.98	-21.95	-28.38	-40.20	-18.32	-24.73	-29.56
ARHGEF11	3.33	-9.85	-9.40	-34.40	-26.68	-9.71	0.86	-4.31	-29.17	-6.80	-20.12	-20.84	-25.88	0.21	-25.58	5.33	-7.06	-0.91	-2.08	-10.91	10.30	-16.98	-15.82	-20.37	-0.07	-2.48	-5.17	1.15	-29.41	-7.74	-23.60	-19.13	-11.19	-22.01	-4.90	-7.42	-16.14	-25.43	-12.60	-34.70	-18.82	-6.85	-25.70	-2.43	-15.99	-5.67	6.07	-8.13	-21.35
ARHGEF12	-34.30	-26.30	-24.61	-62.90	-53.09	-36.25	-6.58	-14.56	-47.11	-48.73	-16.28	-39.89	-10.26	-30.62	-55.04	-18.01	-14.42	-13.04	-20.79	-25.82	-49.25	-35.28	-48.77	-38.44	-40.23	-5.04	-40.30	-26.97	-27.91	-37.71	-40.00	-26.53	-20.95	-14.75	-18.33	-34.57	-33.29	-35.67	-36.99	-42.67	-43.37	-21.65	-20.61	-7.37	-25.00	-27.43	-17.78	-40.79	-28.57
ARHGEF15	-37.96	-26.53	-22.62	-45.03	-39.82	-29.02	-22.29	-25.21	-42.17	-56.91	-24.57	-38.60	-16.08	-39.69	-40.44	-27.32	-30.92	-23.29	-32.86	-23.90	-51.39	-37.66	-29.28	-31.38	-39.30	-8.57	-33.06	-39.69	-37.87	-35.45	-53.92	-34.55	-20.38	-25.76	-25.03	-27.01	-41.53	-38.95	-37.01	-40.73	-34.05	-17.95	-25.33	-23.15	-33.77	-39.92	-19.91	-21.14	-27.46
ARHGEF16	-23.17	-21.31	-21.40	-51.94	-27.94	-20.64	-0.49	-12.35	-34.57	-46.64	-24.37	-31.28	-23.07	-10.44	-42.40	-8.31	-19.39	-23.44	-18.22	-12.77	-30.35	-20.56	-35.20	-22.15	-48.27	-16.71	-31.93	-24.70	-27.71	-35.89	63.39	-35.59	-11.07	-27.34	-18.55	-33.13	-36.15	-23.16	-25.17	-37.48	-34.46	-16.55	-34.47	-20.26	-36.34	-34.14	-26.73	-29.45	-11.13
ARHGEF17	-20.99	-33.72	-22.42	-49.11	-34.05	-24.21	-7.82	-28.20	-38.65	-53.75	-23.46	-22.73	-27.88	-25.30	-41.33	-20.29	-23.00	-23.51	-13.15	-22.21	-0.75	-46.12	-13.41	-22.76	-46.97	-19.39	-33.99	-31.58	-38.64	-36.45	-18.39	-39.88	-19.59	-25.63	-5.55	-24.81	-23.70	-34.99	-20.75	-32.53	-31.48	-17.21	-25.24	-6.30	-21.56	-36.95	-24.26	-10.84	-30.85
ARHGEF18	-42.80	-36.33	-35.20	-53.81	-29.11	-39.68	-20.68	-24.46	-55.91	-57.87	-28.33	-38.15	-32.41	-37.59	-47.95	-20.72	-27.34	-30.95	-30.30	-29.07	-42.74	-33.48	-32.46	-40.41	-48.33	-12.15	-47.52	-53.51	-50.87	-36.26	-55.95	-31.34	-50.96	-18.59	-21.87	-42.48	-21.44	-36.13	-33.93	-42.42	-53.60	-19.35	-44.10	-24.53	-32.47	-43.43	-21.04	-23.33	-31.56
ARHGEF19	-32.21	-28.94	-34.69	-43.55	-51.10	-31.24	-12.18	-27.65	-40.23	-50.32	-33.89	-36.13	-12.77	-33.54	-41.44	-12.45	-22.75	-23.40	-19.20	-19.97	-28.35	-21.83	-23.89	-33.79	-38.28	-14.25	-37.43	-27.87	-33.88	-33.31	-48.62	-36.25	-16.28	-10.67	-23.57	-17.62	-34.11	-29.59	-14.86	-51.26	-22.87	-20.05	-19.33	-17.24	-20.78	-16.68	-17.15	-15.69	-15.95
ARHGEF25	-20.97	-13.52	-13.89	-38.44	-25.54	-36.04	-6.04	-15.00	-27.30	-55.95	-21.39	-4.22	40.05	-19.42	-47.65	-23.71	30.86	-6.24	-5.47	-26.62	-14.80	-12.94	-28.07	-34.56	-35.17	-3.69	-27.44	-21.22	-33.07	-38.48	-43.18	-30.15	-23.07	-25.49	-5.83	-18.46	-26.71	-19.74	-13.63	-48.93	70.53	-21.14	-13.48	-9.94	-27.78	-31.61	-15.23	-8.81	-31.65
ARHGEF26	-29.73	-23.49	-28.14	-36.63	-38.72	-40.45	-19.45	24.18	-41.60	-65.57	-32.22	-36.82	-20.56	-31.98	-47.32	-17.90	-30.33	-23.86	-24.24	-17.61	-39.68	-27.78	-49.08	-28.18	-55.20	-7.13	-42.84	-28.28	-43.83	-37.10	-49.64	-21.72	-14.30	-20.39	-17.64	-12.97	-29.23	-29.00	-32.04	-48.10	-52.26	-5.09	-26.60	-6.24	-19.00	-37.12	-28.87	-11.85	-28.10
ARHGEF28	-9.79	-21.18	-21.18	-41.23	-40.02	-29.38	-10.49	-24.46	-32.04	-48.53	-8.62	-13.01	-34.34	-24.35	-48.40	0.81	-11.21	-22.13	-18.18	-2.42	-16.81	-27.00	-23.18	-9.51	-35.74	-5.91	-19.23	-38.30	-30.76	-24.85	-32.88	-23.04	-17.00	-11.41	-6.58	-15.12	-10.94	-22.20	-24.65	-24.73	-27.66	-1.10	-1.87	-1.20	-9.22	-30.23	-21.07	-5.16	-26.16
ARHGEF33	-10.62	-18.80	-13.70	-39.32	-46.41	-32.60	-9.35	-8.91	-33.68	-57.17	-28.52	-39.01	-9.81	-27.50	-38.41	-9.06	-17.05	-12.16	-9.30	-26.11	-34.23	-22.39	-38.40	-26.82	-42.06	-11.29	-25.09	-34.58	-36.13	-40.80	-46.69	-32.19	-16.38	-9.19	-25.27	-17.59	-29.19	-38.40	-25.94	-20.57	-38.63	-10.10	-25.68	-7.54	-20.59	-29.35	-22.51	-18.98	-24.19
ARHGEF35	-13.66	-14.53	-19.30	-50.98	-47.67	-20.55	-13.92	-18.53	-48.80	-51.91	-19.60	-23.53	-23.72	-17.28	-34.48	-11.73	-20.51	-14.13	-12.24	-8.52	-41.33	-31.98	-29.37	-20.12	-31.82	-12.51	-22.69	-34.56	-28.87	-19.14	-26.02	-29.69	-24.21	-28.08	0.63	-13.64	-19.07	-28.56	-22.07	-28.14	-26.86	-21.41	-29.15	-15.05	-21.23	-25.11	-10.58	-17.89	-25.20
ARHGEF37	-35.65	-32.55	-31.22	-49.94	-52.18	-42.32	-14.56	-28.44	-44.47	-60.10	-36.61	-38.31	-37.47	-39.57	-43.91	-23.34	-20.04	-24.03	-27.85	-29.04	-37.27	-41.65	-37.74	-37.36	-55.70	-15.03	-38.83	-42.49	-47.14	-40.17	-41.22	-43.88	-15.64	-28.14	-22.62	-35.00	-33.60	-39.33	-30.66	-52.19	-34.16	-22.61	-26.32	-18.94	-29.43	-38.45	-18.81	-31.04	-38.36
ARHGEF38	-40.10	-27.66	-26.62	-49.33	-49.84	-46.65	-20.92	-15.97	-42.88	-70.40	-41.37	-41.47	-36.25	-34.89	-50.96	-24.28	-29.22	-30.18	-28.80	-23.19	-44.41	-41.62	-40.20	-45.83	-52.47	-7.80	-44.26	-49.78	-48.70	-42.76	-60.39	-38.19	-17.43	-26.34	-30.58	-19.81	-40.09	-31.88	-28.64	-53.26	-32.43	-16.18	-31.93	-12.93	-36.21	-38.44	-30.80	-25.12	-41.44
ARHGEF39	-36.77	-30.31	-17.97	-54.91	-34.15	-41.47	-16.01	-23.72	-36.12	-65.64	-32.08	-27.43	-26.75	-18.38	-52.16	-19.46	-21.53	-19.68	-20.64	-17.48	-8.75	-20.19	-2.24	-32.10	-35.38	-11.56	-31.52	-37.09	-29.95	-44.49	-47.00	-36.88	-14.86	-23.72	-30.06	-26.82	-26.51	-40.96	-29.16	-38.66	-38.22	-18.41	-21.14	-13.36	-23.49	-41.98	-15.24	-21.70	-27.83
ARHGEF40	0.17	-14.55	-15.30	-33.44	-19.03	-36.74	-7.55	-16.61	-15.18	-42.19	-14.00	-12.49	-21.47	-22.83	-27.34	-0.30	-10.32	-15.71	-10.04	-17.33	-6.56	-37.51	-6.73	-11.40	-27.45	-21.21	-5.99	-31.21	-26.60	-27.87	-17.90	-23.75	-13.76	-14.23	-4.50	-22.54	-1.97	-28.00	-18.09	-25.85	-26.19	-15.45	-12.51	-8.30	-18.68	-33.96	-19.01	-9.21	-21.80
ARID1A	-38.97	-14.13	-21.75	13.43	-1.31	-7.53	-12.16	-22.41	-2.83	-60.16	-15.57	-24.32	-19.30	-21.87	-89.23	-16.48	-14.06	9.01	-3.29	3.52	-38.50	12.00	-13.02	-34.08	-62.70	0.73	-26.28	-5.05	-38.07	-32.99	-27.57	15.98	-44.85	-11.79	-0.65	-23.75	-23.97	-14.88	-15.64	-17.85	-5.99	-0.55	-1.23	-8.86	-3.91	-3.96	-26.12	-19.20	-7.27
ARID1B	-32.20	-23.66	-23.24	-20.46	-41.48	-31.40	-18.61	11.40	-30.10	-73.71	-28.34	-23.90	-28.71	-25.50	-51.64	-19.68	-23.29	-27.06	-16.90	-10.85	-43.46	-33.85	-43.28	-44.75	-63.83	-0.39	-34.75	-29.93	-30.41	-33.64	-33.98	-44.38	-28.26	16.85	-24.96	-29.26	-21.84	-37.36	-28.55	-39.76	-30.05	-12.85	-18.64	8.47	-17.50	-26.51	-27.87	-14.96	-37.24
ARID2	-33.78	2.75	-17.43	-20.61	-7.86	-12.27	-2.73	-8.47	-24.29	5.47	-25.30	12.27	-10.21	-31.90	-6.03	-15.70	-32.56	-4.89	-12.96	-6.30	-3.72	-31.66	-65.99	-30.36	-27.24	-6.72	-9.51	-40.55	5.02	-14.87	-58.86	-19.25	-34.07	8.54	-5.03	-18.19	-17.83	11.05	-19.12	-27.40	-0.38	-0.99	-34.50	-13.20	-7.70	-17.02	21.66	7.88	34.64
ARID3A	-8.14	-12.71	-10.29	-22.20	-12.72	-25.13	-11.67	-6.85	-13.46	-4.98	-10.67	-6.67	-15.78	-8.56	-10.78	-4.38	-9.41	1.22	0.67	1.53	-9.66	-21.75	-6.80	-5.09	-0.13	-5.53	-0.56	-13.76	-9.70	-9.73	-10.17	-17.97	3.58	-7.78	-2.51	-12.45	2.42	-10.54	-8.40	-14.63	-6.33	-9.07	-2.41	-4.67	-1.87	-28.89	0.12	-8.16	-16.67
ARID3B	-9.95	-16.76	-7.00	-18.98	-22.40	-9.40	8.81	-6.61	3.48	-31.20	-8.04	-22.81	-4.45	-8.72	-28.81	-1.00	-6.13	10.88	-0.30	-6.92	6.80	-7.71	0.82	-7.02	-19.76	1.13	-4.68	-15.37	-6.25	-13.50	1.59	-24.02	-3.77	-9.49	4.41	-9.59	-0.34	-6.53	-6.21	-27.49	-3.27	-8.30	-2.24	15.50	-1.91	-23.98	-2.34	-3.89	-19.56
ARID3C	-27.34	-20.62	-17.11	-39.74	-19.64	-26.80	-9.54	-24.32	-22.50	-30.88	-22.68	-26.14	-13.14	-11.45	-37.99	-11.72	-21.63	-19.47	-14.92	-5.84	3.31	-26.73	-10.84	-27.54	-31.06	-13.49	-29.33	-29.73	-19.08	-14.73	-32.89	-32.27	-21.45	-17.80	-15.12	-17.10	-19.59	-25.68	-23.43	-31.37	-18.00	-10.57	-13.64	-3.13	-17.32	-33.79	-18.19	-6.47	-29.03
ARID4A	-37.51	-15.47	-23.61	-28.15	-25.40	-41.55	-15.29	-17.10	-23.47	-60.00	-15.71	-20.93	-32.83	-31.96	-52.10	-22.21	-23.96	10.89	-7.10	-8.89	-14.46	-15.91	-14.91	-21.50	-41.84	-2.81	-18.52	-35.00	-34.93	-28.04	-17.57	-24.60	-3.29	-26.41	-33.95	-31.31	-21.37	-45.38	-24.80	-51.89	-25.94	-23.56	-18.54	-5.91	-23.23	-32.74	-17.49	-15.93	-50.36
ARID4B	-26.65	-34.08	-2.94	-21.65	-27.53	-51.84	-2.75	-19.36	-30.34	-19.19	-6.46	-27.02	-17.62	-22.63	-71.50	-26.01	-9.93	-12.71	-20.51	-20.75	-35.75	2.15	-38.97	-24.72	-46.30	-4.05	-32.72	-36.49	-54.19	-32.28	-65.96	-35.27	-21.09	-12.07	-20.98	-14.14	-1.19	-25.52	-11.93	-5.99	-4.21	-23.09	-29.28	-2.50	12.09	-7.43	1.76	-18.91	19.06
ARID5A	-8.47	-12.32	-16.70	-31.39	-18.56	-21.24	-9.26	-15.04	-17.63	-22.70	-5.80	-16.10	-3.21	-20.53	-40.38	-4.45	-9.36	-21.33	4.31	-0.00	4.00	-15.52	-5.97	-13.57	-22.12	-2.76	-5.91	-14.33	-18.03	-12.70	-18.20	-22.80	-15.22	-6.71	-12.08	-7.32	-9.16	-23.54	-14.95	-24.66	-13.11	-11.32	-2.04	2.00	-16.73	-25.89	-14.88	-1.88	-20.36
ARID5B	-9.40	-29.47	-12.25	-41.34	-54.55	-38.40	-14.22	-17.23	-34.34	-59.64	-30.38	-44.91	-31.01	-26.66	-49.35	-16.22	-21.29	-30.02	-17.55	-21.32	-36.49	-22.73	-19.40	-22.09	-41.98	-20.43	-39.07	-34.08	-44.72	-38.92	-34.29	-31.66	7.91	1.72	-9.95	-3.04	-27.63	-34.48	-36.27	-32.31	-19.95	-7.83	-38.33	-10.35	-25.59	-50.96	-17.50	-10.52	-32.29
ARIH1	16.32	34.21	9.79	83.38	59.58	36.98	16.54	21.70	23.61	58.87	30.60	32.05	23.55	23.61	55.74	20.24	18.03	10.78	24.27	41.81	31.28	60.05	22.39	40.76	49.59	22.50	48.07	0.55	62.83	13.64	51.89	49.77	39.52	14.78	24.09	21.37	22.11	37.96	28.98	40.97	20.83	24.86	40.37	3.62	28.55	29.59	13.04	23.44	35.11
ARIH2	-41.49	-49.05	-31.39	-50.26	-42.84	-57.33	-14.65	-39.32	-28.44	-81.98	-27.07	-26.47	-74.84	-30.44	-69.16	-39.84	-12.18	-4.80	-36.98	-12.85	5.09	-34.36	10.80	-48.70	-66.84	-24.44	-37.11	-51.45	-110.19	-70.20	-25.14	-34.70	-38.55	-19.90	-13.07	-24.39	-23.95	-36.50	-20.07	-43.42	-23.07	-28.89	-14.64	-7.79	-49.12	-30.82	-12.06	-7.78	-34.39
ARIH2OS	-37.02	-32.93	-11.46	-59.03	-44.98	-38.40	-19.34	-27.00	-41.40	-60.31	-25.40	-40.04	-34.75	-35.48	-60.01	-27.55	-31.96	-28.46	-27.55	-19.45	-16.57	-27.63	-38.22	-39.72	-50.43	-14.38	-46.17	-44.38	-47.13	-42.78	-47.32	-44.30	-23.78	-15.02	-34.40	-34.63	-40.02	-38.03	-33.58	-55.61	-28.46	-25.44	-41.50	-16.54	-37.98	-55.13	-14.50	-24.10	-41.30
ARL1	-43.41	-23.89	-25.71	-54.17	-34.86	-14.54	-22.59	-28.84	-42.76	-44.83	-31.29	-33.40	-38.07	-37.95	-46.89	-22.02	-26.98	-23.62	-18.74	-24.48	-27.88	-38.04	-31.69	-42.20	-51.08	-13.95	-40.81	-41.65	-44.71	-27.11	-51.68	-16.26	-25.32	-17.43	-31.77	-23.08	-28.32	-29.92	-18.92	-43.58	-38.64	-10.80	-12.84	-14.73	-25.06	-19.14	-24.01	-23.94	-28.54
ARL2	47.40	48.76	32.39	63.35	50.77	79.99	23.55	31.05	58.08	114.97	51.99	84.22	59.36	51.60	115.30	27.72	40.29	17.94	51.90	33.87	32.74	51.40	53.76	50.35	51.30	3.15	57.13	43.59	67.46	58.49	78.74	86.04	58.24	37.11	26.80	34.08	33.67	79.38	79.25	81.43	51.46	25.53	25.94	4.93	47.59	68.88	49.13	11.18	60.93
ARL2BP	-2.11	-5.36	2.23	-5.33	-9.62	-11.82	-1.95	-12.81	-24.03	-12.54	-10.27	-13.20	-12.68	2.00	-20.40	0.26	3.21	-0.38	-0.46	-5.79	-7.78	-17.90	-3.72	-2.61	-16.22	8.49	-2.90	-1.78	-4.79	-2.23	-19.02	-16.49	-11.95	-9.05	-10.02	-15.81	-11.19	-21.11	-8.89	-15.34	-12.04	-4.75	-14.46	4.55	-12.48	-15.56	-5.43	-5.54	-20.32
ARL3	-26.65	-28.94	-25.50	-35.60	-44.60	-26.79	-17.21	-11.54	-39.69	-56.93	-29.72	-40.46	-26.41	-23.66	-42.39	-18.42	-3.81	-12.73	-19.68	-13.04	-31.44	-28.29	-27.08	-34.20	-37.43	-4.54	-33.24	-22.46	-36.78	-37.30	-33.95	-27.47	-15.66	-24.32	-15.47	-22.16	-27.24	-33.59	-21.16	-48.49	-30.36	-15.65	-12.05	-11.28	-31.17	-23.78	-5.00	-15.96	-24.58
ARL4A	-14.68	-16.86	-7.19	-23.59	-31.67	-21.47	-3.38	-16.16	-17.27	-40.54	-16.46	-13.31	5.76	-13.54	-26.48	-9.43	3.99	-4.58	-3.45	-9.08	10.21	-20.64	-25.92	-21.07	-33.51	4.90	-14.97	-15.71	-29.56	-34.07	-24.96	-3.44	-19.72	-8.61	-9.26	-2.29	-8.74	-20.40	-17.62	-27.68	-25.58	-18.06	-7.85	-0.05	-10.08	-36.93	-24.84	-12.00	-25.48
ARL4C	-14.28	-18.80	-27.27	-35.41	-55.70	-55.40	-10.70	-9.98	-41.90	-52.67	-29.12	-39.75	-13.18	-33.40	-51.21	-13.41	-23.78	-21.05	-20.16	-22.92	-35.07	-27.62	-50.15	-17.17	-45.22	-6.72	-39.78	-42.30	-25.86	-36.60	-33.17	-38.37	-20.19	-16.20	-29.28	-27.86	-33.50	-30.70	-23.24	-42.96	-40.83	-11.38	-24.17	-5.11	-6.96	-39.58	-20.74	-20.96	-25.77
ARL4D	6.86	6.86	15.68	11.27	-8.21	5.72	0.65	1.90	1.68	-19.19	-15.39	-16.07	1.38	1.43	-19.89	0.30	-11.41	2.17	-3.81	-0.25	-3.30	9.78	-6.75	7.14	-9.78	6.36	-4.18	15.23	-6.17	-13.35	0.67	-3.02	9.33	-4.73	1.10	2.32	6.51	-10.40	-2.94	-9.17	-6.01	-2.66	7.32	16.88	5.68	-10.61	-12.28	-0.77	6.78
ARL5A	-11.85	-24.81	-21.49	-37.43	-28.37	-28.03	-11.02	-13.76	-31.69	-49.99	-24.98	-24.67	-6.71	-22.11	-19.12	-15.77	-3.43	-5.27	-13.68	-16.32	-21.73	-26.53	-33.08	-27.65	-41.95	-0.09	-23.93	-19.32	-30.39	-27.40	-27.15	-28.36	-19.46	-10.71	-8.90	-17.61	-25.76	-29.67	-19.23	-32.26	-22.01	-6.39	-6.61	-4.72	-22.57	-23.38	-10.79	-11.46	-22.55
ARL5B	-32.99	-30.84	-23.34	-75.22	-55.17	-38.15	-22.67	-29.88	-41.11	-70.82	-35.75	-24.50	-29.74	-30.41	-65.99	-35.78	-27.91	-25.57	-25.82	-28.79	-47.55	-28.57	-39.01	-43.14	-57.99	-7.17	-38.95	-29.50	-42.61	-37.74	-48.54	-42.66	-29.20	-21.03	-30.68	-24.83	-30.97	-39.06	-32.47	-52.02	-34.04	-17.15	-8.75	-2.38	-30.02	-45.29	-20.92	-25.67	-36.39
ARL5C	-4.27	5.89	-3.27	-5.64	-24.39	-31.36	-0.42	-19.38	-26.97	-45.41	-10.86	-28.13	-16.05	-16.67	-46.67	13.38	-13.44	-20.55	-8.15	-8.11	-18.12	-19.74	-21.75	-17.32	-25.90	-4.32	-7.92	-16.91	-32.71	-34.09	-24.29	-28.75	-3.57	-12.14	3.16	-15.37	-4.68	-33.56	-28.25	-37.51	-10.93	-16.25	-8.55	-4.59	-9.82	-14.54	-16.90	-15.40	-23.68
ARL6	-34.87	-32.94	-24.61	-50.09	-50.15	-38.63	-22.52	-20.58	-39.46	-68.61	-30.57	-40.85	-26.62	-36.85	-51.44	-28.02	-28.24	-19.35	-25.40	-14.03	-44.83	-42.48	-30.21	-43.59	-51.08	-13.74	-41.95	-49.31	-44.26	-32.00	-45.63	-37.81	-36.78	-19.30	-29.65	-34.97	-31.54	-47.27	-29.47	-53.76	-42.25	-15.95	-23.91	-9.94	-38.79	-41.49	-19.46	-30.48	-32.73
ARL6IP1	-16.84	-22.39	-21.35	-46.08	-92.86	-40.25	-29.87	-14.69	-59.78	-57.67	-34.36	-43.51	-32.04	-32.10	-58.59	-33.16	-24.70	-23.43	-25.20	-17.25	-17.55	-33.57	-40.16	-48.48	-55.80	-16.16	-50.28	-50.49	-49.73	-30.19	-52.18	-41.23	-30.73	-20.48	-25.50	-23.43	-38.56	-42.35	-27.36	-47.59	-30.38	-19.88	-33.49	-6.45	-24.18	-33.08	-20.86	-25.68	-34.11
ARL6IP5	-31.20	-32.60	-18.70	-42.40	-55.34	-30.84	-17.33	-21.40	-34.82	-68.14	-26.72	-32.39	-18.01	-20.70	-42.75	-26.97	-0.98	-6.16	-23.28	-19.27	-30.13	-24.93	-13.75	-43.59	-37.59	-5.92	-40.65	-32.52	-41.03	-38.19	-48.52	-36.22	-16.44	-13.14	-28.84	-14.59	-25.69	-36.21	-31.21	-45.23	-29.45	-10.35	-7.75	-2.43	-23.00	-18.80	-4.39	-18.05	-30.65
ARL6IP6	-12.36	-22.96	-19.70	-34.12	-43.05	-44.71	-11.42	-12.27	-25.20	-45.34	-26.04	-37.14	-15.73	-27.27	-31.01	-16.16	-21.80	-17.93	-14.95	-10.86	-26.47	-20.37	-26.09	-31.75	-38.67	-2.63	-24.57	-42.92	-31.55	-33.38	-30.41	-28.86	-25.09	-13.19	-20.77	-19.63	-16.56	-44.14	-28.79	-44.42	-31.91	-17.93	-28.34	-3.46	-17.96	-25.57	-15.89	-16.34	-20.76
ARL8A	-28.36	-31.41	-3.12	-48.60	-55.05	-32.61	-7.65	-21.91	-49.67	-46.45	-31.36	-24.24	-32.78	-27.47	-41.34	-28.91	-14.21	-8.52	-18.53	-17.85	-45.07	-27.98	-37.08	-28.92	-44.64	-9.42	-23.80	-27.48	-40.10	-35.33	-48.03	-38.46	-15.83	-19.49	-16.52	-35.24	-24.28	-50.40	-33.09	-44.24	-25.78	-26.34	-14.94	-8.00	-18.07	-31.49	-13.45	-26.96	-27.98
ARL8B	-12.96	-11.13	-9.73	-43.84	-45.02	-27.24	-10.20	-16.05	-33.55	-52.79	-20.17	-30.60	3.68	-2.37	-49.79	-10.02	6.97	-13.34	-17.41	2.79	-26.90	-20.51	-4.79	-29.07	-34.93	-8.08	-18.53	-12.22	-40.48	-19.55	-39.69	-25.01	-12.28	-0.71	-17.45	-5.21	-15.40	-24.80	-24.84	-37.36	-37.62	-18.78	7.60	3.96	-4.56	9.69	-6.86	-8.44	-22.07
ARL9	-42.72	-25.15	-20.44	-28.59	-33.83	-33.15	-8.73	-15.35	-23.79	-44.73	-24.02	23.11	-15.66	-29.99	-36.49	-23.91	-13.99	-14.90	-10.40	-22.99	-3.42	-27.16	-24.02	-19.02	-49.39	-6.07	-22.74	-26.70	-42.50	-27.50	-36.98	-44.11	-24.72	-22.01	-18.78	-14.92	-32.76	-30.25	-23.65	-42.71	-22.25	-12.47	-17.49	-8.73	-34.09	-40.74	-26.86	-9.94	-30.08
ARL10	-8.06	-12.90	-8.30	-40.41	-40.91	-28.60	0.98	3.52	-25.57	-41.60	-29.60	-24.10	-24.75	-19.07	-24.13	-17.06	-26.56	-26.78	-7.80	-11.55	-13.62	-22.04	-26.25	-15.82	-40.39	-11.07	-26.90	-32.53	-36.44	-13.46	-23.75	-29.21	-1.02	-11.82	1.99	-10.43	-24.94	-22.49	-8.52	-47.83	-5.89	-2.76	-22.51	-5.11	-11.75	-9.43	-10.82	-3.87	-26.76
ARL11	-36.52	-34.98	-26.80	-56.64	-47.01	-37.46	-4.18	-16.61	-42.07	-69.21	-29.31	-31.99	-35.82	-20.40	-36.30	-17.28	-20.51	-24.63	-14.29	-21.52	-27.85	-31.14	-28.25	-32.92	-46.03	-11.04	-37.23	-34.11	-46.00	-33.27	-54.70	-33.69	-27.72	-22.53	-25.43	-32.76	-33.52	-43.31	-28.50	-52.69	-30.85	-25.49	-23.10	-12.25	-35.42	-29.61	-19.43	-24.38	-41.23
ARL13B	-1.81	-24.22	-10.15	-45.52	-22.46	-46.94	-17.16	0.09	-22.69	-44.74	-31.33	-28.20	-19.65	-23.07	-37.72	-11.11	-25.57	-4.92	-7.27	-10.34	-6.25	-16.57	-22.26	-36.39	-33.35	1.77	-24.14	-32.63	-34.66	-32.84	-32.25	-33.58	-26.62	-28.10	-17.99	-18.25	-29.99	-33.44	-24.16	-40.77	-29.91	-9.72	-21.52	-0.38	-27.21	-34.42	-8.54	-14.30	-25.37
ARL14	-36.05	-28.81	-11.67	-46.34	-48.32	-32.67	-21.51	-20.78	-30.00	-57.06	-31.45	-37.92	-21.84	-38.63	-54.40	-18.35	-18.03	-27.44	-22.25	-22.81	-32.85	-35.06	-40.03	-34.10	-56.72	-4.11	-39.84	-31.87	-43.89	-34.07	-47.44	-24.58	-23.84	-17.38	-30.69	-23.11	-29.04	-35.52	-32.02	-51.23	-35.40	-13.97	-34.46	-8.67	-23.30	-40.36	-18.68	-26.70	-27.50
ARL14EP	-32.54	-25.70	-12.09	-42.01	-38.66	-36.97	-19.24	-28.04	-47.11	-64.87	-35.02	-36.81	-35.45	-30.81	-54.61	-26.89	-25.09	-31.17	-30.27	-17.84	-13.57	-50.68	-29.99	-36.79	-46.03	-16.93	-37.08	-54.66	-43.57	-36.82	-50.13	-35.15	-34.10	-20.32	-25.37	-35.29	-38.16	-52.34	-34.80	-30.50	-32.15	-23.04	-29.17	-11.69	4.93	-41.87	-24.73	-23.51	-35.93
ARL14EPL	-19.97	-18.62	-12.13	-41.31	-40.50	-27.28	-11.69	-21.52	-38.70	-59.02	-27.99	-31.04	-18.95	-24.31	-49.78	-22.83	-21.48	-20.12	-25.10	-17.36	-29.25	-13.22	-29.76	-37.19	-45.17	5.14	-26.55	-23.94	-38.60	-29.86	-37.37	-31.50	-12.11	-20.61	-23.71	-27.28	-33.98	-35.97	-29.82	-45.58	-31.03	-20.36	-21.74	-7.99	-21.51	-30.35	-21.31	-18.39	-36.16
ARL15	-32.62	-34.09	-17.01	-43.64	-50.58	-53.58	-18.31	-18.22	-51.68	-70.90	-33.52	-46.25	-39.35	-34.35	-58.46	-25.56	-27.67	-16.98	-17.96	-14.95	-47.48	-46.92	-28.98	-42.19	-53.49	-5.07	-35.89	-45.47	-40.32	-38.66	-50.73	-36.21	-17.48	-13.67	-29.98	-23.45	-61.68	-34.63	-26.89	-39.27	-27.32	-20.36	-28.21	-15.97	-27.05	-27.43	-21.30	-24.66	-43.48
ARL16	-28.38	-20.19	-13.82	-49.95	-21.46	-29.88	-13.46	-30.96	-35.90	-40.80	-30.61	-42.77	-27.43	-38.08	-43.94	-2.88	-16.72	-15.41	-23.57	-22.41	-22.08	-35.38	-20.12	-34.54	-46.94	-10.12	-44.92	-29.70	-40.55	-21.41	-38.85	-37.90	-28.72	-1.30	-18.29	-25.41	-6.44	-34.08	-23.67	-23.47	-16.34	-23.36	-21.69	2.43	-21.61	-32.30	-29.53	-31.12	-22.59
ARMC1	-42.75	-40.53	-29.52	-71.10	-75.97	-41.67	-26.53	-31.42	-46.02	-78.39	-34.89	-51.19	-31.83	-37.20	-61.60	-34.60	-35.06	-38.95	-30.78	-20.03	-40.42	-42.67	-43.93	-48.40	-61.81	-18.42	-47.28	-49.74	-55.21	-43.01	-53.13	-40.53	-47.17	-22.90	-35.26	-34.73	-34.04	-51.42	-37.88	-55.38	-40.80	-35.32	-48.47	-22.36	-40.61	-51.08	-24.07	-39.44	-40.45
ARMC2	-20.99	-33.10	-11.59	-37.53	-50.98	-46.10	-19.14	-14.28	-34.21	-56.45	-35.39	-12.99	-22.43	-27.62	-50.83	-16.91	-27.16	-15.80	-23.42	-12.15	-36.90	-30.50	-39.91	-28.29	-43.01	-9.03	-32.61	-26.27	-33.09	-38.72	-36.98	-36.89	-19.36	-18.34	-36.54	-22.34	-35.18	-40.90	-35.00	-51.27	-29.49	-21.20	-22.68	-8.19	-26.46	-42.26	-24.87	-19.67	-44.46
ARMC3	-28.26	-34.01	-20.44	-61.09	-57.00	-43.65	-16.03	-33.22	-48.51	-74.94	-35.02	-38.76	-40.54	-36.28	-57.97	-30.92	-28.01	-21.22	-23.75	-22.26	-47.03	-42.68	-44.06	-37.69	-60.92	-10.34	-48.30	-49.68	-49.19	-36.24	-50.89	-39.47	-19.83	-30.23	-22.08	-31.93	-26.42	-38.84	-32.11	-50.15	-34.36	-25.19	-20.54	-9.91	-31.93	-3.52	-22.68	-18.95	-24.69
ARMC4	-18.45	-27.65	-12.78	-17.23	-43.25	-30.86	-11.44	-21.49	-24.45	-65.29	-24.80	15.97	-28.07	-22.92	-52.54	-15.22	-25.80	-21.57	-11.51	-16.91	-40.59	-35.88	-22.19	-34.41	-41.06	-6.76	-32.47	-19.80	-31.43	-26.53	-41.13	-36.37	-18.84	-17.91	-16.09	-30.09	-25.56	-31.35	-37.24	-53.40	-26.65	-19.23	-19.36	-3.34	-32.34	-24.80	-13.68	-24.77	-25.87
ARMC5	-3.29	-12.90	-6.60	-2.00	-14.16	-22.26	-15.69	-9.71	22.26	-8.58	-18.99	-11.57	-7.30	1.61	4.07	31.59	-4.21	-4.59	-16.87	-12.80	28.90	4.11	11.98	-17.59	-14.61	-5.55	-27.44	-13.01	0.31	13.55	-23.47	-3.20	-28.61	-17.20	-23.33	20.48	-35.56	-27.20	-6.06	-10.52	30.27	-3.49	5.43	-8.24	28.32	-48.27	-25.69	-20.39	-35.29
ARMC6	-2.01	-2.86	-2.17	-10.66	-0.18	-4.13	-1.46	-3.61	-9.26	4.26	-16.37	-2.68	-8.98	-19.46	-4.63	-1.18	-3.07	-10.79	-3.09	-4.10	8.43	-0.73	5.66	-3.67	-25.83	-11.85	-14.60	-19.33	-22.72	5.79	-16.71	-15.91	-14.26	6.16	-3.10	5.31	-14.90	-21.05	-5.73	-23.37	-13.62	-12.68	2.47	-7.58	-2.20	1.91	-4.21	-2.97	-21.30
ARMC7	41.24	19.62	24.12	89.50	62.22	51.80	12.40	35.59	43.91	71.96	17.37	9.00	56.60	72.65	106.48	21.61	36.21	19.99	16.77	8.68	36.21	63.99	30.94	50.83	18.16	16.48	44.40	28.78	27.83	43.13	66.70	72.72	26.51	41.92	-2.51	56.57	33.79	49.91	51.76	69.45	64.10	51.52	25.37	7.83	29.19	51.07	15.71	27.50	41.45
ARMC8	-46.54	-30.04	-26.56	-38.36	-56.16	-30.90	-20.27	-25.28	-46.55	-74.12	-27.69	-37.45	-17.91	-38.49	-54.72	-22.96	-20.11	-40.52	-31.57	-28.07	-48.22	-41.17	-50.33	-35.99	-52.62	-1.03	-33.17	-42.46	-44.36	-45.62	-43.48	-41.53	-26.91	-23.43	-27.99	-31.66	-36.08	-39.26	-29.48	-52.54	-33.45	-24.94	-25.55	-20.37	-35.04	-37.90	-21.83	-25.25	-27.48
ARMC9	-15.95	-15.77	-21.17	-57.90	-48.24	-42.43	-8.42	-9.23	-41.74	-64.08	-18.36	-35.97	-27.39	-26.33	-40.14	-20.65	-19.00	-16.21	-22.06	-7.68	-37.75	-34.94	-36.27	-17.65	-44.04	-11.16	-31.18	-41.06	-43.68	-43.03	-40.43	-44.32	-19.84	-29.09	-16.78	-37.48	-36.16	-35.20	-25.46	-36.13	-23.30	-20.63	-25.64	-9.60	-28.46	-35.97	-17.87	-17.29	-32.96
ARMC10	-8.82	-10.34	-7.08	-26.63	-32.71	-41.15	-9.65	-8.95	-32.76	-58.13	-23.56	3.83	-23.85	-20.37	-36.38	-8.19	-10.43	-2.33	-9.76	-8.37	-25.00	-28.99	-3.09	-12.76	-28.66	-4.31	-21.99	-12.66	-39.06	-20.72	-40.22	-37.71	-7.84	-18.95	-7.90	-13.49	-16.53	-26.80	-18.31	-37.81	-8.74	-4.39	-8.58	-3.07	-8.37	-32.65	-14.46	-2.17	-17.13
ARMC12	-35.12	-21.15	-24.05	-44.99	-37.84	-34.58	-6.66	-23.46	-29.26	-51.31	-27.34	-21.08	-28.35	-25.59	-38.20	-13.67	-26.89	-20.41	-13.59	-14.50	-23.34	-35.38	-24.47	-26.39	-42.30	-16.34	-22.05	-36.10	-32.38	-20.11	-40.34	2.46	-18.78	-19.87	-41.68	-18.06	-24.49	-34.39	-27.05	-34.03	-15.55	-23.16	-19.80	-8.16	-23.34	-47.60	-14.85	-20.78	-22.30
ARMS2	-23.66	-31.53	-30.43	-58.28	-58.10	-46.03	-12.40	-21.55	-40.55	-67.47	-28.12	-44.22	-27.27	-22.84	-43.34	-21.55	-23.83	-27.40	-23.30	-13.19	-37.50	-41.00	-36.72	-28.51	-48.49	-5.39	-29.17	-34.32	-40.40	-37.53	-39.87	-42.65	-28.98	-18.13	-15.41	-35.61	-34.09	-46.00	-36.97	-46.64	-43.35	-25.51	-37.22	-17.59	-33.67	-48.15	-30.73	-27.89	-35.77
ARNT	-28.89	-26.10	-0.17	-58.13	-61.50	-16.48	1.76	-22.36	-31.15	-59.94	3.37	-34.30	-55.83	-24.52	-29.73	-30.43	-33.30	-24.96	14.35	-30.77	-7.96	-22.81	-20.55	3.02	-63.35	-17.64	-27.66	-28.09	-21.18	-44.45	-52.55	-56.18	-7.81	-25.17	-0.28	-28.75	-49.28	-68.88	-22.38	-54.94	-47.51	-33.16	-22.84	-7.03	-50.17	-39.46	-3.92	-20.35	-29.20
ARNT2	-23.05	-37.41	-19.00	-55.01	-58.23	-46.46	-7.82	-28.49	-43.08	-63.28	-22.92	-44.29	-28.63	-33.25	-34.33	-16.05	-42.46	-15.58	-16.73	-22.30	-47.13	-39.87	-34.97	-35.12	-40.22	-20.00	-43.36	-43.99	-47.51	-41.23	-41.77	-44.57	-33.08	-28.25	-13.06	-43.10	-35.08	-39.47	-36.37	-49.21	-23.81	-12.52	-37.25	-8.88	-36.72	-43.24	-24.47	-24.27	-41.74
ARNTL	-19.92	-20.80	-20.80	-27.25	-37.00	-28.13	-0.45	-9.40	-32.94	-27.71	-30.02	-20.31	-23.71	-19.49	-34.89	-14.87	-2.97	-8.72	-16.36	-14.40	-23.39	-5.30	-8.62	-4.99	-26.26	0.76	17.19	-11.17	-13.45	-16.96	-26.31	-28.34	-13.24	-16.48	-12.52	-25.95	-33.65	-36.65	-33.67	-33.97	-22.32	-18.39	-14.33	1.73	-26.25	-46.17	-13.06	-21.39	-28.78
ARNTL2	-24.31	-19.73	-3.82	1.67	-27.81	-48.27	1.47	-21.52	-25.96	-48.01	-15.51	-34.11	-4.23	-15.77	-52.09	-12.22	-20.23	-23.20	-21.19	-12.38	-21.97	-12.02	-32.07	-32.30	-30.46	1.44	1.74	-18.91	-39.37	15.84	-40.30	-32.42	-22.40	-13.24	-18.17	-23.38	-36.92	-33.92	-27.87	-34.87	-37.19	-7.97	-13.65	1.08	-16.45	-27.80	-6.90	-19.31	49.77
ARPC1A	-17.03	-21.94	-12.99	-38.30	-32.53	-27.90	-14.41	-16.52	-31.79	-57.02	-20.45	-27.66	-18.11	-15.02	-37.63	-18.05	-12.65	-13.79	-16.60	-19.19	-20.48	-16.07	-17.68	-19.20	-32.04	-4.13	-14.76	-18.80	-2.19	-24.28	-33.97	-39.16	-23.31	-10.90	-21.07	-18.57	-10.97	-32.84	-25.75	-41.20	-29.76	-24.93	-22.25	-7.61	-22.65	-30.46	-24.02	-14.43	-38.41
ARPC1B	-40.44	-31.85	-34.27	-40.15	-53.98	-36.47	-21.54	-26.30	-62.78	-75.47	-31.25	-36.69	-30.43	-29.17	-61.65	-25.66	-24.09	-17.34	-27.50	-22.01	-32.31	-36.02	-23.34	-49.61	-44.69	-1.71	-43.58	-38.28	-30.99	-46.21	-42.76	-48.17	-24.36	-19.36	-33.20	-25.40	-35.53	-43.15	-31.90	-44.39	-22.31	-20.25	-34.92	-15.14	-31.90	-37.37	-19.09	-24.78	-45.65
ARPC2	-7.20	-2.07	-4.85	38.91	13.57	-7.99	-2.21	7.80	-19.45	-10.47	4.66	-33.42	19.15	0.84	1.39	4.32	1.30	4.85	-8.82	1.00	-14.28	-2.52	7.91	-2.87	4.44	14.67	8.99	6.78	16.46	1.08	5.65	15.49	-8.09	4.33	-20.86	-1.54	-23.20	-4.09	2.75	-17.78	-19.05	3.97	14.06	-7.30	5.99	-7.31	-6.55	-2.29	2.06
ARPC3	-1.32	2.49	3.28	50.16	39.80	17.52	0.07	15.20	3.50	9.57	0.69	-15.81	12.08	19.48	17.27	5.98	11.83	0.95	4.54	10.37	14.86	0.15	28.78	15.95	26.51	5.25	15.33	-3.08	30.23	10.48	28.47	14.24	9.21	14.38	-1.87	9.87	1.63	11.00	21.09	-8.30	-16.18	6.81	17.93	2.26	29.92	3.67	7.11	-0.75	9.99
ARPC4	3.98	4.67	-1.06	19.40	8.04	1.35	3.63	5.77	0.80	-3.93	-0.43	-7.21	3.54	4.37	13.17	5.58	3.57	0.95	-2.63	3.89	0.69	-2.78	2.18	2.11	6.95	1.08	6.07	0.77	8.95	4.47	4.60	12.48	5.45	2.98	-6.42	1.56	-6.39	6.12	4.83	-6.30	-10.08	2.85	2.46	-5.19	11.26	4.24	7.73	-2.77	7.38
ARPC5	-24.35	-22.59	-8.13	-26.76	-40.31	-18.04	-13.33	-12.09	-39.73	-54.78	-36.41	-36.59	-18.99	-17.05	-38.28	-14.38	7.98	5.59	-14.73	-21.60	-32.17	-23.93	-16.28	-39.93	-29.35	0.81	-23.80	-18.15	-32.14	-26.51	-39.28	-22.01	7.97	-6.62	-17.96	-8.49	-23.62	-30.68	-25.57	-33.65	-28.07	-6.96	-5.96	9.40	1.22	-14.98	-11.10	-7.74	-20.96
ARPC5L	-20.36	-29.50	-18.52	-20.36	-31.51	-32.27	-14.46	-21.49	-26.93	-60.75	-35.12	-31.72	-31.62	-33.77	-37.86	-25.59	-16.43	-22.65	-22.58	-14.14	-29.44	-43.18	-31.28	-26.75	-41.96	-19.45	-32.59	-29.09	-37.14	-28.06	-34.45	-32.23	-20.05	-2.02	-23.27	-19.11	-22.13	-37.34	-23.48	-40.98	-31.75	-19.85	-24.15	-14.71	-31.14	-28.95	-29.38	-6.02	-25.45
ARPP19	6.28	-26.78	-14.97	-31.17	-37.15	-25.62	-10.39	-17.48	-11.81	-31.19	-24.04	-35.85	-9.57	-4.71	-32.28	-13.67	4.29	-0.23	-5.89	-15.95	-14.95	-21.74	-13.59	-18.28	-29.89	-7.64	-6.17	-33.41	-33.96	-20.78	-30.67	-31.13	-12.94	-6.46	-4.97	-17.93	-19.62	-30.98	-18.16	-36.83	-19.56	-8.25	-5.98	3.85	-17.55	-39.26	-9.54	-7.70	-29.90
ARPP21	-40.64	-32.42	-25.16	-59.79	-55.85	-46.26	-22.60	-25.61	-43.99	-69.59	-27.39	-43.23	-37.34	-42.18	-49.17	-27.13	-28.30	-29.22	-29.08	-21.71	-41.13	-41.98	-34.56	-37.99	-48.70	-11.07	-43.41	-60.95	-44.31	-42.07	-47.95	-47.41	-29.02	-24.81	-29.44	-36.66	-37.72	-35.88	-28.97	-48.76	-36.86	-26.12	-32.15	-15.98	-43.71	-45.59	-24.18	-31.73	-36.21
ARRB1	-9.17	-0.41	-6.12	-17.84	-8.08	-12.70	5.06	0.41	-20.32	-24.96	-14.91	8.84	2.88	-5.90	-2.39	-3.66	-3.92	-6.57	0.69	-1.57	8.92	6.33	-7.01	12.28	-11.98	-3.44	-10.67	-13.62	6.04	-4.91	-1.80	-15.13	3.45	-6.70	-0.82	-13.70	-9.46	-7.15	13.80	-2.94	-16.72	-10.09	-7.33	-6.79	-5.05	-7.12	-6.92	-7.53	9.84
ARRB2	-22.85	-28.11	-24.82	-35.33	-49.55	-43.76	-23.41	-17.77	-48.41	-58.27	-26.94	-30.65	-25.43	-38.13	-44.25	-28.43	-30.29	-21.50	-30.71	-20.64	-37.90	-27.70	-45.76	-40.38	-42.74	-16.61	-45.37	-38.03	-48.67	-42.73	-47.09	-33.83	-24.34	-22.40	-23.40	-20.78	-32.30	-39.68	-31.72	-36.38	-22.48	-24.01	-18.09	-13.45	-24.18	-28.13	-26.12	-25.38	-23.28
ARRDC1	-16.83	-15.11	-10.11	-42.97	-35.17	-16.04	-12.74	-19.57	-42.17	-47.18	-36.71	-37.74	-22.53	-29.31	-39.71	-21.57	-24.52	-19.41	-7.30	-9.19	-37.30	-18.00	-46.48	-25.22	-34.26	-15.23	-29.91	-16.06	-28.27	-30.50	-28.80	-21.67	-4.76	-12.51	-24.86	-28.37	-22.63	-25.66	-27.90	-39.53	-15.66	-9.10	-19.84	-1.54	-22.08	-19.88	-5.73	-25.36	-16.98
ARRDC2	-24.72	-5.58	-0.81	-24.38	-27.09	-33.23	-15.14	-17.48	-25.42	-47.44	-21.64	-15.77	-23.16	-34.87	-30.32	-16.45	-4.31	-15.79	-9.71	-7.24	-14.35	-17.41	-31.49	-16.79	-31.34	-9.12	-27.78	-25.02	-31.11	-16.32	-34.39	-24.12	-15.59	-16.18	-18.30	-17.51	-16.36	-30.62	-16.08	-29.49	-3.97	-11.63	-13.47	-7.46	-22.64	-17.93	-18.75	-8.50	-11.83
ARRDC3	-53.63	-37.15	-26.10	-48.79	-52.34	-78.08	-19.00	-25.35	-57.47	-58.95	-29.98	-56.45	-46.79	-68.09	-58.09	-34.37	-33.64	-29.24	-21.48	-16.63	-42.74	-12.98	-71.27	-39.23	-64.03	-2.38	-39.52	-54.83	-70.28	-50.71	-57.17	-56.90	-23.77	-16.34	-30.96	-35.25	-38.30	-36.49	-26.46	-29.39	-22.10	-22.39	-26.18	-23.07	-48.77	-62.45	-45.61	-21.57	-33.08
ARRDC4	-18.99	-42.57	-21.59	-62.00	-48.45	-49.27	-17.44	-35.17	-40.89	-57.98	-37.83	-45.90	-32.43	-34.58	-38.31	-21.30	-33.13	-22.37	-18.51	-14.29	-34.63	-38.08	-37.53	-35.70	-53.62	-19.23	-55.91	-59.35	-47.40	-43.87	-39.60	-39.87	-34.56	-14.24	-31.94	-24.50	-36.94	-42.87	-38.45	-31.72	-38.35	-18.54	-37.05	-17.53	-28.99	-45.06	-22.57	-36.80	-45.05
ARRDC5	-32.62	-34.84	-19.41	-19.98	-50.03	-32.29	-14.34	-23.46	-29.28	-34.84	-14.70	-35.20	-27.19	-32.45	-35.65	-21.57	-17.94	-9.68	-11.60	-14.05	-14.98	-22.67	-17.84	-36.59	-35.08	-2.13	-29.37	-17.85	-38.30	-32.58	-37.50	-31.13	-20.29	-7.50	-24.23	-16.87	-16.31	-35.56	-27.28	-38.83	-20.19	-12.32	-16.55	-4.61	-24.28	-31.29	-26.26	-23.18	-30.70
ARSA	-14.14	-25.54	11.39	-25.51	-32.85	-21.97	0.36	-0.58	-26.19	-16.40	-9.62	-24.39	-10.80	5.87	-18.48	-7.91	-2.96	5.55	-7.69	0.09	6.14	6.11	-24.07	-19.34	-29.53	-14.99	-20.08	-11.30	-14.15	-11.94	-18.80	-31.55	-11.90	-6.77	-13.70	-2.44	-13.09	-30.86	-28.04	-10.50	-4.30	-10.34	2.81	0.04	4.17	-21.58	8.63	-17.20	-15.20
ARSB	-2.67	-19.95	-10.69	-36.86	-38.60	-32.21	-3.69	-10.58	-33.89	-44.19	-21.47	-18.51	-18.85	-26.06	-39.97	-14.10	-12.44	-8.35	-9.35	-7.57	-19.05	-15.74	-9.46	-13.06	-39.72	-14.23	-29.92	-22.74	-31.55	-24.90	-21.28	-30.32	-8.76	-13.26	3.57	-16.17	-23.83	-27.18	-19.37	-26.25	-21.21	1.76	-10.61	-3.03	-18.96	-26.19	-11.30	-8.27	-22.27
ARSG	-43.40	-34.10	-24.88	-56.19	-50.70	-60.25	-33.28	-28.80	-60.13	-75.66	-45.39	-52.00	-36.67	-61.57	-66.34	-19.87	-48.74	-43.83	-32.16	-34.70	-62.23	-57.47	-56.22	-42.53	-61.50	-25.55	-60.41	-61.45	-58.44	-53.90	-53.41	-58.62	-51.08	-37.35	-35.41	-39.60	-40.78	-59.70	-48.04	-56.59	-48.11	-27.21	-60.75	-23.46	-46.46	-52.85	-31.00	-41.02	-47.88
ARSI	-4.65	-12.59	-12.51	-38.60	-44.51	-41.59	9.50	-15.44	-25.59	-38.06	-28.65	-20.99	-40.88	-24.74	-23.84	-15.84	1.57	-10.21	-17.45	-20.36	-19.76	-27.41	-19.57	-18.77	-32.18	-12.11	-32.31	-12.63	-31.24	-25.54	-12.82	-30.68	-10.01	-8.40	2.88	-14.51	-16.93	-25.42	-19.74	-29.70	-17.33	-9.02	-18.42	-2.58	-8.43	-34.12	-13.25	-0.90	-18.55
ARSJ	-33.81	-30.10	-19.17	-41.75	-59.98	-37.93	-19.15	-25.97	-40.83	-66.86	-24.82	-36.54	-25.41	-29.54	-63.15	-24.55	-24.61	-21.76	-27.87	-20.33	-36.31	-37.55	-32.88	-35.94	-47.63	-12.22	-35.28	-26.52	-45.32	-38.88	-48.80	-45.01	-27.82	-11.08	-34.37	-29.14	-39.97	-43.55	-32.84	-55.61	-44.19	-22.51	-38.01	-11.83	-37.48	-41.17	-28.88	-21.55	-39.12
ARSK	-17.75	-12.09	-10.50	-27.61	-32.04	-27.21	-6.93	-8.02	-33.17	-41.08	-17.42	-23.29	-20.87	-10.58	-34.02	-11.11	-1.20	-0.37	-8.90	-13.97	-22.52	-5.45	-12.94	-17.63	-36.11	7.45	-7.13	-9.66	-18.21	-23.74	-25.83	-22.66	-16.76	-10.92	-7.99	-12.51	-23.55	-27.49	-22.57	-35.55	-22.14	-7.95	-8.80	0.55	-26.77	-19.09	-9.38	-15.81	-29.08
ART1	-19.19	-11.66	-13.15	-43.96	-47.49	-39.55	-0.83	-18.06	-29.87	-51.43	-12.73	-36.45	-20.16	-12.28	-48.35	-23.88	-24.90	-2.56	-23.75	-16.51	-24.89	-32.95	-35.87	-6.92	-40.36	-1.30	-32.14	-24.74	-31.57	-22.14	-43.69	-30.79	-27.64	-8.66	-25.20	-14.46	-30.70	-45.56	-32.25	-50.33	-38.03	-19.75	-12.90	-6.27	-38.93	-35.42	-17.78	-35.08	-32.72
ART3	-27.04	-28.21	-12.97	-35.67	-35.53	-31.93	-19.64	-18.82	-17.26	-63.91	-34.51	-30.57	-18.93	-24.63	-38.74	-22.91	-21.20	-11.87	-15.63	-14.20	-12.78	-32.41	-22.97	-24.71	-45.97	0.54	-28.51	-33.82	-34.46	-23.90	-40.00	-36.01	-14.81	-17.58	-18.67	-17.35	-33.51	-39.65	-18.62	-43.64	-25.58	-19.73	-5.91	-6.08	-31.02	-32.71	-10.26	-12.41	-34.36
ART4	-14.31	-20.79	-17.74	-37.89	-42.24	-36.58	-8.78	-7.04	-34.94	-50.51	-23.92	-29.93	-24.95	-8.75	-42.79	-14.93	-15.94	-14.12	-13.20	-15.42	-21.02	-3.48	-20.32	-26.71	-40.88	6.74	5.73	-27.07	-28.27	-34.05	-41.40	-33.20	-30.53	-12.18	-13.71	-23.05	-31.80	-38.11	-17.68	-42.22	-35.09	-23.28	-14.38	-2.57	-30.96	-33.40	-15.62	-18.94	-34.21
ART5	-27.01	-20.93	-22.33	-58.59	-49.42	-46.19	-11.90	-16.97	-30.74	-54.55	-19.69	-30.30	-31.77	-30.82	-41.63	-17.16	-26.26	-18.70	-26.73	-22.57	-34.12	-38.52	-33.85	-2.78	-44.88	-14.29	-32.84	-31.38	-43.39	-32.05	-45.98	-42.02	-24.63	-21.77	-21.40	-23.80	-31.93	-40.09	-34.00	-51.52	-34.61	-24.12	-20.82	-15.14	-38.33	-38.03	-17.89	-25.92	-34.37
ARTN	-24.06	-29.81	-21.29	-50.02	-44.86	-26.23	-19.39	-13.13	-41.70	-63.22	-22.85	-34.17	-16.51	-16.53	-40.58	-15.47	-18.97	-19.59	-18.35	-10.73	-34.71	-23.18	-11.23	-29.99	-46.48	-8.04	-21.23	-30.52	-43.61	-42.44	-45.10	-23.18	-20.20	-15.07	-21.69	-25.32	-26.48	-35.32	-14.99	-34.09	-18.00	-12.62	-13.72	-22.04	-23.77	-40.50	-30.25	-20.45	-23.91
ARV1	-10.88	-16.53	-0.30	-28.60	-49.61	-23.45	-11.57	-17.00	-32.67	-53.30	-22.63	-37.64	-20.38	-2.07	-47.39	-20.51	-13.58	-1.05	-10.12	-13.98	-35.82	-11.46	-19.38	-30.70	-32.98	0.18	-25.92	-4.70	-26.23	-36.49	-30.23	-19.16	-7.98	-13.04	-14.86	-10.44	-16.64	-30.12	-29.03	-43.98	-20.37	-8.99	-22.75	21.83	-9.54	-16.64	-7.68	-10.71	-20.88
ARVCF	-24.51	-32.52	-18.55	-33.09	-41.12	-42.26	-17.14	-10.25	-23.54	-37.78	-26.60	14.32	-36.13	-21.10	-34.66	-11.81	-18.57	-7.28	-22.00	-15.72	-32.17	-20.43	-45.34	-15.84	-40.79	-3.82	-20.06	-38.03	-35.83	-17.53	-31.65	-17.96	-19.04	-12.04	-14.43	-27.03	-24.32	-33.64	-20.53	-39.08	-25.89	-19.71	-16.70	-11.24	-24.65	-33.33	-15.36	-32.29	-28.27
AS3MT	-32.41	-32.67	-18.53	-39.45	-48.89	-40.81	-14.46	-21.38	-42.61	-67.90	-33.18	-44.50	-33.16	-29.43	-46.47	-24.24	-22.95	-17.96	-21.25	-19.95	-42.14	-31.59	-33.41	-29.25	-56.43	-5.60	-41.36	-28.90	-41.34	-39.83	-44.45	-34.69	-22.46	-25.20	-15.29	-33.66	-34.37	-38.02	-31.39	-46.53	-31.51	-18.04	-26.40	-7.62	-33.69	-36.27	-14.11	-25.56	-35.96
ASAH1	-24.06	-25.69	-18.07	-39.35	-40.55	-25.31	-21.19	-24.33	-46.98	-66.75	-21.15	-30.24	-35.81	-29.06	-47.65	-25.23	-29.82	-11.98	-20.88	-21.59	-38.21	-25.46	-26.77	-30.54	-37.25	-7.64	-44.04	-26.95	-38.51	-33.15	-57.74	-33.37	-27.94	-14.38	-26.13	-13.04	-30.09	-35.41	-31.11	-42.54	-28.11	-14.90	-14.38	-2.57	-15.80	-29.89	-12.68	-16.59	-26.78
ASAH2	-30.35	-24.55	-29.12	-36.45	-41.79	-26.66	-15.94	-17.92	-35.30	-47.98	-23.95	-30.70	-25.57	-22.97	-42.70	-14.32	-13.11	-18.33	-20.56	-20.09	-31.86	-29.04	-26.63	-24.39	-32.54	-12.23	-29.22	-31.90	-33.83	-22.16	-33.85	-22.45	-13.91	-16.65	-17.45	-23.49	-32.09	-32.94	-19.44	-36.81	-24.52	-14.26	-19.48	-11.77	-25.37	-33.44	-17.02	-17.35	-28.42
ASAH2B	0.51	-4.97	0.55	-3.40	-1.41	-6.22	-2.46	2.01	-4.67	-13.00	-1.16	-4.01	-2.09	1.10	-7.68	-4.34	1.96	7.10	0.57	0.88	0.85	-2.73	-5.65	-5.97	-4.14	6.53	-1.08	-0.34	-2.16	-0.20	-7.23	-5.88	-1.86	-7.43	-3.18	-3.15	-3.37	-6.45	-1.28	-8.91	-2.11	-2.37	-3.72	0.83	-5.32	-6.16	1.66	-6.59	-7.75
ASAP1	-33.80	-41.36	-19.75	-98.93	-59.79	-58.03	-26.16	-38.60	-33.16	-73.08	-38.20	-44.82	-31.20	-39.36	-51.91	-11.15	-24.13	-24.61	-17.97	-22.27	-41.94	-41.42	-37.80	-33.18	-40.71	-17.56	-43.87	-48.54	-49.02	-44.36	-36.09	-47.95	-47.55	-20.25	-32.49	-33.13	-43.43	-40.74	-27.01	-51.16	-18.15	-25.77	-45.86	-12.53	-43.24	-25.61	-17.17	-31.07	-27.18
ASAP2	-44.63	-43.91	-38.89	-67.50	-53.22	-42.75	-34.03	-33.58	-60.86	-77.05	-32.48	-38.42	-44.56	-43.45	-52.22	-21.95	-35.64	-29.69	-30.09	-24.06	-54.41	-29.93	-47.29	-53.76	-57.78	-16.63	-47.66	-39.46	-78.71	-54.96	-43.06	-34.60	-31.50	-32.97	-28.07	-34.83	-29.15	-39.28	-24.10	-33.16	-31.95	-25.39	-31.54	-13.38	-27.81	-35.75	-15.21	-21.67	-30.18
ASAP3	-28.37	-27.99	-13.15	-43.99	-48.37	-34.36	-10.69	-14.92	-41.04	-67.25	-16.31	-20.21	-24.95	-32.04	-43.95	-12.39	-13.15	-18.08	-14.73	-18.68	-29.33	-22.57	-21.10	-33.02	-44.56	-10.52	-41.66	-26.00	-42.84	-28.71	-50.25	-39.39	-9.91	-13.58	-32.28	-30.83	-31.91	-34.43	-23.46	-39.99	-20.10	-13.50	-4.46	-20.77	-18.99	-44.54	-33.18	-18.96	-28.34
ASB1	-38.17	-45.11	-25.15	-62.63	-72.09	-46.23	-23.21	-19.75	-70.81	-63.20	-24.50	-56.56	-20.23	-43.48	-74.66	-26.17	-37.49	-43.04	-27.06	-25.25	-43.16	-60.16	-55.76	-40.05	-52.66	-21.46	-59.62	-50.42	-57.57	-37.31	-52.50	-43.28	-31.09	-24.64	-30.81	-28.35	-30.05	-35.95	-21.84	-43.62	-29.07	-9.59	-23.60	-25.73	-23.82	-47.34	-23.81	-18.98	-27.56
ASB2	-33.74	-25.92	-31.79	-61.75	-60.77	-53.25	-23.15	-28.30	-54.43	-77.96	-29.27	-52.95	-33.78	-37.13	-68.99	-18.45	-35.96	-30.32	-23.75	-26.30	-54.11	-54.00	-49.13	-42.91	-47.29	-17.82	-51.07	-47.92	-49.99	-49.58	-26.76	-47.88	-27.01	-23.34	-33.70	-35.12	-26.17	-48.48	-29.75	-61.11	-34.79	-24.99	-33.23	-24.71	-35.82	-56.29	-29.71	-31.18	-44.75
ASB4	-11.56	-4.56	-8.67	-3.95	-17.74	-7.71	-7.29	-7.73	-22.22	-25.88	-7.10	8.75	-3.01	-2.97	3.95	-11.22	-16.39	-0.50	-1.00	9.38	-22.97	-1.23	18.00	-3.94	7.79	-8.35	-10.03	-14.62	-2.32	-5.95	-9.47	-6.75	8.99	-4.82	-9.20	-4.30	-2.61	1.70	12.15	0.08	-3.99	5.30	-24.52	-6.72	-15.28	-11.04	-8.82	2.77	5.93
ASB5	-42.25	-36.02	-30.71	-47.92	-56.62	-42.11	-18.83	-21.37	-48.10	-66.73	-35.49	-39.63	-16.19	-31.53	-56.22	-26.76	-25.12	-13.76	-29.20	-23.04	-51.17	-29.50	-43.62	-39.73	-51.88	-2.31	-42.20	-41.49	-44.85	-54.01	-54.56	-42.52	-29.75	-27.90	-37.60	-46.56	-37.41	-40.47	-34.16	-55.16	-37.65	-23.85	-38.88	-20.83	-36.71	-49.13	-26.80	-31.25	-35.84
ASB6	-13.02	-15.90	-0.29	-23.12	-15.54	-12.68	-7.97	-11.85	-13.18	-13.91	-14.83	-16.11	-23.73	-7.10	-22.99	-6.79	-11.88	-15.48	4.50	7.32	12.67	-6.04	-9.14	-13.15	-35.08	-1.69	-7.13	-7.49	-49.02	-21.40	-14.01	-14.88	2.37	-10.13	-18.31	-11.48	-22.21	-32.82	-12.31	-31.20	-9.23	-9.32	-2.52	-1.04	-8.03	-28.39	-12.42	-12.76	-20.48
ASB7	-5.76	-24.20	-14.54	-16.97	-49.93	-36.71	-7.89	-20.34	-38.36	-57.53	-7.05	-37.09	-30.53	-22.58	-25.81	-24.17	-24.57	2.61	-4.67	-15.63	-31.78	-26.29	-38.99	-32.46	-38.50	-2.73	-29.69	-35.62	-58.21	-29.61	-40.81	-16.74	-5.83	-2.05	-17.66	-14.90	-26.39	-39.79	-29.84	-41.54	-31.80	-4.14	-17.38	1.19	-24.54	-3.03	-15.91	-11.35	-32.54
ASB8	-23.87	-9.41	-16.20	-24.28	-32.77	-28.93	-8.30	-16.86	-28.78	-57.14	-14.56	-6.43	-16.34	-6.57	-40.73	-14.51	-5.03	-11.02	-8.17	-18.03	-7.75	-11.40	-7.31	-24.52	-45.18	-3.46	-16.08	-21.16	-27.55	-26.18	-27.56	-32.01	-3.93	-14.94	-11.73	-11.56	-39.96	-22.05	-16.90	-36.22	-31.94	-3.88	-15.99	-1.41	-16.22	-31.02	-18.41	-7.75	-26.64
ASB10	-13.93	-22.52	-24.95	-50.08	-48.29	-39.03	-12.17	-12.09	-52.46	-62.77	-28.19	-33.35	-34.07	-34.98	-48.64	-14.91	-22.80	-18.01	-15.38	-16.17	-38.71	-45.79	-18.79	-21.99	-45.60	-13.60	-29.75	-19.25	-41.05	-38.53	-46.70	-43.06	-21.36	-14.86	-8.08	-22.15	-30.60	-30.64	-31.48	-47.17	-30.85	-21.16	-33.38	-7.61	-27.04	-33.00	-8.43	-24.29	-22.17
ASB13	-27.59	-38.55	-31.88	-66.47	-54.81	-46.45	-18.06	-31.11	-57.74	-76.37	-34.63	-40.08	-33.84	-32.31	-56.55	-23.69	-37.99	-26.45	-27.78	-31.98	-54.36	-43.64	-48.27	-34.01	-57.05	-30.18	-50.85	-52.72	-56.48	-35.15	-60.92	-45.71	-39.76	-21.50	-22.06	-38.53	-32.84	-48.64	-44.93	-48.28	-41.74	-31.25	-45.38	-22.01	-38.04	-57.05	-26.24	-32.53	-37.50
ASB14	-26.56	-30.02	-18.60	-47.14	-50.48	-39.92	-5.00	-24.13	-35.45	-59.70	-42.61	-46.26	-42.35	-37.19	-52.11	-9.78	-29.69	-24.25	-25.86	-26.69	-39.41	-38.05	-46.00	-31.70	-43.81	-11.87	-42.37	-48.88	-42.59	-40.82	-45.71	-36.99	-15.60	-25.40	-19.17	-34.56	-40.77	-46.21	-26.45	-60.48	-37.75	-22.28	-30.31	-13.44	-38.95	-40.44	-24.44	-20.19	-25.16
ASB15	-47.72	-30.48	-28.57	-33.31	-51.62	-43.29	-26.95	-24.72	-58.46	-67.91	-27.84	-30.51	-13.60	-39.53	-48.28	-22.30	-28.94	-14.63	-21.58	-25.14	-35.92	-34.64	-25.61	-42.02	-48.63	-0.63	-33.60	-37.70	-42.43	-35.60	-46.59	-33.11	-33.36	-21.41	-29.01	-32.02	-36.89	-31.82	-32.10	-41.40	-32.72	-22.78	-30.34	-13.39	-30.59	-45.14	-26.92	-25.97	-23.16
ASB16	-2.83	9.82	20.59	-18.89	-36.47	-8.82	0.95	-16.51	-17.40	-20.75	-9.03	-26.68	-35.74	-9.61	-23.75	-6.32	-7.52	-21.62	3.13	-8.93	19.78	-10.66	-20.43	4.37	-14.63	-8.54	-10.68	-11.34	-22.33	-15.85	-9.13	-33.74	-19.07	-14.01	-7.04	-21.19	-0.41	-17.22	-24.07	-26.63	-5.47	-9.02	-6.23	7.51	-5.86	-12.98	-4.52	-6.90	-19.85
ASB17	-37.77	-23.46	-16.13	-24.85	-46.13	-32.28	-25.43	-16.05	-36.81	-63.00	-21.11	-8.82	-20.42	-36.23	-42.07	-17.17	-18.18	-19.61	-13.73	-12.72	-44.34	-20.04	-22.32	-35.80	-43.62	1.71	-25.99	-31.98	-41.43	-28.43	-44.17	-41.12	-17.04	-11.45	-22.40	-29.23	-33.68	-40.39	-22.60	-46.00	-27.30	-25.94	-23.45	1.90	-28.99	-29.95	-23.09	-25.47	-31.85
ASB18	-15.77	-23.04	-26.40	-54.44	-57.31	-50.71	-19.35	-19.28	-49.91	-52.46	-27.31	-40.85	-24.32	-50.73	-40.74	-23.71	-22.45	-30.32	-26.07	-13.61	-39.79	-38.59	-45.06	-36.14	-45.83	-13.31	-50.44	-38.88	-41.50	-36.44	-46.86	-34.10	-17.79	-30.12	-18.94	-28.80	-33.26	-35.47	-21.76	-43.38	-24.22	-22.84	-38.82	-1.82	-22.64	-33.76	-26.49	-25.52	-29.72
ASCC1	-19.45	-15.43	-15.22	-11.51	-14.01	-19.86	-8.84	-4.07	-24.98	-51.04	-24.07	-23.38	-10.96	-8.70	-37.51	-14.70	-10.71	1.93	-10.70	-14.47	-21.25	-14.65	-12.35	-19.36	-34.99	-1.53	-28.26	-20.47	-38.22	-28.36	-26.39	-25.23	-10.75	-20.67	-6.68	-21.39	-26.60	-30.00	-22.64	-37.97	-23.59	-2.83	-12.84	-5.12	-15.49	-35.00	-26.31	-2.70	-28.83
ASCC2	-25.80	-30.90	-28.61	-38.52	-12.70	-42.96	-10.57	-21.31	-42.97	-57.78	-29.23	-36.92	-36.16	-31.77	-44.23	-12.29	-15.07	-31.30	-29.61	-28.45	-33.53	-27.07	-39.06	-32.67	-52.25	-17.92	-31.63	-47.05	-47.18	-34.53	-59.09	-35.62	-30.07	-28.50	-26.05	-27.52	-32.68	-42.89	-32.41	-46.56	-32.17	-29.63	-31.01	-20.96	-32.01	-46.15	-29.77	-31.51	-34.89
ASCC3	-12.88	-7.22	-9.73	1.88	24.89	-1.69	-9.59	5.61	-16.09	-30.11	-8.87	-13.53	-10.49	-9.80	-26.85	10.13	9.74	23.58	-10.25	5.55	-20.96	16.57	9.57	-16.55	-25.64	27.60	-2.42	27.87	-6.09	-6.04	-25.25	-0.96	-1.76	-4.29	-12.02	6.02	-12.91	-16.23	-5.58	-25.58	-2.59	5.92	-1.92	14.94	-4.04	8.59	-12.01	-5.67	-6.78
ASCL1	-20.46	-23.70	-22.90	-52.92	-44.55	-35.66	-10.58	-27.64	-36.33	-65.58	-35.60	-30.60	-31.31	-19.46	-36.39	-18.87	-24.08	-19.02	-24.03	-19.96	-21.39	-41.31	-34.51	-22.50	-41.39	-16.65	-39.75	-51.85	-32.27	-30.57	-39.64	-26.19	-28.44	-25.30	-31.08	-28.56	-30.01	-21.88	-27.36	-55.82	-24.04	-17.75	-19.98	-3.34	-28.33	-35.28	-30.14	-14.21	-23.13
ASCL2	-28.15	-26.98	-20.52	-71.13	-57.61	-42.41	-14.00	-16.34	-41.01	-51.13	-38.10	-36.66	-35.24	-36.41	-49.23	-26.44	-34.89	-21.69	-27.80	-18.12	-22.39	-52.20	-49.52	-43.70	-55.50	-17.01	-44.24	-32.56	-40.32	-32.74	-52.45	-43.00	-30.14	-27.74	-28.00	-30.55	-36.48	-42.16	-36.66	-48.89	-27.47	-20.97	-30.45	-6.32	-34.70	-42.34	-14.47	-38.52	-31.78
ASCL3	-45.99	-34.29	-29.62	-45.55	-50.31	-47.85	-23.58	-27.74	-52.71	-69.73	-34.34	-32.26	-37.46	-28.91	-49.03	-24.98	-31.71	-27.10	-27.98	-31.53	-27.42	-46.11	-44.93	-20.76	-54.58	-17.55	-18.21	-43.73	-49.13	-40.80	-58.47	-40.34	-31.93	-20.52	-31.05	-26.89	-38.75	-35.43	-39.22	-42.42	-35.30	-22.26	-19.68	-15.19	-28.12	-41.75	-19.30	-26.35	-38.76
ASCL4	-31.65	-20.52	-12.93	-53.32	-19.09	-29.99	-10.37	-26.81	-39.37	-58.77	-35.08	-23.78	-30.41	-28.86	-44.74	-20.50	-24.77	-3.61	-20.21	-23.38	-32.41	-22.78	-33.14	-24.98	-33.03	-7.84	-28.64	-24.47	-28.86	-28.72	-40.94	-34.92	-42.84	-21.50	-33.00	-39.63	-18.53	-33.26	-36.15	-47.88	-35.92	-28.15	-27.98	-9.40	-25.31	-42.98	-31.32	-22.94	-28.33
ASCL5	-6.68	-20.86	6.69	-35.16	-41.56	-14.63	-2.48	-9.96	-34.69	-23.30	-28.87	-19.25	-26.80	-1.89	-43.40	-11.58	-12.50	-11.32	-15.79	-20.05	-23.37	-27.14	-15.51	-18.84	-21.52	-1.10	-14.21	11.67	-25.10	-37.14	-35.94	-22.00	-19.49	-17.18	-8.92	-18.14	-10.09	-28.03	-29.36	-37.76	-24.92	-14.13	-28.41	3.01	-15.15	-33.03	-11.95	-21.45	-18.26
ASF1A	-17.67	-18.18	-12.97	-22.82	-43.32	-9.60	-18.85	-16.85	-6.00	-51.98	-12.78	-23.31	-3.52	-8.81	-37.63	2.14	-9.03	-8.04	-12.92	-18.90	-25.39	0.93	-23.84	-36.60	-32.15	6.82	-25.64	-21.37	-19.25	-29.32	-41.88	-18.73	-6.01	17.02	-36.91	-3.71	-31.05	-39.06	-19.40	10.94	-32.60	-2.41	-23.47	-0.72	-13.68	-37.90	-29.46	-19.90	-13.02
ASF1B	-14.95	-2.72	-4.57	8.39	4.18	-25.25	11.32	-9.73	-8.16	-10.25	-6.69	-10.83	-16.29	-26.12	-19.02	-4.66	-10.79	-8.77	-1.12	-12.04	37.76	-14.76	6.26	-10.00	-25.61	3.25	-4.86	-2.06	-28.62	-7.17	-15.12	-13.36	-10.86	-10.65	6.96	-1.54	-4.98	-17.30	-12.86	-11.45	-4.24	2.22	4.03	6.83	-16.76	-11.43	-18.23	-1.62	-12.98
ASGR1	-37.36	-38.06	-20.00	-51.69	-47.55	-44.49	-29.52	-21.62	-58.01	-46.78	-36.01	-39.69	-25.78	-38.33	-46.03	-19.77	-29.87	-24.84	-32.78	-25.15	-46.41	-38.88	-39.34	-38.72	-49.48	-10.46	-40.52	-42.24	-43.51	-37.87	-52.16	-38.82	-30.39	-24.50	-33.88	-17.98	-28.38	-40.85	-36.85	-28.18	-21.86	-22.43	-4.01	-15.35	-29.23	-33.28	-10.38	-16.48	-18.05
ASGR2	-16.24	-26.90	-25.11	-50.40	-38.67	-47.18	-19.16	-23.45	-31.73	-58.96	-30.41	-40.66	-29.25	-37.14	-48.96	-24.82	-27.23	-22.88	-27.23	-20.88	-47.78	-35.29	-37.43	-36.02	-42.48	-17.96	-37.87	-39.27	-44.68	-35.64	-48.49	-42.60	-18.23	-9.00	-32.29	-35.24	-30.18	-36.16	-24.35	-35.45	-23.94	-14.21	-29.78	-14.50	-23.82	-43.32	-22.80	-24.32	-32.92
ASH1L	-34.75	-0.40	8.15	-30.89	-35.38	-0.41	-10.84	-16.27	-34.59	-57.30	-31.22	-23.79	-16.71	-10.75	-71.16	-17.49	-5.75	1.24	0.98	-9.07	-8.80	-26.31	-15.40	-13.71	30.01	0.54	-6.51	-12.53	-27.88	1.86	-14.90	-12.38	-10.01	14.32	-22.03	-6.95	-16.52	-40.37	-25.80	-43.21	-33.32	-18.32	-15.38	4.58	-21.98	-37.52	-13.97	-9.05	25.93
ASH2L	2.28	-18.51	1.22	-17.33	5.95	-2.80	-12.53	-15.06	16.78	15.17	-12.61	-30.09	6.94	-12.96	-19.14	-4.57	-10.10	-9.58	-5.31	-8.86	4.01	-5.61	8.61	-0.78	-18.83	-6.57	-18.04	-9.73	-16.01	-15.97	-2.97	1.86	-2.14	-6.88	-10.66	-3.61	-12.71	-10.17	-20.21	10.67	3.84	-23.29	-0.39	-6.88	-13.03	-21.13	-6.34	-1.19	16.53
ASIC1	-13.10	-14.62	-25.34	-42.27	-43.06	-54.87	-1.52	-23.45	-19.65	-52.61	-35.07	0.20	-27.07	-23.81	-39.68	-17.85	-18.96	-26.11	-14.89	-12.72	-14.43	-32.07	-3.05	-17.12	-34.25	-26.53	-24.97	-42.25	-31.40	-28.30	-27.48	-22.62	-13.83	-15.81	-0.09	-10.70	-22.23	-18.91	-8.48	-34.76	-21.22	-10.65	-19.27	-3.20	-27.83	-36.89	-14.93	-2.19	-21.41
ASIC2	-10.15	-24.98	-20.15	-20.85	-53.86	-27.99	-10.96	-16.45	-33.87	-37.52	-17.55	-31.81	-29.20	-16.29	-39.26	-2.84	-11.40	-19.83	-10.75	-18.02	-28.57	-14.31	-20.40	-25.94	-43.28	-10.38	-24.61	-34.53	-37.94	-19.66	-30.42	-29.00	-20.39	-13.94	-3.25	-12.71	-18.14	-32.03	-27.86	-40.04	-35.59	-18.79	-28.89	-9.89	-24.38	-29.32	-13.90	-24.68	-31.91
ASIC3	-34.48	-32.31	-19.09	-53.16	-53.99	-32.46	-19.93	-25.76	-58.61	-64.49	-36.52	-39.42	-29.05	-32.63	-53.15	-22.60	-32.62	-29.43	-17.86	-17.72	-34.18	-46.84	-40.86	-37.60	-49.60	-19.94	-53.63	-35.88	-45.16	-40.99	-38.21	-48.80	-32.57	-25.42	-16.15	-29.34	-34.21	-35.17	-33.75	-54.81	-43.11	-25.99	-43.38	-20.39	-42.66	-36.60	-25.01	-37.10	-39.70
ASIC4	-15.41	-26.95	-22.70	-42.05	-45.94	-29.50	2.33	-6.71	-28.97	-62.23	-26.68	-26.72	-23.38	-24.25	-28.89	-4.38	-16.09	-22.67	-13.42	-11.92	-35.76	-16.41	-27.27	-21.04	-44.02	1.60	-26.39	-19.80	-35.66	-28.74	-30.85	-24.95	-9.91	-16.04	-18.64	-29.96	-28.48	-31.63	-24.99	-46.57	-27.04	-13.50	-28.28	-0.66	-23.54	-35.13	-19.77	-19.55	-31.82
ASIC5	-38.75	-34.17	-26.66	-46.52	-42.57	-40.84	-22.09	-26.88	-45.73	-65.39	-32.04	-43.52	-28.18	-30.36	-58.81	-23.16	-35.16	-26.31	-23.88	-17.73	-41.29	-46.07	-45.00	-33.59	-50.61	-17.65	-47.34	-46.27	-47.64	-37.14	-55.89	-30.39	-31.32	-19.17	-19.99	-30.36	-32.37	-36.59	-30.76	-49.34	-34.64	-22.89	-21.76	-16.57	-34.18	-43.14	-27.82	-25.63	-32.73
ASIP	-20.34	-26.01	-17.29	-38.69	-37.53	-24.64	-14.18	-26.25	-24.01	-35.99	-16.14	-22.63	-5.04	-22.99	-34.23	-5.69	-18.42	-19.56	-7.46	2.41	-7.59	-29.71	-15.05	-19.00	-25.78	-22.54	-16.35	-32.74	-40.17	-25.45	-20.73	-39.77	-14.41	-12.19	-5.74	-22.82	-17.63	-32.63	-24.91	-33.68	-31.44	-16.16	-27.99	-14.88	-15.77	-39.64	-16.66	-14.28	-36.56
ASL	-1.45	-26.55	-12.33	-36.60	-27.87	-28.34	-3.38	-11.01	-24.29	-48.27	-17.55	0.56	-21.82	-23.17	-29.27	-10.57	-11.59	-4.90	-14.51	-6.72	-22.68	-0.44	-14.99	-11.01	-31.30	-8.72	-13.90	-28.45	-35.47	-16.72	-23.38	-29.65	-22.02	-14.75	-2.85	-10.63	-20.95	-29.56	-9.73	-33.29	-18.69	-1.82	-8.00	-5.98	-19.74	-32.80	-16.07	4.28	-32.15
ASNA1	12.26	22.88	12.46	50.49	13.78	34.64	1.73	19.73	-10.76	42.23	1.65	35.03	31.84	43.46	43.46	12.50	21.56	12.47	1.29	15.20	14.89	13.88	33.08	-9.46	39.05	10.67	16.89	11.74	-33.73	-18.09	18.37	55.83	43.08	21.00	-0.51	28.29	29.81	-16.18	-12.68	76.31	35.49	1.67	20.71	-6.77	34.99	9.35	24.28	18.86	-1.35
ASNS	8.49	36.51	2.88	-19.07	-2.49	-16.49	1.68	-8.15	-2.65	106.64	-11.31	13.75	-12.79	11.98	-18.58	0.71	5.25	-5.22	9.45	8.21	4.01	-8.12	25.95	1.01	-8.51	-5.92	6.28	1.27	1.37	-1.18	7.00	16.60	20.49	15.59	11.17	8.36	4.08	-13.37	-11.08	-3.06	-2.00	-8.27	10.88	8.48	8.69	-23.80	-2.95	1.74	-16.51
ASNSD1	-10.47	-7.83	4.43	-10.41	-24.57	-13.51	-3.75	-5.88	-10.32	-24.42	-1.32	-18.61	6.22	3.12	-7.25	-7.30	18.64	15.84	-15.22	-11.26	-8.70	7.49	-5.61	-16.84	-25.78	19.86	13.18	3.92	-14.52	-9.90	-20.38	-16.71	8.05	2.32	-12.07	-6.87	-16.46	-11.88	-9.70	-14.56	-3.84	1.52	8.54	11.50	-7.67	2.36	-0.85	-5.91	-10.44
ASPA	-41.88	-30.33	-26.84	-52.98	-51.65	-40.82	-26.14	-27.81	-44.74	-59.02	-29.50	-48.36	-29.89	-36.07	-55.47	-27.15	-30.60	-18.08	-26.98	-23.34	-54.21	-39.52	-36.89	-42.05	-54.98	-10.22	-40.39	-41.10	-41.99	-36.76	-48.65	-38.72	-19.10	-18.45	-35.05	-27.42	-45.22	-36.83	-35.17	-45.40	-34.04	-19.72	-32.68	-17.57	-35.91	-38.91	-23.26	-26.93	-33.44
ASPDH	-5.65	-19.42	-24.22	-40.56	-35.85	-30.41	-18.02	-19.60	-34.79	-56.98	-24.45	-43.78	-32.40	-22.14	-45.04	-20.13	-35.72	-17.30	-14.50	-22.16	-35.93	-33.76	-34.22	-33.91	-43.38	-13.29	-36.34	-39.23	-50.59	-36.40	-51.14	-29.26	-26.04	-25.70	-24.30	-25.88	-35.76	-34.64	-26.79	-42.66	-27.18	-21.30	-34.59	-15.09	-35.63	-34.59	-30.65	-20.89	-35.13
ASPG	-10.69	-29.06	-25.56	-49.65	-43.75	-45.27	-16.81	-9.65	-49.80	-67.06	-15.76	-35.63	-24.76	-25.68	-48.71	-8.72	-25.60	-16.67	-12.58	-27.20	-40.23	-30.49	-41.43	-31.90	-47.11	-8.37	-46.69	-39.81	-29.05	-32.48	-47.80	-46.35	-24.07	-16.39	-31.43	-29.00	-27.64	-35.42	-34.97	-50.48	-34.01	-25.84	-31.13	-10.23	-27.07	-26.75	-15.58	-24.59	-44.04
ASPH	-32.11	-31.37	-24.72	-41.37	-36.63	-32.23	-18.76	-26.05	-39.22	-46.63	-32.23	-33.49	-26.83	-14.40	-42.54	-19.84	-23.72	-21.56	-23.37	-18.68	-31.92	-36.96	-26.43	-36.48	-41.12	-11.47	-31.02	-39.74	-41.94	-31.49	-37.68	-31.15	-20.21	-16.27	-28.25	-17.66	-33.38	-27.79	-27.73	-38.63	-14.58	-21.34	-24.85	-11.51	-23.62	-29.14	-21.45	-21.63	-21.70
ASPHD1	-18.33	-20.04	-15.25	-38.12	-34.62	-28.44	-11.25	-23.15	-21.42	-47.42	-14.00	-19.92	-12.17	-14.54	-29.66	-16.09	-14.43	-24.00	-12.88	-14.06	-9.67	-26.61	-3.81	-20.92	-37.33	-16.80	-9.93	-34.48	-27.09	-17.19	-18.48	-33.62	-31.29	-18.69	-20.57	-24.16	-13.99	-33.72	-19.09	-37.84	-19.21	-19.88	-28.91	-0.32	-18.62	-38.48	-29.24	-16.99	-17.28
ASPHD2	-36.57	-31.86	-15.65	-41.06	-35.75	-33.27	-21.52	-15.65	-26.59	-56.81	-17.42	-33.66	-30.12	-26.84	-32.42	-12.47	-14.38	-15.46	-21.09	-21.68	-30.02	-36.02	-22.41	10.33	-58.83	-10.91	-21.45	-18.18	-43.92	-29.94	-37.23	-19.36	-22.90	-20.97	-30.08	-22.43	-25.21	-26.97	-19.41	-35.08	-12.66	-17.55	-26.85	-9.84	-25.61	-32.73	-22.99	-15.89	-24.36
ASPM	-2.55	-3.28	-15.41	-7.57	-31.94	-26.12	0.75	-12.14	-20.01	6.07	-2.41	-6.95	14.08	-3.61	-12.19	-6.23	-14.67	-1.07	4.05	12.61	21.79	13.96	7.59	31.52	-5.96	13.03	-10.25	21.01	-0.82	1.37	-24.86	-23.28	-1.68	-14.77	-8.27	3.63	-5.95	21.81	52.31	-22.46	-0.28	5.19	-4.11	8.24	-2.58	54.63	17.98	-17.20	-7.88
ASPRV1	-22.12	-12.99	-8.34	-25.29	-22.31	-25.16	-9.03	-18.30	-24.48	-33.85	-25.34	-21.73	-15.24	-8.85	-27.23	-5.15	-16.09	-4.99	-11.41	-10.01	-25.66	-35.94	-20.93	-15.65	-23.06	-13.21	-21.67	-22.11	-28.19	-15.69	-20.25	-27.22	-24.30	-14.99	-11.15	-26.70	-12.69	-27.39	-14.78	-18.00	-18.18	-23.01	-6.64	-5.66	-20.04	-38.84	-9.93	-14.73	-17.27
ASPSCR1	4.09	-6.72	5.41	-19.46	-24.51	-5.16	3.19	-2.20	-25.30	-26.70	-9.11	-7.95	-0.33	-2.81	-23.21	21.01	-5.25	-4.65	-7.14	3.23	-20.08	-20.35	-9.17	13.31	-12.29	-9.70	-5.14	-7.76	-7.86	-13.31	-9.42	-29.15	-5.27	-9.91	5.28	-12.18	-10.34	-15.29	-13.17	-14.71	-16.66	-16.27	-17.91	16.57	-1.63	-16.60	-4.18	-18.29	-22.98
ASRGL1	-31.19	-20.85	-29.23	-54.13	-35.56	-44.77	-20.94	-25.03	-38.49	-59.77	-31.74	-33.81	-21.16	-28.23	-50.29	-28.42	-33.62	-23.58	-31.57	-11.32	-31.80	-31.21	-35.47	-41.26	-45.97	-11.11	-31.59	-46.13	-49.34	-31.54	-53.03	-40.56	-18.59	-23.11	-23.44	-16.82	-39.65	-36.82	-13.49	-46.79	-26.48	-10.52	-28.45	-12.95	-39.88	-38.31	-18.25	-15.77	-31.53
ASS1	-17.55	-31.91	-10.91	-37.76	-30.33	-23.27	-3.09	-9.81	-11.57	-21.06	-11.51	-11.97	-18.93	-8.12	-14.52	-0.07	-12.83	-18.11	-1.74	0.63	1.79	-36.98	-30.44	8.39	-41.58	-20.69	-5.37	-26.25	-7.77	-24.17	-9.56	-12.12	0.54	-11.38	3.00	-6.99	-7.79	-15.16	-10.65	-21.62	-8.21	-12.05	-1.86	-6.48	-4.53	-18.34	-10.60	-8.32	-12.24
ASTE1	-37.65	-21.76	-20.29	-40.35	-39.48	-28.30	-12.88	-22.30	-38.83	-57.08	-29.91	-25.07	-29.76	-26.01	-42.17	-15.98	-30.28	-31.55	-14.94	-24.05	-31.73	-43.70	-26.45	-28.92	-42.35	-13.09	-35.36	-31.45	-56.99	-36.47	-43.22	-26.97	-16.35	-17.64	-19.18	-22.52	-33.38	-35.04	-35.82	-45.34	-26.15	-21.34	-22.32	-9.64	-26.64	-38.75	-27.60	-23.37	-28.85
ASTL	-24.51	-28.63	-19.87	-41.26	-33.37	-43.63	-12.55	-16.97	-22.07	-64.29	-26.05	-24.49	-15.44	-37.98	-45.22	-14.24	-11.03	-21.27	-13.35	-19.30	-10.15	-28.54	-17.74	-23.29	-36.11	-13.23	-19.07	-37.62	-36.57	-30.93	-51.24	-31.97	-18.65	-21.87	-16.95	-20.76	-29.97	-27.18	-24.89	-37.91	-24.15	-14.75	-27.48	-15.66	-27.18	-29.83	-39.41	-6.40	-25.14
ASTN1	-26.95	-24.55	-10.73	-38.19	-35.28	-29.60	-14.76	-22.98	-30.17	-54.27	-29.15	-17.79	-10.50	-26.43	-45.36	-19.20	-11.57	-24.41	-12.56	-20.00	-31.26	-23.73	-28.47	-21.95	-31.14	-10.13	-33.25	-11.41	-38.75	-33.33	-33.32	-31.07	-7.97	-4.29	-20.90	-16.72	-20.62	-35.47	-31.31	-35.43	-24.06	-14.16	-26.89	-2.64	-22.34	-25.50	-10.56	-23.73	-24.57
ASTN2	-25.98	-24.44	-28.89	-47.47	-46.32	-48.38	-9.55	-24.67	-39.92	-63.75	-24.28	-36.36	-28.10	-22.88	-54.51	-13.53	-32.99	-26.81	-17.94	-19.77	-30.47	-31.32	-35.77	-25.19	-48.29	-6.00	-41.10	-34.12	-44.08	-33.58	-43.63	-40.55	-14.67	-9.37	-26.21	-31.10	-28.93	-39.43	-36.49	-43.61	-37.10	-15.11	-30.25	-8.96	-29.98	-37.34	-7.94	-19.93	-30.57
INTS13	-12.41	16.86	10.37	15.79	36.61	3.83	-3.31	-12.14	-6.06	-20.97	23.90	-23.10	-3.64	-14.35	-13.03	-0.29	8.05	-5.49	-4.48	-8.91	-2.94	5.15	8.94	10.82	8.09	-7.01	20.48	3.33	25.64	16.42	-1.51	41.23	-5.51	5.75	-2.34	11.71	-10.13	-14.07	-5.99	21.80	2.81	-16.98	2.20	-2.85	-15.88	17.37	12.43	-1.98	38.02
ASXL1	-4.76	-26.13	-13.38	-37.05	-44.11	-39.72	2.51	-13.05	-20.19	-51.95	-23.61	-33.78	-20.11	-15.03	-50.13	-12.40	-10.46	-20.67	-22.04	-6.66	-19.34	-32.71	-18.47	-14.67	-26.84	-11.53	-21.56	-37.92	-41.82	-23.63	-30.27	-33.61	-4.55	-15.54	-13.03	-18.39	-30.04	-38.93	-32.47	-43.30	-29.62	-19.51	-11.07	-10.27	-16.54	-24.95	-9.94	-18.27	-31.36
ASXL3	-45.21	-27.66	-15.76	-49.91	-78.94	-56.37	-21.81	-44.61	-43.52	-91.51	-26.66	-33.86	-34.60	-38.99	-52.44	-37.80	-33.85	-28.79	-27.34	-9.45	-47.53	-44.66	-31.52	-50.53	-59.61	-24.18	-45.37	-46.37	-48.91	-40.53	-66.38	-37.21	-35.02	-19.31	-17.59	-18.43	-28.54	-36.44	-31.83	-50.99	-42.06	-14.08	-29.12	-15.71	-35.08	-28.27	-14.48	-24.43	-28.21
ASZ1	-16.76	-19.65	-17.39	-1.60	-32.86	-19.53	-11.21	-16.39	-36.05	-59.88	-25.37	-9.32	-20.77	-16.56	-46.08	-16.76	-4.06	-13.80	-20.07	-11.86	-33.10	-20.26	-25.75	-33.98	-42.22	0.23	-24.76	-10.36	-29.85	-23.43	-37.13	-28.67	-9.49	-13.84	-25.48	-17.31	-25.78	-28.74	-28.40	-37.47	-19.30	-14.13	-12.31	1.42	-19.43	-22.67	-10.51	-12.73	-26.38
ATAD1	-38.09	-28.87	-24.70	-37.33	-37.88	-35.47	-27.96	-28.26	-50.27	-72.86	-29.80	-43.56	-27.01	-26.84	-51.46	-28.83	-19.51	-18.92	-22.90	-26.91	-29.96	-23.29	-31.05	-39.84	-54.18	-0.54	-36.68	-38.82	-41.71	-33.30	-52.34	-36.10	-26.52	-15.95	-28.71	-29.29	-38.58	-33.72	-25.14	-36.68	-13.93	-16.97	-26.18	-13.83	-25.09	-29.14	-15.75	-24.52	-26.49
ATAD2	-21.44	-27.00	-27.08	-53.11	-13.67	-37.67	-16.60	-15.76	-9.45	-59.09	-39.42	-36.97	-33.10	-5.80	-37.73	-22.82	3.26	-15.29	-20.45	-14.68	-40.52	-25.28	18.60	-18.77	-47.02	-8.94	-40.85	-40.84	-37.81	-33.64	-30.15	-39.42	-38.30	-17.48	-21.40	-26.81	-19.00	-23.84	-24.08	-39.63	-24.79	-21.66	-17.68	-8.92	-22.19	-28.89	-1.78	-11.68	-21.64
ATAD2B	-24.88	-34.93	-14.19	-19.60	-55.78	-37.44	-18.30	-16.09	-38.92	-52.95	-31.92	-36.48	-36.66	-28.36	-52.37	-18.03	-20.64	-24.12	-17.45	-23.89	-35.92	-15.34	-41.78	-33.22	-51.99	-10.53	-36.67	-29.84	-40.51	-41.16	-41.43	-38.90	-32.60	-30.72	-26.22	-24.30	-29.07	-39.17	-28.67	-51.60	-41.20	-26.67	-40.37	-10.31	-29.73	-39.20	-24.54	-28.04	-40.83
ATAD3A	5.97	-29.21	-19.85	-66.42	-61.71	-25.27	-31.75	-13.30	-58.37	-34.66	-38.86	-50.00	-36.04	-41.05	-59.50	-27.39	-40.22	-34.27	-33.19	-23.72	-29.12	-46.38	-54.69	-47.81	-49.25	-15.20	-51.67	-58.18	-33.27	-38.19	-44.76	-36.02	-31.53	-21.66	-35.91	-37.42	-25.16	-27.54	-24.42	-37.56	-36.36	-6.72	-10.16	-26.29	-11.53	-38.78	-20.46	-36.02	-23.93
ATAD3B	-23.68	-24.08	-10.70	-33.05	-33.85	-1.59	-15.09	-14.46	-15.96	-7.94	-11.81	-31.94	-6.84	-17.93	-22.77	-15.30	-11.95	-10.54	-15.20	-18.27	-4.59	-19.64	-22.62	-25.39	-30.05	-7.89	-33.38	-33.41	-27.87	-21.07	-22.67	-27.60	-21.11	-20.10	-15.88	-16.31	-18.41	-20.91	-15.30	-24.90	-9.85	-8.81	-3.80	-13.19	-19.34	-16.35	-10.82	-16.00	-16.52
ATAD3C	-48.88	-29.26	-27.68	-50.93	-59.46	-29.71	-15.09	-13.06	-48.63	-55.37	-43.64	-39.32	-26.00	-29.75	-54.95	-21.90	-27.87	-19.19	-26.68	-17.27	-32.59	-34.94	-41.44	-41.84	-55.15	-8.74	-46.54	-42.27	-41.84	-32.08	-53.85	-43.97	-27.55	-33.18	-29.03	-41.54	-36.17	-42.27	-27.38	-54.02	-43.21	-26.25	-29.77	-24.14	-38.56	-40.44	-21.00	-47.88	-33.48
ATAD5	-16.46	-19.39	-12.36	-12.07	-10.95	-4.43	-17.75	-11.10	9.20	-28.10	-5.85	-32.60	-6.11	-15.93	-29.87	-3.93	-9.35	-9.81	-17.86	-18.41	-12.66	-7.46	1.25	-28.01	-22.28	5.77	-13.18	-11.88	-34.45	-14.42	-21.05	-19.12	-20.80	-1.22	-11.03	13.72	-3.12	-7.55	-9.27	22.97	-5.83	-8.06	-10.06	-4.87	-14.09	-15.33	-11.35	-8.06	-12.05
ATAT1	-29.34	-20.65	-15.80	-41.05	-28.71	-42.12	-5.08	-17.95	-26.13	-55.03	-34.83	-34.52	-20.62	-21.52	-31.23	-15.45	-16.01	-21.70	-18.02	-20.49	-21.57	-44.38	-28.20	-29.62	-43.48	-11.28	-20.13	-38.65	-37.37	-26.22	-47.24	-35.42	-9.55	-12.41	-23.90	-18.38	-28.14	-24.28	-22.62	-38.19	-19.80	-15.30	-19.73	-9.03	-13.81	-26.21	-10.50	-14.09	-15.66
ATCAY	-32.41	-14.66	-16.10	-26.08	-34.25	-23.67	-9.39	-7.50	-25.96	-37.45	-17.73	-14.84	-19.31	-22.91	-24.46	-13.40	-5.77	-11.34	-19.33	-25.43	-10.36	-22.65	-12.80	-29.39	-31.79	0.64	-24.93	-8.53	-22.32	-39.06	-40.66	-18.36	-18.21	-14.23	-15.92	-13.93	1.48	-23.11	-13.77	-26.57	-29.31	-5.54	-23.72	2.27	-14.19	-21.22	-29.89	-10.49	-16.63
ATE1	-20.68	-28.48	-17.39	-34.87	11.27	-27.60	-8.86	-13.85	-49.98	-45.47	-26.16	-45.35	-21.03	-35.54	-36.15	-15.06	-17.16	-11.72	-21.79	-20.39	-36.05	-14.51	-26.84	-41.21	-45.06	-0.04	-44.10	18.80	-35.43	-26.76	-37.36	-35.62	-13.51	-15.71	-19.56	-24.37	-36.99	-29.30	-31.12	-44.60	-18.83	-17.61	-27.75	-2.63	-24.54	-43.34	-14.94	-24.31	-30.52
ATF1	-0.67	-14.80	-18.47	-33.47	-36.63	-34.06	-4.92	-18.07	-20.24	-49.33	-19.94	4.46	-25.06	-3.87	-37.55	-14.79	-10.52	-4.62	-7.33	-16.88	6.14	-6.51	-14.12	-37.53	-28.76	-11.14	-15.63	-17.07	-25.40	-18.96	-19.25	-13.75	2.31	-5.12	-11.82	-10.20	-30.72	-9.69	-13.50	-26.15	-23.02	2.09	-7.21	8.05	-0.19	-31.46	-19.10	-9.41	-21.79
ATF2	-43.09	-30.23	-29.30	-46.02	-47.31	-46.23	-24.02	-19.55	-46.87	-62.75	-27.26	-41.81	-22.78	-32.13	-56.06	-26.35	-26.09	-22.93	-29.71	-19.57	-38.20	-41.57	-40.40	-37.81	-49.50	-11.51	-37.16	-48.53	-46.30	-41.58	-46.17	-42.34	-37.12	-17.45	-27.61	-33.06	-37.73	-35.40	-33.30	-52.46	-48.83	-22.11	-29.10	-12.66	-31.25	-40.47	-22.35	-19.81	-33.62
ATF3	-21.57	-26.18	-7.32	-33.42	-44.41	-38.68	-2.55	-12.65	-36.82	-55.09	-23.43	-36.65	-28.75	-10.27	-36.28	-24.30	-12.11	-10.20	-14.18	-19.85	-23.86	-29.21	-29.48	-15.35	-42.01	0.28	-26.03	-23.19	-21.74	-34.98	-48.74	-31.78	-14.77	-26.34	-10.80	-26.64	-24.42	-37.01	-31.88	-44.95	-19.56	-15.60	-27.47	-5.06	-20.49	-38.10	-14.68	-16.10	-37.28
ATF4	35.05	44.13	14.55	29.53	2.94	19.09	20.66	6.23	38.13	90.02	1.05	36.65	4.17	26.25	79.27	28.16	9.03	24.14	8.36	32.73	16.68	15.76	50.63	46.05	49.01	-2.72	21.96	22.57	37.28	3.47	72.21	45.11	32.10	31.18	25.94	25.90	43.94	28.50	28.66	11.50	35.81	-4.48	39.74	11.19	47.01	5.08	4.18	19.86	-1.07
ATF5	2.07	-4.00	-21.53	-31.97	-18.57	-26.63	-6.36	-15.26	-6.43	-20.54	-17.17	-18.27	-22.04	-7.81	-18.59	-11.28	-13.78	-3.65	-3.36	-5.65	3.27	-29.18	-18.72	-17.30	-30.75	-8.90	-12.90	-27.46	-26.04	-10.54	-18.05	-15.41	-15.52	-11.91	-4.09	-19.18	-15.56	-27.80	-14.50	-13.29	-18.02	-10.60	-24.83	-8.70	-3.67	-46.14	-5.23	-6.07	-22.57
ATF6	-35.73	-28.91	-18.77	-46.94	-40.84	-13.41	-22.66	-19.70	-38.63	-46.15	-28.98	-34.02	-26.87	-30.78	-44.50	-18.44	-17.13	-7.76	-20.19	-24.39	-11.52	-33.80	-30.08	-40.54	-34.64	-13.62	-25.01	-16.87	-37.34	-24.61	-38.42	-34.01	-15.92	-26.73	1.37	-19.21	-9.35	-39.71	-27.95	-45.21	-20.38	-25.68	-21.33	-12.13	-18.06	-25.86	3.04	-16.80	-29.66
ATF6B	-15.18	-9.28	-7.32	-30.23	-41.63	-16.91	0.75	-12.28	-20.69	-44.23	-23.22	-15.88	-13.88	-9.20	-31.23	-16.40	-16.20	-10.31	-10.89	-21.54	-16.73	-14.51	-22.87	-19.59	-35.55	-13.51	-20.58	-8.82	-20.23	-18.71	-19.31	-20.04	5.92	-11.94	-16.24	-4.00	-20.89	-29.87	-15.92	-25.11	-19.19	-5.00	-13.21	-0.71	-11.10	-18.61	-1.09	-19.30	-10.44
ATF7	-12.68	-10.81	-13.33	-29.85	-44.15	-32.92	-13.63	-24.18	-23.68	-47.82	-19.56	-31.18	4.46	-14.04	-25.92	-19.62	-15.81	-9.16	-13.49	-15.74	-1.70	-29.73	-13.42	-14.71	-19.70	-2.48	-24.47	-24.66	-22.16	-22.87	-17.34	-22.47	-29.35	-10.84	-9.63	-25.98	-28.00	-12.57	-22.74	-35.28	-23.57	-15.99	-18.14	4.72	-23.07	-34.15	-26.95	-15.34	-27.98
ATF7IP	-22.69	-15.51	-25.57	-20.80	-34.23	-33.18	1.62	-21.10	-45.10	-52.01	-17.88	-26.45	-20.37	-25.65	-33.23	-24.84	-26.54	-16.86	-27.48	-19.79	-24.49	-19.21	-6.48	-35.90	-49.75	-29.34	-9.34	-61.25	-30.36	-40.79	-36.64	12.04	-13.89	-31.24	1.58	-20.83	-43.87	-4.83	-29.78	-36.80	-48.63	-23.60	2.88	-6.81	-19.18	-41.91	-23.22	-14.71	-41.52
ATF7IP2	-34.09	-29.51	-24.10	-37.62	-39.40	-45.34	-14.29	-16.53	-38.79	-62.06	-28.52	-28.70	-30.29	-24.22	-41.34	-29.97	-25.85	-26.91	-21.27	-17.37	-31.52	-35.78	-28.75	-27.58	-60.12	-13.32	-41.80	-39.49	-44.60	-27.13	-46.02	-46.20	-25.56	-9.91	-28.10	-24.38	-24.17	-45.09	-36.17	-48.68	-25.55	-22.24	-33.73	-2.80	-28.47	-30.47	-22.77	-31.29	-33.57
ATG2A	10.88	-9.00	-7.48	-30.29	-28.89	-29.10	4.33	-9.52	-6.99	-47.63	-25.96	2.34	-19.98	-32.69	-33.52	-15.79	-16.10	-10.36	-14.93	-18.03	-18.71	-15.47	3.50	-7.96	-29.48	-6.94	-2.62	-22.50	-13.93	-19.40	1.12	-19.51	-6.28	-10.80	9.28	-5.46	-24.09	-9.15	-5.55	-35.78	-18.89	-3.15	-15.69	0.32	-14.47	-27.76	-21.15	-4.37	-20.98
ATG2B	-40.67	-26.41	-29.03	-60.20	-53.06	-34.29	-22.80	-30.86	-44.22	-73.34	-29.35	-44.27	-25.98	-23.60	-53.13	-19.41	-30.44	-18.78	-16.98	-30.34	-39.99	-43.41	-44.08	-32.47	-44.17	-16.73	-46.99	-43.91	-41.21	-36.51	-41.01	-40.56	-24.51	-22.84	-32.31	-30.03	-30.52	-38.90	-31.07	-51.14	-30.49	-20.41	-35.35	-15.92	-38.89	-33.97	-25.78	-27.92	-31.59
ATG3	-20.05	-34.78	-14.77	-43.22	-37.94	-44.21	-19.10	-23.45	-36.14	-46.80	-20.42	-36.14	-37.27	-21.29	-51.97	-17.21	-29.54	-8.71	-23.24	-11.36	-23.40	-30.20	-35.41	-40.14	-58.12	-4.92	-14.91	-40.09	-42.27	-31.76	-63.45	-42.20	-12.47	-25.36	-31.79	-23.89	-37.20	-24.63	-20.98	-40.83	-26.61	-19.68	-15.07	-6.54	-22.97	-39.25	-18.41	-23.38	-26.82
ATG4B	-2.34	-22.32	-7.97	-26.31	-44.80	-31.10	-0.56	-3.14	-24.33	-29.59	-21.13	-20.13	-9.66	-15.78	-40.30	-8.11	-13.93	-2.66	-11.80	-10.16	-15.69	-20.73	-27.47	-14.43	-25.44	-5.98	-4.72	-12.94	-21.61	-29.93	-26.70	-37.62	-12.78	-14.74	-15.02	-15.43	-14.49	-21.32	-7.78	-35.77	-24.33	-13.50	-16.48	2.77	-8.49	-24.40	-14.61	-6.11	-13.61
ATG4C	-30.16	-13.71	-7.25	-35.93	-40.59	-35.92	-12.24	-16.64	-29.81	-49.53	-20.66	1.72	-9.96	-13.65	-42.31	-10.71	-7.10	-22.12	-8.53	-17.16	-20.45	-25.53	-16.57	-32.62	-34.29	-0.36	-14.14	-39.29	-31.79	-36.97	-51.17	-31.13	-22.99	-8.10	-19.27	-9.75	-25.64	-22.66	-16.94	-42.56	-19.56	-6.54	-22.26	-4.00	-15.11	-41.15	-21.80	-23.88	-26.82
ATG4D	-22.55	-13.39	3.08	-16.93	-37.78	-35.49	-11.55	-13.10	-27.45	-36.50	-20.76	-21.11	-20.21	-27.60	-35.99	-15.32	-13.81	-23.07	-9.88	-19.67	-21.07	-12.99	-31.15	-29.22	-38.73	-8.38	-21.86	-4.40	-36.00	-19.99	-26.66	-20.08	-21.63	-15.80	-17.20	-18.18	-6.39	-26.73	-18.41	-21.84	-21.98	3.39	-14.21	-0.85	-19.20	-13.80	-15.46	-11.48	-12.62
ATG5	-52.06	-39.98	-32.17	-56.62	-42.42	-46.17	-26.75	-26.09	-43.38	-65.58	-23.96	-41.21	-35.91	-37.23	-54.99	-25.01	-31.71	-19.66	-21.72	-25.14	-45.14	-36.66	-40.66	-50.42	-53.95	-18.73	-40.88	-50.66	-43.32	-39.92	-65.47	-44.64	-37.73	-20.86	-36.21	-35.38	-37.03	-35.54	-27.80	-44.63	-32.75	-23.44	-28.05	-16.40	-36.32	-40.20	-18.66	-38.63	-32.53
ATG7	-34.17	-47.42	-20.00	-64.56	-52.46	-47.89	-26.47	-37.51	-51.73	-56.56	-27.05	-53.63	-47.02	-48.98	-58.30	-25.92	-47.89	-19.81	-32.49	-14.78	-51.69	-40.77	-56.27	-56.28	-72.04	-19.24	-45.87	-59.16	-52.14	-42.86	-81.37	-52.73	-25.82	-23.77	-28.64	-36.08	-37.09	-32.62	-22.78	-37.93	-36.37	-13.26	-22.58	-12.48	-32.41	-38.94	-25.98	-27.52	-34.94
ATG9A	-11.66	-12.50	-14.29	-33.62	13.93	-23.62	-11.39	-12.72	-22.62	-48.64	2.98	-34.82	-30.97	-15.10	-1.41	-19.38	-20.02	-14.76	-16.60	-15.42	-12.32	-15.11	-21.26	-39.17	-54.25	-18.26	-11.02	-22.95	-37.62	0.40	-50.05	-45.34	-17.54	-4.04	-12.83	-28.66	-3.71	-28.70	-17.79	-32.87	-22.31	-12.82	-3.86	-21.38	-13.29	26.60	0.80	-29.79	-36.55
ATG10	-9.67	-11.74	-8.15	-17.35	-17.78	-28.48	-2.65	-5.33	-20.08	-34.08	-11.57	-11.08	-24.38	-0.05	-37.32	-6.87	-16.87	3.03	-2.35	-12.66	-12.53	-6.41	-15.53	-15.28	-48.23	5.76	-8.14	-10.71	-21.12	-25.91	-47.58	-28.35	-3.68	-9.60	-3.11	-11.37	-18.64	-15.04	-19.99	-21.14	-20.22	-3.55	-3.08	7.32	-15.35	-24.18	-15.18	-2.12	-17.34
ATG12	-17.56	-30.22	-13.42	-60.55	-31.48	-30.89	-15.27	-24.64	-39.05	-33.61	-31.65	-30.51	-35.95	-24.97	-39.77	-16.66	-45.48	-11.55	-15.75	-13.22	-15.84	-27.83	-31.51	-29.46	-56.14	-21.39	-27.08	-56.52	-48.67	-32.85	-50.98	-34.42	-23.53	-10.00	-18.35	-24.50	-24.79	-24.55	-24.89	-35.62	-21.27	-6.05	-14.43	-16.63	-29.14	-35.30	-11.58	-25.36	-30.59
ATG13	-31.29	-16.24	-14.63	-34.75	-2.56	-23.16	-10.82	-12.93	-9.68	-39.83	-7.16	-19.29	-25.59	-31.89	-21.90	-28.46	-15.02	-6.27	-13.88	-22.14	-11.73	-23.75	-15.91	-21.39	-52.65	-6.32	-10.52	-6.76	-32.22	-19.12	-57.86	-40.18	-26.91	-16.12	-23.44	-9.61	-3.19	-30.93	-30.08	-43.99	-16.29	-21.94	10.18	-3.76	-27.30	-28.05	-16.28	-9.45	-27.87
ATG14	-23.24	-22.10	-14.56	-31.15	-28.84	-15.37	-12.93	-16.43	-27.31	-37.86	-5.68	-25.35	-26.48	-24.22	-22.58	-13.23	-22.27	-14.07	-10.64	-12.06	-16.62	-17.32	-10.69	-27.63	-32.26	-11.13	-20.01	-28.47	-28.00	-21.28	-43.34	-21.66	-17.38	-8.14	-24.73	-23.21	-13.88	-23.01	-21.71	-26.15	-20.52	-10.30	-7.93	-9.34	-16.11	-19.25	-10.02	-8.78	-23.30
ATG16L1	-22.49	-21.30	-6.02	-49.34	-43.14	-40.81	-14.12	-18.07	-38.79	-44.70	-36.76	-35.86	-25.69	-26.02	-37.95	-4.76	-24.36	-11.43	-17.92	-13.00	-43.57	-36.35	-27.49	-28.32	-49.98	-15.33	-31.29	-36.04	-38.62	-19.07	-46.88	-35.39	-21.75	-23.51	-17.39	-25.81	-29.77	-32.65	-16.55	-40.16	-30.86	-16.06	-28.00	-10.12	-26.43	-41.53	-21.42	-19.50	-32.59
ATG16L2	-22.77	-13.21	-18.69	-33.32	-39.52	-16.73	-7.22	-8.62	-8.44	-31.10	-10.64	-22.62	-34.90	-27.43	-30.80	-10.52	-11.00	2.80	-17.18	-14.59	-9.05	-38.32	6.24	-19.89	-31.26	-7.80	-16.93	-13.00	-26.81	-21.98	-10.14	-18.36	-4.99	-11.38	-5.41	-27.03	-4.69	-24.70	-7.12	-17.15	3.60	-6.06	-13.40	-0.00	-11.37	-34.56	-5.93	1.81	-5.04
ATG101	-22.93	-30.48	-11.18	-45.36	-25.87	-49.41	-12.52	-29.74	-39.60	-43.92	-12.53	-23.40	-23.56	-29.81	-35.66	-30.30	-20.46	-13.96	-19.34	-9.10	-11.46	-22.04	-38.54	-54.21	-68.33	-16.61	-27.16	-42.55	-43.22	-25.36	-48.87	-35.17	-19.89	-12.39	-16.17	-24.80	-19.36	-27.75	-21.99	-37.08	-40.32	-6.93	-16.71	-9.36	-24.43	-14.72	-9.33	-24.97	-33.81
PGGHG	-23.44	-20.29	-27.44	-50.13	-30.47	-30.41	-1.37	-15.17	-35.14	-47.45	-17.71	-40.56	-22.02	-21.33	-42.80	-16.71	-10.93	-19.44	-18.27	-18.68	-11.87	-38.23	-33.97	-34.96	-42.77	-6.09	-33.03	-26.53	-31.91	-24.88	-40.29	-34.43	-28.26	-11.74	-17.68	-21.45	-28.23	-33.17	-25.89	-42.52	-25.23	-20.86	-19.29	-2.50	-20.79	-25.73	-12.79	-19.95	-29.48
ATIC	-5.73	13.51	-29.00	4.11	-40.16	-9.28	-2.46	18.90	-6.65	88.19	-22.11	-21.60	2.58	-7.51	24.06	-1.87	2.01	15.56	-7.75	-19.01	-4.70	30.01	13.89	-19.27	48.53	-1.96	11.28	-14.32	-21.05	34.58	-26.63	-28.86	-4.59	28.59	-20.69	-7.37	-17.44	-18.32	-27.55	36.95	0.10	-18.76	15.99	-7.41	-14.74	23.68	11.81	0.55	-30.53
ATL1	-24.86	-20.51	-14.86	-23.92	-33.52	-35.24	-16.53	-0.96	-29.80	-51.49	-34.46	-29.21	-26.82	-24.77	-45.40	-4.29	-8.58	-4.77	-14.42	-0.87	-32.92	-22.33	-8.72	-15.89	-40.97	0.52	-24.80	-30.63	-25.27	-29.43	-32.96	-33.10	-21.86	-11.06	-19.01	-13.29	-12.90	-31.15	-25.88	-42.95	-22.22	-11.87	-12.98	-8.08	-24.77	-23.46	-18.68	-11.51	-28.25
ATL2	28.11	-12.10	33.92	13.73	14.34	17.95	-5.15	-9.44	6.43	82.31	18.45	-14.67	10.27	2.38	-6.37	-13.81	3.10	2.18	-8.67	-17.67	-3.75	8.91	-25.34	-15.64	-25.39	6.63	-28.34	-8.65	-20.22	-16.41	-2.68	21.44	12.58	-8.62	-17.63	10.16	24.23	14.07	-27.33	75.31	9.79	25.34	3.92	10.02	12.55	-26.93	-0.03	4.78	-3.64
ATL3	-13.68	-6.58	-15.43	-20.87	-6.25	-31.64	-11.62	-10.78	-28.93	-53.66	-8.25	-27.40	-10.50	-20.66	-34.79	-23.99	-21.66	-13.78	-19.53	-15.99	-24.47	-19.70	-24.77	-27.85	-35.00	-5.21	-20.42	-24.22	-19.19	-25.64	-10.71	-31.74	-17.75	-14.54	-16.41	-22.69	-31.81	-2.97	-11.71	-48.36	-24.01	-5.35	-17.49	-4.75	-15.47	-31.59	-17.26	-28.64	-26.73
ATM	-51.13	-22.05	-26.30	-30.64	-16.55	-45.65	-14.39	-22.59	-4.67	-35.95	-16.32	-31.44	-18.98	-55.18	-43.09	-23.17	-12.12	-28.33	-22.47	-16.13	-27.20	-18.04	-20.18	-31.93	-55.21	-5.56	-38.08	-30.48	-40.93	-28.51	-33.06	-8.52	-19.90	-18.13	-18.20	-23.36	-34.32	-14.69	-26.96	-37.73	-9.94	-14.38	-16.32	-19.06	-32.02	-33.45	-47.27	-13.99	-37.34
ATMIN	4.29	-9.56	-2.46	-19.76	-12.14	-3.40	6.40	6.79	-16.37	-23.51	0.61	-19.59	6.66	-5.76	15.09	11.01	-0.85	5.77	-8.75	-14.34	3.02	-9.11	-3.66	-4.37	-6.12	-0.44	-17.82	19.23	23.04	29.61	0.36	-18.88	-6.73	-8.62	-18.64	-3.15	-10.05	-1.50	0.58	-23.48	-4.40	-10.68	-19.09	-10.75	3.37	-45.97	-7.13	3.04	-9.35
ATN1	-7.20	-11.99	2.10	-33.66	-32.88	-11.80	0.61	7.55	-29.80	-45.22	-19.85	-27.10	-12.01	8.58	-32.98	-7.08	-4.38	-5.37	-13.86	-6.81	-0.13	-21.88	3.31	-28.71	-49.18	-13.07	-26.84	-8.29	-29.89	-22.98	-34.90	-25.59	-7.41	-24.93	-2.86	-19.57	-16.23	-18.13	-21.89	-34.67	-31.17	-8.53	-10.49	-1.94	-5.48	-24.34	-20.34	-11.47	-27.44
ATOH1	-8.35	-21.99	-15.17	-22.85	-19.69	-22.17	-6.03	-15.56	-8.05	-17.67	-13.20	-24.82	-15.12	-18.85	-17.77	-6.78	-17.35	-9.80	-3.95	-8.40	-19.46	-28.03	-19.06	-18.87	-21.54	-6.43	-26.22	-25.68	-11.53	-20.12	-18.78	-32.68	-25.89	-23.50	-16.07	-17.92	-5.86	-19.71	-22.85	-21.09	-24.91	-14.00	-24.51	-5.30	-20.62	-31.86	-13.25	-8.20	-10.10
ATOH7	-25.14	-33.66	-17.20	-52.69	-58.19	-39.63	-12.05	-19.52	-48.99	-67.76	-46.47	-37.56	-16.42	-27.52	-50.91	-20.33	-17.24	-24.07	-19.29	-24.40	-26.31	-13.41	-18.00	-26.26	-51.39	-23.42	-36.81	-44.12	-53.09	-40.99	-43.23	-29.40	-12.84	-13.95	-17.90	-14.29	-28.35	-24.76	-11.91	-25.57	-26.74	1.32	-35.20	-1.40	-11.55	-32.91	-16.16	5.73	-27.98
ATOH8	-38.95	-36.74	-26.27	-50.04	-57.71	-56.46	-25.00	-29.92	-57.58	-70.30	-33.61	-34.60	-25.31	-42.76	-51.70	-17.08	-45.35	-31.02	-30.64	-25.62	-50.32	-36.95	-48.62	-38.02	-55.57	-20.53	-43.23	-56.25	-52.96	-41.22	-59.74	-45.10	-27.28	-22.05	-37.51	-34.23	-41.36	-39.20	-28.14	-53.85	-31.34	-17.18	-32.43	-14.98	-25.97	-35.41	-27.43	-13.84	-38.87
ATOX1	-48.53	-36.01	-7.92	-38.47	-59.21	-47.04	-21.98	-31.13	-59.25	-65.77	-31.19	-14.11	-33.52	-48.19	-48.86	-20.71	-26.24	-25.86	-26.26	-31.80	-36.40	-43.91	-42.88	-1.10	-51.82	-21.39	-51.72	-53.49	-49.46	-44.93	-0.39	-47.90	-16.38	-22.19	-34.30	-28.44	-31.51	-40.55	-37.84	-53.72	-31.51	-25.09	-28.27	-19.83	-39.18	-46.97	-28.67	7.69	-32.56
ATP1A1	31.31	63.09	4.96	93.46	69.00	-41.45	35.66	46.69	51.90	90.91	43.53	89.07	77.68	44.77	75.56	41.31	21.55	33.29	67.51	23.54	33.24	71.29	-8.25	50.63	128.38	15.55	70.58	-25.86	71.88	80.21	75.66	75.77	36.88	14.94	-0.28	9.59	-11.82	22.36	12.43	83.40	45.55	35.02	34.42	2.38	36.83	79.56	32.33	32.63	-29.93
ATP1A2	-23.02	-36.75	-15.36	-51.00	-63.03	-33.10	-10.13	-23.22	-39.51	-69.67	-37.00	-36.22	-35.59	-29.48	-46.86	-12.51	-26.53	-19.74	-15.48	-25.82	-21.80	-47.98	-33.02	-35.40	-41.89	-15.69	-41.59	-34.68	-45.60	-36.38	-47.74	-45.24	-27.79	-28.26	-9.75	-37.85	-28.19	-40.09	-42.07	-46.45	-28.07	-18.23	-15.77	-14.38	-33.45	-39.80	-20.79	-27.60	-40.61
ATP1A3	22.82	-4.30	-12.20	-41.14	-44.80	-27.42	-5.68	-1.61	-23.11	-49.47	-31.56	-6.37	-33.47	-2.73	-41.72	-12.90	-14.01	-9.89	-13.31	-15.43	-26.53	-16.81	-20.79	-33.79	-36.60	-20.04	-27.16	-31.58	-38.48	-38.98	-35.98	-33.73	-14.92	-6.00	-17.06	-24.45	-19.83	-24.44	-17.66	-47.38	-19.61	10.16	-29.30	-8.74	-21.09	-26.37	-20.45	-17.46	-22.64
ATP1A4	-26.51	-37.82	-13.94	-45.82	-48.14	-37.59	-10.33	-21.33	-45.16	-54.54	-28.74	-38.58	-31.50	-27.27	-44.97	-14.87	-17.50	-13.86	-20.20	-24.07	-31.37	-39.12	-36.17	-30.16	-43.83	-14.80	-33.96	-38.82	-34.80	-38.65	-37.59	-37.37	-17.72	-11.83	-17.34	-35.88	-27.46	-46.47	-35.16	-51.57	-33.94	-14.41	-23.67	-16.03	-28.34	-39.65	-19.96	-29.23	-33.09
ATP1B1	-18.51	-27.18	-8.90	-32.96	-46.80	-33.09	-10.15	-21.82	-33.66	-42.45	-22.39	-23.52	-30.62	-16.11	-35.76	-17.79	-21.84	-16.12	-8.32	-10.06	-27.54	-40.80	-19.04	-24.06	-19.01	-12.39	-29.26	-30.23	-31.94	-30.77	-28.60	-19.44	-3.43	-9.38	-10.05	-22.14	-14.04	-32.41	-33.41	-34.42	-28.63	-8.93	-23.98	0.22	-15.98	-40.38	-14.36	-14.02	-25.39
ATP1B2	-24.45	-22.10	-15.76	-29.61	-31.40	-30.48	-12.93	-24.68	-19.54	-44.80	-29.99	-27.79	-16.94	-30.84	-42.45	-3.72	-20.75	-25.45	-16.66	-8.55	-27.19	-42.82	-23.82	-28.57	-39.05	-2.26	-1.87	-31.02	-33.63	-18.22	-29.93	-34.82	-19.73	-17.79	-9.08	-30.27	-26.74	-25.53	-15.05	-27.01	-7.71	-19.92	-15.83	-9.46	-24.16	-32.57	-14.64	-12.72	-19.17
ATP1B3	10.77	-10.22	-2.46	-1.73	-21.58	-7.58	-3.81	-1.00	5.82	-11.71	-14.11	-16.88	15.96	-12.15	-26.18	3.98	2.17	-5.20	1.86	-0.10	19.65	2.98	-8.01	2.86	-22.83	8.53	-3.83	-10.74	-32.64	-13.97	-20.35	6.39	-4.43	-8.18	-5.84	24.51	-6.75	-25.93	-12.81	14.17	-30.39	5.12	-4.75	9.57	1.65	82.40	48.90	-3.19	-22.05
ATP2A1	-22.52	-31.19	-11.90	-31.23	-42.66	-30.98	-23.55	-21.00	-27.78	-60.02	-13.59	-33.75	-28.69	-28.43	-41.15	-19.69	-15.19	-19.16	-17.43	-20.22	-23.71	-30.43	-29.79	-41.89	-50.15	-8.98	-33.91	-25.17	-41.58	-35.80	-42.04	-39.92	-33.78	-17.39	-20.60	-25.92	-29.49	-37.83	-31.48	-43.48	-33.26	-18.05	-23.48	-15.12	-32.97	-40.82	-21.65	-23.25	-39.95
ATP2A2	31.10	34.21	30.14	80.39	37.05	59.10	22.85	34.00	38.97	83.63	36.37	55.18	57.47	31.93	56.60	27.75	34.81	29.69	16.63	7.19	33.34	59.27	32.20	48.39	77.74	23.32	48.33	58.65	102.09	43.82	50.45	69.47	28.28	32.01	22.16	36.09	34.42	62.72	70.09	78.04	38.71	41.77	32.75	16.99	43.52	61.13	24.46	24.82	96.84
ATP2A3	-17.41	-25.37	-24.61	-51.88	-31.05	-36.35	-22.14	-9.94	-37.78	-59.50	-26.98	-34.94	-28.20	-26.89	-40.33	-15.97	-13.01	-22.42	-22.96	-13.16	-39.77	-35.40	-18.94	-25.99	-50.97	-15.95	-36.25	-28.41	-34.04	-33.56	-56.10	-36.14	-23.89	-23.13	-15.52	-35.32	-28.59	-42.60	-34.14	-35.82	-34.09	-18.98	-18.09	-17.95	-35.01	-43.87	-13.05	-29.79	-35.18
ATP2B1	-12.54	-0.49	-13.09	4.32	8.58	-34.80	-12.46	-13.33	9.11	-62.65	-2.30	-24.14	-20.13	-4.43	-34.37	-32.18	-19.84	-8.55	-3.59	-22.61	-34.89	-6.64	-13.88	-11.18	-25.50	4.52	-29.54	-26.57	-46.28	-17.39	-30.04	-29.00	-20.36	-7.25	-25.95	-22.82	-36.81	-23.04	-16.04	-25.20	-23.97	-10.68	-2.44	-17.69	-23.13	-29.73	-19.39	9.03	-30.93
ATP2B2	-12.87	-26.65	-16.89	-52.66	-45.22	-32.50	-12.49	-11.45	-33.47	-57.11	-32.00	-44.49	-29.64	-26.56	-39.13	-19.99	-23.67	-21.51	-24.65	-10.77	-33.78	-25.09	-20.01	-21.99	-41.59	-8.72	-31.74	-41.43	-39.36	-26.28	-48.12	-37.33	-22.98	-28.01	-17.33	-24.63	-33.12	-34.89	-33.39	-51.46	-35.98	-24.48	-33.42	-6.79	-23.49	-43.53	-25.13	-19.79	-37.56
ATP2B4	-7.57	-14.41	7.26	-21.44	-35.46	-20.48	18.72	-13.20	-5.62	-46.70	-13.94	-11.11	-17.12	-4.17	-31.18	-11.25	-5.08	-10.78	0.16	-6.90	-14.78	-19.64	-7.96	-6.41	-13.40	-3.12	-8.71	-11.01	-23.28	-23.18	-25.68	-18.84	1.18	-15.43	8.57	-14.88	-7.31	-32.43	-26.62	-40.38	-20.73	1.83	-12.56	11.01	-11.41	-13.62	-0.91	-5.50	-17.85
ATP2C1	-43.02	-31.42	-18.83	-34.95	-35.42	7.38	-17.34	-5.38	11.08	-39.24	-29.15	-21.32	-22.19	-34.97	-43.25	-14.35	-42.34	-24.41	-7.16	-18.00	-0.11	-26.90	-39.12	-24.92	-41.48	-10.74	-21.36	-17.01	-46.55	-32.54	-39.62	-19.35	-27.61	-25.64	-23.86	-11.02	-22.04	-27.09	-20.77	-45.97	-64.54	-0.21	-38.48	-9.76	-27.47	-22.57	-19.60	-22.82	-28.79
ATP2C2	-10.68	-21.76	-22.55	-59.85	-51.01	-37.17	-5.01	-7.22	-38.64	-48.37	-32.51	-33.47	-23.88	-26.78	-41.21	1.33	-13.85	-19.67	-13.05	-26.54	-55.21	-27.96	-37.42	-28.11	-49.97	-12.51	-34.04	-28.45	-46.06	-24.00	-43.56	-40.77	-25.06	-23.32	-11.25	-17.22	-26.59	-39.04	-29.72	-49.37	-26.73	-14.88	-35.10	-14.26	-23.34	-36.21	-27.79	-8.77	-33.36
ATP4A	-15.23	-21.65	-22.02	-42.61	-38.41	-26.27	-28.09	-22.96	-41.27	-56.31	-28.45	-39.40	-26.49	-18.11	-38.03	-12.61	-12.99	-17.27	-18.39	-24.10	-49.44	-36.88	-40.54	-31.16	-43.32	-7.32	-41.75	-31.68	-36.34	-19.18	-44.25	-34.01	-21.74	-25.89	-21.03	-24.75	-31.38	-26.48	-20.62	-37.95	-36.92	-0.58	-18.74	-8.30	-26.61	-22.95	-21.16	-19.00	-20.75
ATP4B	-37.89	-39.65	-26.31	-58.40	-67.66	-31.94	-22.63	-23.54	-57.43	-63.63	-39.64	-48.25	-29.63	-40.64	-63.15	-23.50	-37.76	-24.66	-29.29	-25.53	-49.57	-45.97	-50.08	-42.45	-56.19	-20.46	-38.65	-47.87	-49.33	-31.42	-59.31	-54.55	-36.50	-32.50	-28.20	-31.54	-49.37	-43.17	-36.06	-52.27	-39.44	-31.17	-38.87	-18.96	-48.23	-52.12	-24.81	-41.13	-44.99
ATP5F1A	-6.75	-6.42	0.24	-13.51	18.10	12.71	-12.72	-8.46	16.79	-15.75	13.11	-19.58	-11.40	0.68	27.20	-10.48	-6.96	-1.70	-3.83	-7.93	24.87	-19.95	-13.19	-38.48	-24.27	-1.83	-14.65	2.81	-41.56	2.41	-14.96	28.02	-8.27	0.76	-9.34	9.05	-5.06	0.74	1.33	11.70	-13.44	3.62	-5.20	-4.23	-12.06	5.53	-3.71	16.38	21.21
ATP5F1B	23.73	13.30	-8.90	8.14	58.78	47.96	1.23	-3.33	40.17	17.63	42.92	0.97	-5.77	32.05	50.59	-8.59	-3.81	23.19	-0.78	1.25	45.41	-4.91	15.31	-24.86	-15.93	6.86	-13.16	2.80	-28.02	15.40	-11.16	41.28	9.51	6.06	-6.38	31.48	-2.44	20.12	5.37	1.86	5.85	21.97	1.93	2.26	-15.08	10.47	2.64	18.95	13.83
ATP5F1C	33.46	4.84	10.77	4.05	50.19	42.98	-5.29	-12.68	39.64	-9.89	25.31	10.82	-14.85	30.39	44.92	-9.96	-10.14	8.74	1.17	-4.41	34.20	6.59	10.49	-27.89	-26.21	5.98	-10.54	29.70	-24.03	7.08	-9.07	33.37	1.11	19.59	-7.50	31.48	-0.38	2.42	-3.63	-9.40	14.91	11.55	13.66	15.39	-1.32	35.78	5.76	19.59	2.10
ATP5F1D	6.45	3.84	-3.11	-8.64	38.43	37.44	-6.55	-5.97	33.38	26.34	38.77	10.54	-12.48	30.19	50.70	-10.21	-0.19	-11.28	8.67	0.81	30.65	0.56	7.72	-31.07	1.22	-5.52	-20.93	7.94	-17.44	19.59	-18.46	51.23	4.17	30.29	-15.50	16.40	0.23	3.78	-3.61	12.01	16.55	12.95	4.80	-0.08	1.58	20.12	1.87	23.60	6.68
ATP5F1E	31.20	3.66	12.60	-10.64	33.40	58.57	6.46	-7.35	51.27	11.34	27.49	-0.03	2.24	28.47	67.88	-0.23	0.66	-8.43	8.01	12.21	26.70	-11.98	4.00	-2.12	-1.37	-0.65	-10.14	13.04	-15.36	19.60	4.55	47.62	17.29	34.73	30.19	35.69	22.95	27.58	12.81	13.12	3.44	18.62	14.21	8.65	16.08	35.86	0.29	31.18	14.75
ATP5PB	7.43	-5.86	3.05	-5.10	48.64	22.34	-13.78	-11.07	14.43	5.52	23.52	-2.00	-13.04	10.95	25.60	-10.03	1.87	5.03	0.05	-4.37	1.24	-6.77	18.26	-18.01	-13.15	-1.45	0.61	6.24	-25.45	8.67	-4.20	66.24	3.10	-8.50	2.64	27.22	-2.43	5.90	-6.33	1.21	0.62	-4.80	2.48	-3.95	-3.85	-4.09	-13.19	27.08	4.89
ATP5MC1	7.74	-0.93	10.52	-0.60	-26.29	-14.15	3.27	-8.70	-5.34	-21.53	-12.66	-11.12	-4.04	-4.04	-25.75	-3.71	-4.13	-3.17	-3.06	-12.89	3.14	-9.80	-19.58	-5.24	-16.66	1.45	-12.03	-3.36	-7.85	-2.77	-9.71	-14.89	27.69	-3.50	-10.05	-5.39	5.80	-23.36	-9.63	-30.77	-14.80	0.10	-8.63	16.93	6.81	-15.49	-10.71	-11.75	-20.46
ATP5MC2	-6.75	-22.57	-19.61	-38.59	-25.45	-33.09	-5.16	-21.04	-24.40	-48.89	-15.93	-27.30	17.04	2.82	-40.01	-9.00	-4.33	-13.20	-8.58	-14.90	-0.35	-31.69	-4.77	-18.33	-29.21	-12.28	-15.81	-27.38	-33.63	-15.71	-23.28	-16.08	-11.83	-17.49	-7.17	-13.17	-14.45	-22.36	-16.13	-33.39	-29.67	-9.41	-25.92	-5.44	-17.92	-33.82	-0.35	-6.12	-23.28
ATP5MC3	-30.28	-28.21	-24.49	-32.64	-40.12	-33.39	-21.64	-26.05	-39.24	-71.85	-22.68	-36.77	-14.74	-23.62	-50.49	-19.98	-15.44	-14.61	-25.96	-21.34	-37.57	-22.95	-38.12	-38.47	-47.43	-4.04	-32.82	-21.87	-30.15	-29.09	-44.53	-32.75	-27.75	-19.03	-22.10	-22.42	-30.79	-35.46	-29.25	-46.00	-22.23	-24.07	-21.29	-8.88	-32.20	-35.80	-18.75	-26.26	-25.11
ATP5PD	-9.31	-9.89	-12.05	-21.98	19.39	6.50	-18.15	-18.29	2.81	-18.24	-1.40	-26.80	-22.26	-10.49	-11.70	-21.88	-10.43	-13.70	-18.64	-18.71	9.11	-22.76	-1.86	-21.05	-29.76	-4.82	-18.42	-8.97	-34.64	-8.21	-21.31	2.98	-2.31	-4.21	-11.01	0.47	-21.61	-12.27	-12.35	-12.45	-16.75	-12.41	-14.85	-10.18	-17.90	-21.40	-27.26	-1.85	-15.38
ATP5ME	35.79	0.53	-0.01	-20.83	54.37	80.84	-15.55	-15.22	21.83	-1.50	26.25	-14.72	-31.21	24.12	53.99	-7.88	-20.48	-2.61	-8.04	-3.68	36.30	-3.97	-4.42	-39.10	-18.36	-3.73	-19.16	-8.07	-42.28	8.98	-23.94	39.54	-9.84	20.76	-19.86	38.64	-8.52	19.87	-4.43	3.98	-1.15	22.25	-1.85	0.20	-8.85	10.65	-10.97	49.72	9.48
ATP5PF	5.83	-14.90	9.90	-22.01	19.66	19.16	-18.97	-10.99	11.88	-19.14	13.09	-29.47	-19.67	7.57	11.50	-8.62	-14.07	-2.90	3.23	-5.06	2.75	3.07	-3.18	-36.10	-28.12	0.62	-24.95	0.38	-35.66	-8.13	-16.26	23.04	-16.75	17.16	-4.12	22.25	-6.43	-4.10	-12.28	-15.38	-7.21	-7.30	-12.29	-1.12	-11.72	2.45	-9.76	13.15	-2.76
ATP5MG	-8.78	-4.07	10.89	-18.80	35.80	32.49	-8.46	-3.13	7.12	-27.79	-3.75	-15.45	-19.16	6.26	6.00	-15.14	-2.48	-0.01	-3.14	-11.35	-2.25	-0.10	-11.34	-22.08	-25.14	0.42	-12.85	-2.12	-30.09	-7.18	-0.43	-0.63	-6.28	1.83	-8.60	-3.83	-16.65	-15.06	-21.94	-21.13	-7.82	2.91	-19.41	-0.98	-17.59	-1.14	-13.18	-1.22	-2.74
ATP5MGL	-10.70	-27.63	3.50	-20.46	-19.08	3.77	-8.86	-5.88	-16.26	-34.59	-14.76	-25.85	-18.67	-10.20	-21.67	-13.68	-7.62	6.23	-10.25	-6.33	1.81	-25.87	-4.67	-28.07	-33.58	-3.53	-11.36	0.32	-22.44	-19.03	-23.06	-29.23	-16.58	-10.40	-18.08	-10.51	-11.20	-24.74	-28.07	-32.67	-10.48	-13.37	-6.64	11.79	-6.94	-18.43	-6.65	-13.85	-14.83
ATP5PO	9.79	-11.02	-8.30	-17.34	5.63	18.84	-12.66	-8.87	26.76	-19.99	8.13	-14.91	-21.73	19.60	1.07	-14.37	-18.09	0.53	3.12	-6.00	16.55	-17.29	1.62	-27.28	-35.25	-2.87	-21.21	-7.09	-39.18	-6.69	-15.86	23.46	-11.03	-2.22	-11.38	6.97	-11.06	-16.72	-18.27	7.78	-17.15	-9.24	-8.57	2.39	-13.76	-7.83	-3.95	21.97	-9.18
ATP5S	-44.10	-39.35	-26.98	-45.09	-39.60	-58.24	-29.70	-29.66	-63.22	-76.91	-37.11	-51.42	-25.11	-36.38	-61.17	-15.67	-26.46	-30.24	-26.98	-16.60	-35.54	-48.19	-42.91	-41.79	-59.01	-12.61	-44.82	-43.98	-37.51	-36.21	-56.22	-33.30	-25.79	-6.25	-29.46	-32.07	-43.42	-37.98	-33.56	-47.21	-30.77	-19.31	-25.90	-12.01	-35.27	-32.74	-21.54	-26.16	-35.31
DMAC2	-7.73	-29.70	-18.76	-62.18	-17.15	-20.16	-22.66	-21.91	-10.87	-25.30	-18.43	-37.36	-35.87	-29.43	-58.80	-29.49	-40.97	-23.03	-19.93	-26.88	-19.10	-30.76	-19.14	-43.95	-46.95	-20.48	-41.59	-43.06	-45.51	-33.22	-52.48	-21.82	-16.69	-11.67	-22.70	-6.14	-20.38	-17.36	-14.76	-28.59	-10.68	-10.98	-19.22	-14.03	-19.25	-23.32	-22.91	5.86	-25.86
ATP6AP1L	-28.55	-22.11	-26.70	-44.08	-41.98	-24.41	-15.44	-23.30	-40.32	-59.07	-32.36	-26.00	-29.29	-28.54	-43.87	-21.61	-21.39	-17.46	-9.78	-28.03	-30.75	-25.80	-17.55	-26.97	-49.14	-17.77	-19.66	-29.39	-33.95	-37.19	-42.49	-27.17	-31.39	-21.48	-14.23	-22.84	-31.72	-38.32	-35.86	-51.01	-27.66	-15.18	-28.62	-9.90	-35.87	-28.05	-4.79	-20.05	-41.20
ATP6V1A	24.31	49.26	37.45	85.85	65.15	70.21	35.24	43.15	41.86	89.44	28.94	100.97	86.22	51.73	86.43	33.30	26.68	17.72	61.38	48.42	67.63	72.02	43.16	52.73	65.35	7.50	55.77	37.03	101.49	57.54	73.68	57.78	61.60	38.16	26.52	48.94	38.83	56.51	56.66	56.33	42.17	37.10	18.00	9.84	29.66	88.23	33.78	31.84	90.19
ATP6V1B1	0.69	-20.25	-12.80	-25.03	-34.19	-36.15	-0.04	-9.64	-27.77	-60.71	-32.00	-18.77	-24.50	-21.24	-32.66	-15.75	-0.18	-15.15	-14.20	-16.99	-29.11	-30.90	-9.78	-20.52	-43.51	-14.40	-21.08	-41.46	-38.42	-32.76	-39.81	-36.33	-22.88	-22.28	-17.60	-22.63	-30.51	-40.46	-30.32	-46.16	-29.95	-18.60	-17.58	-14.95	-21.36	-27.57	-20.99	-28.39	-34.70
ATP6V1B2	40.31	71.79	24.78	99.68	77.98	78.60	36.27	59.48	40.19	115.80	67.22	40.34	71.31	56.30	127.77	43.26	48.27	17.55	-6.65	37.90	46.09	70.30	37.14	13.00	110.53	9.57	62.36	37.86	106.02	56.52	100.97	-16.92	60.91	29.26	41.07	53.49	53.47	96.39	50.27	111.79	66.11	43.54	28.29	14.07	38.78	81.03	53.33	40.60	39.49
ATP6V1C1	-10.06	18.26	1.92	34.55	40.21	22.19	6.49	11.96	16.65	57.79	18.09	26.55	15.95	9.32	11.42	11.16	21.98	17.84	5.72	8.96	18.63	12.16	38.11	11.08	39.34	5.58	24.84	29.25	70.66	22.66	34.68	26.97	-0.14	-0.97	-3.09	13.75	24.27	22.51	13.90	34.02	38.08	-11.08	19.79	4.62	4.46	30.07	11.22	-1.87	41.53
ATP6V1C2	-20.25	-26.25	-28.44	-74.55	-61.55	-26.42	-18.73	-39.52	-53.46	-62.54	-28.34	-32.62	-33.62	-49.04	-54.03	-22.77	-28.18	-22.85	-27.15	-27.01	-45.69	-41.32	-50.18	-35.95	-57.76	-17.26	-46.86	-39.29	-50.13	-43.44	-52.47	-36.88	-29.67	-13.15	-25.13	-21.23	-23.34	-38.77	-26.77	-47.68	-39.98	-27.64	-34.28	-15.26	-30.38	-28.64	-13.61	-21.33	-35.46
ATP6V1D	12.89	19.13	9.71	52.82	47.01	27.33	-2.63	15.70	14.36	12.93	19.24	15.61	15.66	24.40	33.50	12.17	29.27	24.42	14.55	10.87	55.96	38.32	32.47	20.60	14.64	28.22	40.04	38.43	35.03	42.07	18.77	21.57	11.50	11.11	-5.35	31.11	8.79	28.73	5.81	39.44	36.33	-3.04	40.60	13.95	6.11	36.34	13.04	17.69	49.18
ATP6V1E1	21.33	43.41	18.49	56.75	60.53	44.15	9.23	38.19	41.52	55.77	30.62	31.64	41.21	27.03	57.24	21.59	20.15	20.82	32.91	37.43	27.41	52.19	26.58	32.29	48.45	15.01	44.42	34.15	73.04	63.85	60.78	36.35	29.65	29.02	28.63	38.60	32.41	41.56	35.81	80.12	45.35	33.55	32.94	12.12	32.58	69.78	22.45	12.04	66.09
ATP6V1E2	-18.05	-20.15	-14.17	-42.62	-36.26	-38.75	-7.77	-19.40	-41.34	-62.09	-29.44	-27.96	-30.70	-30.59	-35.75	-9.99	-21.02	-0.67	-11.39	-17.51	2.34	-21.85	-33.38	-23.68	-40.53	-15.43	-28.23	-9.89	-37.62	-25.10	-38.33	-18.95	-23.91	-14.72	-16.38	-30.78	-30.49	-26.50	-19.07	-34.98	-34.85	-16.44	-19.77	-4.21	-27.31	-44.28	-24.88	-25.36	-23.20
ATP6V1F	46.59	54.51	22.71	88.51	61.84	98.38	36.67	46.47	39.25	114.51	40.66	92.45	48.18	43.79	112.56	35.20	35.70	15.62	45.25	48.02	43.10	69.56	23.03	36.05	90.55	15.03	55.22	44.53	102.96	69.42	85.43	79.78	53.16	41.97	36.84	46.55	55.22	98.85	35.94	92.36	64.13	34.76	34.81	8.18	48.09	86.43	42.01	25.44	100.76
ATP6V1G1	28.53	52.44	9.62	80.66	74.57	-24.23	22.61	46.07	35.61	59.58	26.91	71.83	42.94	59.80	64.90	16.07	37.59	28.97	49.77	38.76	58.37	71.32	60.77	50.84	95.14	10.14	43.74	-14.47	78.90	47.60	73.04	49.03	38.01	40.64	35.02	34.46	8.49	57.35	30.62	82.14	40.49	25.23	27.89	-1.12	32.42	60.11	27.50	31.27	54.00
ATP6V1G2	-38.66	-22.39	-24.99	-42.61	-30.95	-27.43	-8.48	-13.32	-41.28	-44.86	-22.54	-21.71	-32.83	-26.25	-42.72	-16.55	-18.03	-25.74	-12.38	-7.39	-11.20	-23.92	-30.97	-27.78	-36.75	-11.56	-22.12	-30.19	-25.53	-19.43	-25.78	-15.92	-24.98	-13.93	-16.94	-20.32	-33.25	-41.94	-22.89	-30.89	-28.01	-15.84	-24.94	-10.72	-19.18	-37.31	-16.44	-19.31	-20.62
ATP6V1G3	-44.34	-31.87	-27.71	-55.14	-60.66	-29.98	-18.56	-29.96	-53.66	-65.02	-40.92	-42.37	-26.61	-32.09	-53.77	-28.14	-35.95	-17.62	-22.99	-21.32	-36.80	-31.01	-35.44	-32.57	-39.84	-13.01	-36.45	-37.97	-38.81	-38.30	-54.68	-46.48	-24.99	-23.70	-31.62	-39.83	-31.10	-39.13	-33.87	-50.87	-40.96	-24.34	-29.52	-14.52	-28.63	-42.05	-21.37	-23.84	-31.29
ATP6V1H	-12.96	15.54	7.96	47.70	30.66	14.70	-4.30	12.29	-1.23	3.42	29.75	19.97	9.30	12.38	18.71	9.23	12.89	6.41	22.31	9.74	6.14	32.65	25.16	3.70	27.05	6.09	17.22	6.11	61.67	17.79	23.36	25.01	6.47	9.17	6.69	25.56	0.88	30.72	7.08	25.31	28.99	0.39	12.06	-10.65	1.61	18.61	-0.03	1.91	41.41
ATP6V0A1	10.04	-2.59	-2.75	-38.16	-37.47	-25.39	-4.34	-15.16	-21.73	-28.26	-9.16	-17.24	-7.25	-30.33	-36.01	9.23	8.86	-7.75	-1.75	-14.11	-12.53	8.59	-19.19	-22.51	-20.55	-6.48	-13.16	-24.98	-20.99	-23.83	-15.98	-27.47	12.02	-2.65	-2.68	4.22	3.99	-21.79	-11.57	-35.01	-12.59	-14.43	-1.96	0.82	-11.49	-19.89	-8.83	-1.70	-5.48
ATP6V0A2	-27.15	-19.22	-9.80	-35.27	-13.69	-32.11	-5.35	-18.35	-22.37	-52.44	-25.56	-9.56	-14.67	-21.86	-46.73	-16.54	-9.30	-10.87	-13.58	-12.66	-17.09	-17.43	-28.54	-13.52	-32.53	-8.86	-34.69	-29.00	-36.13	-22.64	-39.84	-29.50	-8.36	-14.08	-13.99	-21.23	-23.96	-24.25	-21.96	-38.80	-31.53	-9.03	-27.87	-10.12	-26.07	-32.61	-15.04	-27.91	-29.82
ATP6V0A4	-28.68	-23.08	-9.33	-56.47	-46.38	-33.15	-11.75	-19.49	-44.93	-59.70	-33.62	1.31	-31.32	-26.76	-46.65	-11.64	-15.31	-25.84	-14.34	-18.63	-34.53	-39.89	-33.96	-22.51	-36.00	-13.67	-31.74	-30.87	-49.28	-33.01	-42.37	-39.46	-15.75	-27.86	-8.54	-25.90	-31.36	-28.65	-23.73	-35.92	-39.12	-24.20	-25.57	-8.45	-28.36	-41.15	-19.80	-15.42	-24.06
ATP6V0B	40.05	33.98	16.28	70.84	50.29	60.41	14.56	49.44	43.07	81.42	30.96	81.78	50.14	51.78	92.20	36.99	29.44	23.21	47.36	48.12	34.70	68.14	47.08	28.18	88.68	13.26	65.87	34.63	80.85	61.68	63.46	71.30	52.15	32.17	29.06	23.25	46.26	51.07	34.44	62.31	64.31	31.50	40.72	12.91	30.21	73.10	38.89	17.80	85.58
ATP6V0C	55.44	60.80	32.26	94.38	63.03	84.55	36.78	59.98	66.33	119.96	46.06	89.44	75.33	71.52	142.59	59.83	40.80	39.20	59.47	65.94	79.56	78.68	68.84	48.78	118.90	20.85	63.21	59.79	112.07	60.17	98.38	109.83	68.63	55.91	57.44	54.43	89.94	124.88	74.48	107.34	86.83	62.96	41.47	26.50	64.45	95.02	58.85	50.69	124.53
ATP6V0D1	-13.94	-12.03	-17.20	-13.55	-11.36	11.88	-10.38	-4.66	-23.32	0.96	4.00	8.89	-7.39	-13.28	-15.72	-4.82	-6.89	0.57	0.09	5.12	-14.57	-23.86	-16.79	-18.88	-6.82	-4.58	-5.52	-11.84	14.68	1.03	7.04	8.30	-26.49	-4.80	2.54	-8.75	-11.43	-15.29	-17.34	8.72	-15.15	-4.50	2.13	-7.67	-19.50	0.21	-16.63	-2.07	9.75
ATP6V0D2	-29.79	-28.77	-18.09	-44.75	-45.14	-43.64	-24.83	-27.35	-37.27	-71.33	-27.95	-36.95	-31.18	-14.22	-47.75	-25.90	-15.98	-3.54	-23.63	-21.41	-49.16	-39.46	-16.19	-39.99	-42.99	-12.95	-25.39	-38.08	-41.22	-35.03	-41.88	-28.17	-28.14	-14.33	-21.12	-20.05	-27.80	-32.12	-30.88	-37.82	-30.55	-17.11	-23.70	-10.27	-26.26	-26.47	-21.25	-20.13	-20.45
ATP6V0E1	-6.93	-26.91	-15.16	-34.83	-46.45	-27.59	5.28	-8.98	-29.19	-44.95	-27.13	-10.55	-29.58	-12.57	-32.15	-11.74	-8.42	-9.05	-10.35	-5.14	-21.60	-14.19	-22.56	-19.18	-39.36	-9.91	-24.91	-26.80	-23.66	-27.17	-8.16	-28.96	4.31	-23.80	-18.95	-35.56	-12.80	-32.11	-26.25	-36.14	-29.11	-22.67	-7.94	-6.24	-28.91	-36.58	-10.49	-15.65	-30.35
ATP6V0E2	-41.80	-23.74	-21.78	-56.82	-62.18	-30.97	-15.84	-27.45	-48.54	-69.38	-25.74	-52.13	-39.66	-34.84	-54.18	-26.18	-27.90	-29.26	-24.66	-24.58	-40.99	-44.26	-32.83	-36.48	-55.59	-12.48	-45.10	-43.60	-44.32	-31.87	-44.41	-42.45	-32.52	-21.55	-34.38	-41.63	-38.93	-38.80	-30.33	-57.34	-36.34	-23.97	-38.45	-19.64	-33.37	-45.55	-27.68	-33.41	-42.53
ATP7B	-45.38	-28.68	-24.94	-64.69	-36.30	-47.62	-6.74	-27.16	-46.23	-72.25	-34.67	-37.91	-34.95	-38.45	-49.94	-16.42	-28.88	-22.13	-17.04	-29.16	-43.51	-41.26	-39.55	-42.00	-49.81	-13.01	-39.06	-32.48	-51.23	-34.88	-52.18	-40.15	-17.87	-30.70	-22.36	-29.95	-39.11	-47.82	-28.77	-47.29	-34.91	-20.16	-33.21	-11.35	-36.21	-32.85	-33.62	-24.96	-29.34
ATP8A1	-30.56	-25.22	-24.39	-34.92	-41.31	-35.84	-23.24	-28.48	-42.45	-70.46	-22.21	-38.61	-30.14	-23.50	-57.24	-24.46	-28.05	-21.12	-9.25	-20.95	-36.71	-28.06	-39.54	-33.94	-46.30	-3.81	-39.03	-24.62	-43.24	-36.85	-52.25	-48.16	-32.43	-18.80	-26.40	-24.66	-38.17	-26.54	-32.11	-46.43	-31.80	-17.86	-32.65	-10.98	-29.45	-34.10	-14.50	-14.83	-35.27
ATP8A2	-36.41	-21.88	-5.09	-38.68	-30.77	-34.35	-14.42	-18.02	-21.92	-58.57	-19.02	-32.45	-16.12	-25.29	-41.94	-13.46	-26.20	-14.20	-21.78	-20.96	-29.75	-18.62	-23.99	-32.46	-32.91	-8.08	-28.64	-23.81	-29.91	-28.88	-40.17	-21.36	-24.44	-17.66	-18.06	-24.04	-26.70	-25.86	-20.15	-37.40	-19.36	-12.49	-3.04	4.62	-30.24	-26.05	-23.34	-10.60	5.04
ATP8B1	-32.74	-29.49	-30.86	-54.47	-39.70	-51.33	-23.76	-19.45	-47.45	-61.54	-37.71	-50.81	-18.29	-25.24	-34.57	-27.57	-35.01	-12.79	-22.80	-25.11	-46.28	-45.64	-28.93	-47.49	-35.63	-14.33	-39.62	-45.83	-47.24	-38.80	-59.07	-41.68	-35.15	-25.14	-38.53	-44.37	-30.83	-43.45	-34.90	-53.74	-43.60	-18.25	-38.15	-15.17	-26.10	-37.02	-20.16	-23.86	-34.57
ATP8B2	-24.46	-30.01	-2.49	-45.37	-50.74	-29.52	-16.19	-20.24	-48.57	-42.07	-13.09	-28.76	-33.00	-31.64	-40.15	-12.62	-10.53	-17.62	-0.94	-28.34	-8.15	-40.91	-22.67	-40.44	-45.38	-15.52	-21.98	-32.51	-44.37	-33.45	-43.99	-32.92	-15.17	-20.57	-14.21	-28.68	-28.48	-42.09	-30.85	-49.42	-24.83	-22.06	-26.34	-10.36	-23.62	-42.66	-7.58	-10.14	-32.69
ATP8B3	-14.70	-13.28	-16.01	-45.73	-32.08	-17.50	-5.10	-15.32	-37.03	-33.77	-19.91	-21.12	-22.52	-31.16	-46.83	-18.32	-1.47	-7.60	-13.72	-20.42	-29.36	-30.54	-25.51	-25.50	-29.59	-7.52	-24.59	-10.45	-25.99	-18.29	-41.69	-31.28	-35.35	-4.48	-22.05	-27.16	-15.07	-39.96	-27.59	-43.81	-26.79	-14.79	-28.30	-11.92	-28.01	-30.18	-22.84	-16.66	-39.59
ATP8B4	-23.79	-27.95	-22.48	-36.18	-47.84	-33.49	-19.52	-22.88	-29.74	-57.38	-24.37	-38.64	-29.16	-30.49	-38.12	-18.17	-14.41	-18.42	-17.01	-22.46	-28.21	-43.01	-31.98	-27.22	-39.68	-11.68	-31.36	-29.69	-33.78	-27.39	-37.21	-31.39	-24.45	-18.56	-20.55	-26.78	-29.30	-34.52	-24.37	-46.19	-25.95	-20.05	-28.71	-11.85	-32.84	-35.43	-18.66	-18.93	-30.24
ATP9A	-25.69	-25.62	-27.29	-40.90	-31.57	-31.50	-14.57	-13.68	-44.31	-55.72	-20.06	-37.38	-30.28	-23.05	-53.14	-23.08	-33.67	-10.99	-24.94	-20.82	-26.20	-28.91	-36.35	-13.13	-41.99	0.01	-36.46	-24.07	-36.81	-27.66	-39.21	-30.77	-16.77	-10.54	-10.88	-21.45	-30.32	-30.75	-21.81	-45.91	-32.98	-12.05	-28.58	0.97	-23.20	-26.20	-10.95	-19.36	-16.93
ATP9B	-31.32	-34.34	-12.89	-36.14	-39.81	-33.50	-29.03	-21.41	-47.71	-51.08	-26.41	-32.13	-33.46	-20.89	-41.25	-20.33	-14.40	-6.78	-22.52	-9.80	-19.61	-15.69	-39.35	-30.62	-57.35	3.45	-33.44	-21.99	-32.27	-35.57	-46.66	-24.87	-38.10	-13.12	-29.15	-39.57	-28.85	-35.13	-35.68	-38.46	-31.30	-26.60	-34.52	-4.78	-25.03	-17.29	-23.69	-19.81	-23.44
ATP10A	-28.05	-24.85	-27.84	-34.57	-37.16	-43.05	-23.00	-21.40	-26.72	-60.06	-28.17	-51.51	-20.16	-41.22	-37.86	-19.27	-18.21	-16.10	-25.24	-18.22	-44.63	-39.67	-21.51	-33.78	-39.55	-11.50	-34.64	-27.19	-30.97	-35.21	-38.55	-40.35	-16.77	-10.73	-19.71	-26.32	-31.09	-33.07	-30.86	-25.46	-27.35	-21.62	-25.65	-13.35	-33.20	-33.04	-14.44	-25.20	-41.04
ATP10B	-10.23	-0.52	-12.93	-28.34	-27.32	-16.05	0.95	-11.84	-15.30	-27.44	-13.75	-17.87	-22.98	-21.79	-32.49	-4.47	-21.26	-18.70	-13.82	-6.27	-18.93	-3.74	-25.09	3.39	-27.24	-11.09	-12.10	-23.75	-2.57	-18.97	-12.01	-3.33	7.29	-7.87	-5.94	1.41	-12.16	-24.98	-0.78	-10.46	-21.13	-9.36	-17.09	11.12	-0.97	-12.74	-0.47	-13.90	-3.69
ATP10D	-22.67	-27.23	-17.85	-30.52	-45.55	-35.35	-17.23	-22.51	-45.64	-52.89	-33.69	-30.81	-32.53	-30.62	-50.04	-18.87	-20.29	-24.45	-23.89	-18.86	-34.34	-32.34	-25.94	-26.29	-49.47	-6.73	-30.34	-27.60	-52.34	-32.93	-49.70	-41.44	-24.71	-22.22	-26.77	-13.16	-32.09	-38.93	-31.47	-49.09	-23.78	-18.11	-18.90	-2.75	-25.78	-35.34	-17.18	-7.55	-34.53
ATP11A	-45.95	-28.98	-21.40	-52.12	-56.01	-44.00	-22.90	-19.63	-50.25	-73.29	-29.30	-46.50	-27.72	-49.68	-57.08	-21.48	-38.25	-21.93	-22.23	-21.55	-43.51	-28.93	-52.47	-38.91	-51.04	-9.78	-38.76	-31.98	-45.07	-27.84	-51.91	-38.84	-22.88	-15.39	-14.92	-27.14	-37.55	-36.88	-39.89	-43.99	-30.07	-23.55	-29.16	-12.01	-23.17	-30.48	-12.26	-23.29	-34.09
ATP11B	-40.75	-14.14	-29.33	-54.71	-54.66	-37.88	-14.11	-16.30	-49.59	-58.74	-27.14	-51.91	-23.31	-39.31	-51.27	-26.36	-22.50	-27.24	-23.62	-21.75	-48.40	-32.88	-45.30	-20.77	-53.66	-18.24	-35.93	-34.64	-26.61	-37.28	-35.64	-15.31	-21.84	-23.92	-20.98	-23.63	-39.84	-34.70	-29.58	-38.95	-27.17	-19.97	-30.70	-11.79	-25.16	-47.31	-13.94	-21.15	-35.07
ATP12A	-20.25	-21.02	-17.23	-43.09	-19.26	-27.25	-6.04	-18.44	-15.99	-63.62	-24.36	-22.62	-20.73	-16.26	-33.02	-14.20	-19.50	-18.11	-15.48	-29.67	-30.51	-25.40	-15.50	-20.72	-35.36	-7.96	-11.63	-26.79	-33.43	-35.45	-30.16	-35.66	-22.30	-22.08	-2.89	-16.64	-20.89	-27.25	-22.62	-45.34	-26.71	-8.66	-15.74	-9.58	-28.77	-33.59	-16.55	-11.25	-13.20
ATP13A1	-16.03	-10.50	5.71	-20.53	-21.53	-22.81	-10.81	-8.12	-36.59	-35.64	-30.94	-16.08	22.08	-27.01	-36.68	-21.58	-15.09	-0.28	-19.04	-18.76	-11.47	-24.54	-34.68	-8.33	-36.75	-3.55	-20.87	-21.88	-22.21	-11.52	-29.12	-7.56	-15.00	-16.81	-20.93	-3.20	-16.24	-18.83	-21.16	-25.97	-23.56	-11.99	1.06	-5.83	-15.09	-26.91	-4.33	-2.19	-6.21
ATP13A2	-20.11	-13.21	-22.06	-32.61	-35.83	-22.67	-3.81	2.06	-24.62	-38.10	-13.61	-19.28	-10.54	-23.03	-29.14	-11.81	-9.15	-8.45	-11.82	-11.74	-16.13	-10.30	3.26	-18.33	-21.18	-8.76	-17.87	-13.49	-22.27	-27.30	-32.67	-19.59	-25.85	-13.82	-12.40	-18.55	-16.04	-29.74	-18.96	-26.33	-14.02	-9.27	-17.66	-10.03	-9.15	-16.08	-11.50	-8.84	-2.19
ATP13A3	-24.60	-5.67	-1.28	-32.46	-39.18	-18.93	-9.67	-5.77	-28.63	-43.48	-15.12	-27.56	-8.36	-16.33	-12.39	-10.82	-1.91	-10.46	-11.89	-15.80	-26.64	-10.47	-25.02	-11.91	-29.65	0.39	-5.57	-10.63	-17.16	-17.86	-14.44	-13.59	-7.76	-10.63	-6.25	-13.46	-26.58	-25.73	-19.03	-34.58	-28.25	-18.24	-18.33	-5.68	-13.64	-34.47	-22.45	-18.56	-27.10
ATP13A4	-26.28	-11.43	-10.62	-47.40	-47.47	-37.19	-9.78	-23.80	-55.68	-59.34	-28.60	-37.04	-20.73	-35.48	-54.72	-20.26	-23.26	-23.56	-20.87	-24.05	-37.88	-34.48	-28.80	-13.81	-50.22	-11.93	-24.89	-36.91	-40.26	-31.81	-45.54	-17.43	-16.52	-11.00	-11.75	-25.82	-29.28	-37.73	-23.23	-44.65	-24.33	-17.82	-22.11	-0.92	-21.07	-25.25	-8.96	-22.68	-26.77
ATP13A5	-37.64	-28.67	-30.95	-45.69	-39.56	-39.26	-18.20	-22.11	-46.01	-63.00	-30.74	-37.69	-22.87	-35.94	-49.09	-24.12	-22.55	-16.43	-28.79	-17.61	-42.45	-27.63	-33.77	-23.47	-50.24	-7.06	-28.63	-27.79	-38.54	-24.64	-49.35	-26.31	-23.33	-29.27	-18.95	-37.92	-41.18	-37.14	-31.78	-51.49	-30.40	-22.96	-27.00	-15.12	-29.80	-37.26	-23.72	-48.02	-33.06
[truncated: 16,017 more rows]
[truncated: 289 more columns]
