# Supplementary material for: A network of human functional gene interactions from knockout fitness screens in cancer cells
Source: Life Sci Alliance. 2019 Apr 12;2(2):e201800278. doi: 10.26508/lsa.201800278 (PMC6464042; doi:10.26508/lsa.201800278)
Supplement: Supplementary file 4 [file LSA-2018-00278_TableS4.txt]

GENE	A549_LUNG	CFPAC1_PANCREAS	CHP212_AUTONOMIC_GANGLIA	DANG_PANCREAS	KELLY_AUTONOMIC_GANGLIA	KP2_PANCREAS	KP3_PANCREAS	KP4_PANCREAS	MIAPACA2_PANCREAS	NCIH1437_LUNG	NCIH1693_LUNG	NCIH1792_LUNG	NCIH1944_LUNG	NCIH2023_LUNG	NCIH2030_LUNG	NCIH2087_LUNG	NCIH2122_LUNG	NCIH2126_LUNG	NCIH2291_LUNG	NCIH322_LUNG	NCIH441_LUNG	PANC0203_PANCREAS	PANC0403_PANCREAS	RERFLCAD1_LUNG	SKNBE2_AUTONOMIC_GANGLIA	SNU213_PANCREAS	TCCPAN2_PANCREAS	YAPC_PANCREAS	ABC1_LUNG	C2BBE1_LARGE_INTESTINE	CAL51_BREAST	COV434_OVARY	D341MED_CENTRAL_NERVOUS_SYSTEM	ES2_OVARY	HCC1359_LUNG	HCC1806_BREAST	HCC827_LUNG	HOP62_LUNG	HT115_LARGE_INTESTINE	JHOC5_OVARY	KARPAS299_HAEMATOPOIETIC_AND_LYMPHOID_TISSUE	KIJK_HAEMATOPOIETIC_AND_LYMPHOID_TISSUE	KM12_LARGE_INTESTINE	KURAMOCHI_OVARY	LCLC103H_LUNG	LK2_LUNG	LXF289_LUNG	MDST8_LARGE_INTESTINE	MHHNB11_AUTONOMIC_GANGLIA
A1BG	-17.423	-20.647	-28.836	-31.016	-23.540	-25.811	-20.112	-26.493	-17.036	-32.133	-19.549	-25.344	-26.045	-24.356	-30.187	-31.313	-26.238	-26.095	-32.449	-24.224	-31.057	-21.857	-31.815	-30.226	-28.117	-27.240	-16.868	-27.005	-19.066	-24.586	-14.427	-17.948	-26.577	-26.280	-25.460	-3.484	-19.809	-22.860	-30.220	-21.615	-32.294	-17.672	-31.288	-30.007	-17.969	-24.187	-25.723	-18.233	-18.428
A1CF	-26.567	-24.943	-20.669	-21.384	-27.974	-26.414	-21.594	-24.928	-30.427	-29.575	-22.445	-23.450	-29.004	-29.678	-25.892	-23.593	-27.316	-23.053	-24.295	-24.020	-25.069	-23.504	-28.870	-27.403	-28.646	-28.617	-26.929	-24.619	-25.929	-16.900	-21.835	-20.851	-23.052	-30.291	-18.198	-32.192	-29.100	-9.608	-25.553	-23.401	-27.204	-22.219	-24.185	-22.585	-16.698	-24.497	-25.185	-25.407	-28.504
A2M	-17.068	-17.543	-24.666	-23.093	-16.209	-17.681	-20.955	-22.149	-18.750	-23.469	-20.341	-17.701	-16.817	-17.923	-16.829	-26.775	-19.422	-19.039	-19.072	-18.006	-20.135	-24.785	-20.500	-21.312	-22.121	-16.352	-26.970	-26.485	-18.557	-18.766	-19.432	-10.051	-24.916	-13.976	-18.396	-20.378	-27.898	-23.835	-11.965	-17.567	-19.185	-20.594	-21.198	-26.485	-20.208	-8.836	-21.121	-21.190	-23.613
A2ML1	-24.133	-19.848	-26.523	-26.768	-24.029	-19.660	-28.300	-22.529	-28.063	-29.718	-23.273	-25.552	-19.277	-27.136	-29.323	-23.476	-28.210	-31.659	-25.476	-27.636	-27.119	-29.741	-26.996	-28.364	-27.878	-30.859	-32.182	-29.520	-31.105	-21.937	-20.964	-25.339	-27.535	-35.570	-24.678	-29.629	-34.699	-25.170	-30.187	-26.209	-27.562	-36.236	-17.510	-28.928	-23.273	-26.478	-30.317	-27.623	-26.172
A3GALT2	-22.312	-25.476	-20.064	-19.207	-12.995	-16.646	-14.701	-25.260	-17.514	-34.984	-17.698	-22.868	-28.302	-24.243	-13.531	-24.804	-9.469	-15.434	-19.170	-14.202	-20.400	-14.935	-23.824	-14.550	-16.684	-21.259	-21.469	-25.528	-22.979	-25.289	-19.987	-19.591	-20.785	-26.415	-20.896	-23.666	-26.493	-16.799	-14.204	-15.894	-14.799	-26.479	-24.929	-22.032	-20.951	-22.592	-16.494	-10.739	-23.891
A4GALT	-23.518	-27.136	-14.847	-20.795	-18.067	-16.377	-19.297	-19.291	-18.358	-15.947	-20.291	-20.269	-17.910	-15.218	-18.111	-19.193	-23.530	-9.712	-18.480	-15.423	-25.562	-18.900	-26.316	-19.509	-6.920	-12.638	-20.665	-18.401	-33.087	-24.028	-25.064	-18.039	-22.959	-23.683	-20.669	-18.890	-15.077	-26.924	-18.610	-22.218	-25.794	-20.391	-25.120	-27.926	-21.248	-22.435	-25.951	-11.846	-21.349
A4GNT	-31.093	-20.726	-27.709	-18.835	-21.838	-25.128	-17.669	-26.814	-24.737	-25.528	-23.482	-22.262	-26.884	-28.292	-23.938	-19.672	-25.885	-26.950	-24.179	-28.920	-27.241	-26.114	-24.278	-19.450	-24.671	-23.345	-21.886	-23.745	-12.492	-20.221	-25.034	-27.150	-25.767	-23.536	-28.737	-26.101	-35.498	-25.576	-25.585	-19.957	-21.727	-26.291	-24.085	-19.200	-20.694	-18.539	-26.238	-22.792	-27.430
AAAS	5.975	5.810	12.795	-2.753	-7.567	14.847	6.383	-0.849	-2.730	-7.796	0.836	18.169	-3.484	0.613	0.488	-8.079	4.279	3.949	-12.876	-15.191	0.789	-3.880	-3.154	-10.249	-5.657	-2.468	0.925	3.766	-4.725	3.142	-8.426	-8.058	-4.526	-1.009	3.557	-7.128	-2.903	-3.433	-15.509	-1.001	-14.553	-7.499	-0.015	-4.546	5.601	-16.180	2.092	8.967	-10.064
AACS	-26.805	-26.374	-24.565	-35.498	-20.692	-25.545	-27.467	-29.942	-27.033	-31.732	-22.173	-25.649	-28.436	0.544	-32.394	-29.427	-29.658	-31.369	-23.417	-27.574	-32.000	-29.103	-22.564	-29.258	-29.520	-23.608	-26.063	-30.019	-27.328	-27.268	-22.805	-27.621	-27.795	-25.561	-26.201	-28.057	-25.170	-23.519	-34.750	-23.832	-30.742	-21.872	-15.058	-26.204	-24.883	-25.335	-23.133	-20.368	-24.219
AADAC	-24.711	-26.468	-27.746	-22.175	-33.659	-24.688	-16.105	-29.211	-24.030	-30.071	-23.622	-12.207	-29.723	-22.764	-22.320	-12.004	-27.890	-17.442	-23.392	-27.707	-28.349	-24.807	-25.949	-22.345	-22.273	-25.498	-19.157	-23.059	-17.516	-22.112	-30.236	-25.794	-22.847	-13.952	-19.183	-25.452	-33.624	-24.869	-22.722	-30.540	-22.955	-17.778	-20.038	-25.639	-21.723	-25.709	-23.190	-12.546	-27.764
AADACL2	-28.410	-18.603	-26.659	-25.002	-21.829	-31.659	-31.669	-29.375	-20.641	-26.685	-24.401	-20.005	-23.113	-30.352	-17.357	-22.431	-29.297	-29.920	-23.073	-26.071	-25.513	-23.782	-24.193	-25.583	-25.637	-26.827	-21.700	-24.738	-18.278	-23.386	-29.014	-26.846	-31.805	-24.850	-23.648	-32.138	-25.730	-23.081	-19.772	-27.644	-20.991	-33.341	-27.303	-25.811	-28.086	-26.308	-16.480	-18.678	-29.923
AADACL3	-21.970	-18.389	-31.636	-20.003	-17.845	-6.380	-16.414	-20.772	-17.783	-21.246	-19.017	-16.066	-26.549	-18.866	-15.947	-23.460	-8.548	-17.663	-14.220	-21.497	-21.742	-19.019	-27.209	-16.322	-15.894	-11.197	-23.882	-22.524	-31.241	-10.195	-24.906	-19.840	-22.068	-23.664	-18.791	-22.067	-15.031	-22.202	-26.166	-25.522	-19.105	-23.819	-16.957	-16.698	-16.389	-19.160	-16.607	-26.383	-27.093
AADACL4	-25.709	-19.199	-27.047	-22.434	-22.268	-17.376	-19.475	-21.724	-14.360	-21.162	-19.274	-21.733	-25.364	-19.101	-14.958	-18.146	-19.396	-19.476	-20.141	-19.739	-17.290	-17.894	-16.049	-16.834	-18.303	-11.315	-24.307	-17.910	-17.001	-20.067	-32.585	-24.773	-23.371	-23.543	-21.709	-19.689	-20.347	-26.713	-24.377	-28.801	-23.942	-30.355	-28.039	-19.398	-18.822	-27.058	-23.029	-26.497	-26.143
AADAT	-29.154	-23.138	-20.821	-23.572	-21.269	-26.526	-24.130	-25.238	-21.107	-33.598	-26.960	-19.121	-24.417	-25.196	-31.907	-29.351	-22.881	-25.537	-23.310	-24.679	-24.489	-20.584	-22.236	-25.798	-21.641	-22.439	-25.923	-28.088	-21.563	-24.004	-19.870	-21.000	-20.833	-18.268	-17.685	-22.653	-18.027	-25.786	-29.294	-23.171	-14.297	-20.899	-21.802	-19.986	-22.702	-25.579	-24.476	-23.541	-19.779
AAED1	-25.397	-30.034	-18.146	-23.234	-32.499	-23.986	-29.380	-31.395	-26.957	-30.705	-24.823	-25.255	-32.744	-25.466	-32.424	-31.446	-26.471	-27.514	-19.109	-23.208	-26.822	-23.469	-28.920	-22.632	-26.759	-23.662	-28.825	-22.372	-31.356	-12.279	-17.740	-13.657	-28.115	-20.183	-29.433	-21.650	-20.519	-5.555	-22.554	-25.912	-26.652	-20.605	-14.671	-25.652	-23.372	-22.518	-26.186	-27.276	-30.103
AAGAB	-23.133	-17.370	-25.698	-20.456	-26.434	-20.336	-24.455	-15.238	-25.838	-15.429	-16.558	-20.502	-28.509	-25.420	-25.083	-12.858	-24.536	-23.657	-27.350	-12.259	-14.647	-26.223	-19.323	-19.716	-27.553	-20.517	-22.470	-12.390	-22.452	-28.336	-17.454	-14.697	-29.357	-17.310	-23.407	-20.566	-9.623	-18.054	-11.604	-17.117	-19.754	-24.190	-22.233	-19.952	-15.620	-15.983	-18.008	-24.251	-31.395
AAK1	-10.512	-19.006	-8.026	-12.499	-14.535	-8.430	-3.433	-12.399	-9.585	-14.776	1.066	-5.668	-11.962	-10.546	-4.623	-15.672	-17.165	-7.032	-7.893	-0.370	-13.458	-8.026	-16.551	-8.095	-16.586	-15.738	-9.915	-7.128	-4.405	-12.587	-22.291	-14.343	-17.136	-22.930	-10.733	-12.447	-14.354	-13.828	-9.922	-18.196	-10.561	-15.124	-9.753	-16.908	12.099	-13.238	-11.567	-11.034	-6.660
AAMDC	-23.888	-20.017	-21.547	-25.015	-25.732	-22.102	-23.341	-23.955	-20.253	-24.565	-19.393	-19.317	-25.755	-23.329	-21.018	-15.259	-20.822	-21.975	-17.325	-16.536	-5.623	-25.189	-22.377	-22.721	-12.132	-17.513	-21.178	-14.506	-22.302	-11.750	-18.838	-18.703	-20.938	-21.276	-17.120	-16.388	-17.397	-17.374	-26.526	-14.222	-23.585	-24.848	-18.820	-16.212	-18.108	-23.480	-24.203	-17.241	-24.296
AAMP	17.430	15.751	31.202	13.095	6.682	10.993	20.657	15.005	6.136	13.266	-15.628	13.072	19.599	9.440	-1.252	3.047	30.740	-9.088	11.500	35.581	10.249	9.745	5.508	12.736	27.384	14.689	27.959	17.210	-10.662	14.032	22.741	38.287	16.450	2.629	-0.137	10.439	3.583	7.909	9.534	9.290	14.166	-12.151	-7.872	7.368	-9.434	37.021	9.159	31.063	21.761
AANAT	-9.040	-15.707	-7.919	-14.395	-15.124	7.822	-1.130	-14.813	-11.937	-16.853	-16.851	-22.666	-17.277	-9.928	-7.296	-20.180	-22.165	-15.124	-13.523	-16.010	-16.647	-1.469	-9.268	-10.782	-16.894	-7.109	-7.778	-11.796	-12.383	-10.207	-20.379	-26.601	-3.618	-27.017	-14.314	-8.770	-17.963	-23.423	-17.888	-9.924	-16.279	-21.739	-20.659	-20.865	-12.253	-15.486	-18.256	-23.322	-4.093
AAR2	-11.132	-14.268	-12.069	-18.689	-18.548	-17.409	-25.039	-21.027	-12.060	-22.962	-18.641	-5.117	-23.052	-16.766	-18.223	-18.025	-24.449	-21.632	-7.495	-20.873	-20.771	-18.646	-19.500	-18.153	-23.536	-25.425	-13.199	-19.410	-25.971	-11.742	-12.095	-11.363	-22.247	-16.141	-16.130	-5.253	-12.210	-12.795	-4.643	-14.700	-1.533	1.019	-17.728	-17.831	-14.861	-20.486	-23.578	-18.412	-20.577
AARD	-9.979	-13.551	-9.361	-19.312	-20.882	-2.825	-9.733	11.052	-22.320	-8.643	-15.850	-26.628	7.537	-5.230	-6.423	-8.172	-22.797	-6.651	-8.119	-14.058	32.599	5.059	-12.406	-18.027	-17.635	-14.895	-17.796	-6.828	-15.329	-22.762	-24.195	-19.739	-20.005	-13.940	-13.043	-14.156	-20.017	-3.733	-16.750	-15.596	-19.225	-18.389	-13.008	-15.170	-7.291	-6.665	-18.898	-14.606	-13.857
AARS	44.113	46.533	38.025	36.678	53.881	46.533	48.232	51.189	37.763	47.608	51.430	59.239	52.115	41.055	60.597	55.114	39.577	32.865	83.930	53.419	42.946	38.961	43.053	41.654	43.156	46.155	41.203	44.294	46.836	41.254	31.556	36.678	50.090	44.706	48.232	44.355	59.091	46.590	61.076	51.772	45.418	47.028	51.268	52.211	35.128	65.678	47.745	22.165	61.076
AARS2	8.577	2.267	-4.501	-2.338	23.160	18.169	-11.750	38.738	25.942	30.000	-2.911	-3.397	8.895	9.253	-5.826	-11.126	-8.461	-4.405	-1.724	22.770	-2.453	-12.414	7.890	-2.957	12.651	-11.441	-1.656	-10.963	15.993	-1.334	34.893	34.381	-2.815	18.567	7.403	5.120	25.658	-3.845	8.857	0.836	5.777	2.511	22.608	1.218	-9.268	10.033	15.802	20.176	-5.739
AARSD1	-6.090	-0.085	-2.761	-3.933	-3.271	-7.255	-1.900	-3.742	-2.508	-3.583	-4.424	-0.045	-5.399	-0.137	0.185	-8.275	-3.477	-4.731	-11.040	-0.448	-4.377	-3.080	1.159	3.683	1.362	-0.349	-3.795	0.318	-3.604	-0.669	-4.900	-3.845	2.156	-1.196	-1.186	0.949	-2.627	-2.123	-5.172	6.284	-0.629	1.887	-3.103	-2.313	2.319	-2.541	-6.665	-0.984	-6.935
AASDH	-21.657	-18.506	-20.792	-11.055	-19.354	-18.527	-15.991	-9.868	-17.522	-12.224	-4.762	-15.595	-16.688	-19.396	-14.052	-6.540	-10.943	-15.673	-16.893	-14.499	-6.235	-19.306	-14.941	-11.868	-18.710	-21.257	-15.146	-17.836	-20.173	-14.745	-19.528	-18.433	-26.370	-12.793	-15.394	-15.381	-22.610	-15.075	-14.369	-19.478	-23.055	-23.438	-18.716	-19.862	-20.825	-10.780	-23.295	-12.289	-13.295
AASDHPPT	-10.922	17.332	2.993	-5.190	-1.863	-17.497	-26.199	9.610	3.407	-6.500	-15.290	-9.557	-4.888	12.420	-11.573	-8.382	-7.629	-9.120	-20.246	-12.680	6.580	-22.970	1.996	-15.742	-11.939	-15.857	-8.255	3.309	4.190	-5.328	10.052	2.445	-5.594	15.684	-10.777	5.430	11.070	-18.938	-0.400	-8.042	-10.980	-10.985	-15.996	-12.013	3.583	5.939	11.437	21.463	-16.605
AASS	-30.636	-20.871	-18.240	-14.700	-22.112	-25.397	-20.855	-29.760	-24.390	-35.202	-22.030	-26.333	-27.394	-25.330	-23.382	-19.078	-23.623	-19.979	-13.327	-22.557	-23.290	-26.487	-27.914	-24.400	-25.549	-32.493	-22.151	-30.547	-27.632	-29.956	-25.660	-26.617	-27.713	-29.640	-32.615	-23.958	-26.235	-31.519	-22.853	-25.636	-26.190	-19.654	-19.133	-21.307	-26.482	-20.197	-26.074	-30.651	-28.544
AATF	15.826	1.773	-3.948	8.303	10.345	-7.648	13.095	7.274	1.848	4.338	8.377	-5.148	7.029	2.241	17.859	6.480	8.051	-1.724	9.478	14.324	2.307	-5.388	3.142	12.818	7.959	6.397	-1.533	8.801	8.141	-10.564	7.238	2.851	17.234	8.198	-1.575	8.877	1.418	-11.761	14.166	1.031	9.253	-10.125	18.695	28.947	-11.377	-0.598	-3.072	28.917	3.683
AATK	-9.544	-19.184	-3.295	-14.721	-9.051	-11.072	-12.361	-25.387	-9.320	-10.047	-18.118	-23.274	-23.576	-15.776	19.648	-26.984	-26.451	-19.630	-13.841	-19.007	-22.880	1.183	-21.549	-16.471	-17.075	-10.905	-2.305	-14.354	-22.483	-17.577	-17.424	-20.866	-11.216	-20.781	-21.481	-10.386	-15.623	-20.801	-26.079	-10.724	-18.442	-16.239	-25.576	-15.852	-14.503	-17.495	-21.351	-23.982	7.537
ABAT	-10.531	-24.489	-24.481	0.109	-21.412	-17.732	-16.608	-10.865	-17.454	-11.653	-9.510	-14.006	-11.681	-14.421	-17.050	-12.868	-18.151	-10.908	-19.198	-22.731	-17.552	-20.698	-18.090	-17.861	-19.651	-20.580	-21.065	-18.247	-19.821	-29.950	-19.671	-19.021	-26.910	-20.808	-20.136	-18.975	-10.860	-17.406	-20.286	-19.476	-12.513	-25.855	-18.509	-28.159	-25.953	-24.546	-18.686	-6.524	-22.026
ABCA1	-22.243	-17.429	-19.886	-26.166	-27.143	-20.069	-16.972	-15.392	-20.343	-28.182	-12.499	-19.088	-22.173	-14.985	-27.978	-18.415	-19.749	-24.668	-12.735	-21.637	-19.775	-14.601	-17.565	-24.249	-19.310	-21.808	-19.423	-23.578	-28.632	-13.574	-28.406	-18.446	-26.762	-22.361	-11.580	-29.200	-11.517	-12.216	-26.542	-16.911	-17.583	-20.310	-23.978	-29.872	-20.242	-26.311	-29.709	-20.292	-22.146
ABCA2	-13.363	-17.672	-17.575	-23.369	-17.098	-12.901	-17.570	-19.376	-21.252	-15.870	-17.803	-15.241	-17.248	-19.006	-26.128	-22.134	-19.199	-12.431	-8.689	-4.358	-25.302	-19.490	-22.995	-22.613	-20.073	-22.380	-21.885	-19.523	-26.551	-16.008	-17.728	-14.763	-17.948	-14.051	-16.124	-24.449	-10.145	-27.503	-26.289	-16.215	-20.466	-24.159	-22.374	-22.495	-27.029	-23.945	-9.462	-12.471	-22.339
ABCA3	-11.438	-19.952	-21.638	-24.505	-20.835	-22.831	-17.308	-22.031	-19.109	-18.868	-20.334	-21.449	-19.462	-25.658	-26.965	-20.165	-20.752	-17.332	-24.413	-23.566	-21.620	-22.228	-26.038	-16.904	-15.545	-27.272	-10.423	-16.001	-21.718	-20.148	-14.983	-19.880	-21.541	-18.173	-17.824	-24.302	-21.535	-23.029	-19.629	-13.138	-20.918	-25.432	-29.221	-29.460	-31.326	-18.877	-20.069	-21.176	-22.042
ABCA4	-22.302	-15.974	-26.984	-18.465	-21.469	-9.517	-1.018	-13.612	-20.961	-16.654	2.009	-13.572	-16.589	-19.727	-22.133	-5.129	-17.688	-16.521	-11.787	-15.702	-12.615	-6.080	-22.948	-11.143	-18.915	-17.662	-22.493	-24.967	-16.293	-17.607	-22.485	-25.724	-22.423	-14.718	-8.172	-22.252	-12.267	-15.611	-16.063	-16.670	-20.503	-30.288	-15.426	-19.391	1.278	-20.757	-14.204	-20.214	-15.881
ABCA5	-12.513	-11.249	13.183	-11.669	-6.585	-20.849	-9.288	-14.013	-18.400	-5.270	-12.323	-17.409	-11.020	-9.892	-15.968	-14.768	-11.229	-17.306	-19.619	-7.486	-16.874	-10.057	-12.557	-15.300	-7.588	-8.900	-10.653	-9.507	-24.190	-6.261	-21.086	-18.164	-12.802	-16.456	-20.477	-15.265	-13.633	-20.087	-15.803	-8.635	-18.394	-23.714	-21.970	-20.241	-18.100	-16.599	-13.138	-18.184	-11.555
ABCA6	-25.981	-11.102	-21.983	-21.925	-17.570	-25.104	-22.995	-24.087	-28.522	-32.106	-24.068	-17.427	-25.989	-23.886	-11.653	-16.796	-25.994	-17.849	-18.908	-29.124	-24.251	-13.502	-24.698	-19.168	-23.554	-23.721	-24.353	-18.641	-27.225	-23.147	-29.923	-27.641	-22.834	-29.775	-24.916	-20.901	-25.260	-34.096	-17.701	-25.621	-23.067	-24.419	-24.762	-26.446	-27.658	-25.170	-28.044	-29.777	-23.046
ABCA7	-30.392	-31.547	-23.540	-31.237	-26.371	-30.149	-25.034	-34.954	-28.195	-30.586	-28.016	-23.322	-37.254	-27.976	-33.512	-20.534	-27.922	-37.215	-26.943	-31.491	-28.792	-30.582	-36.781	-30.281	-20.883	-25.840	-26.581	-35.314	-32.902	-30.913	-13.284	-21.145	-13.629	-30.544	-21.805	-24.985	-32.874	-21.571	-27.732	-22.999	-25.299	-18.596	-34.572	-27.714	-21.306	-19.807	-26.189	-29.803	-19.217
ABCA8	-11.074	-12.862	4.161	-16.093	-18.121	-5.937	-10.497	-12.882	-19.769	-12.843	-10.674	-24.497	-19.905	-11.753	-5.399	-19.736	-11.946	-17.887	-24.492	-18.421	-22.736	-11.776	-14.070	-20.241	-6.910	-10.466	-15.145	-11.412	-22.197	-18.117	-24.438	-24.034	-14.840	-15.782	-15.726	-17.272	-26.929	-15.693	-22.720	-14.872	-24.584	-27.316	-18.787	-22.418	-13.480	-17.062	-22.595	-27.695	-4.239
ABCA9	-26.711	-26.241	-24.435	-23.772	-22.251	-32.553	-27.859	-27.375	-28.806	-22.445	-25.968	-18.729	-24.251	-25.228	-20.683	-28.419	-26.074	-26.059	-26.487	-22.107	-25.341	-23.178	-29.581	-22.877	-23.600	-25.534	-24.215	-21.953	-29.134	-28.488	-23.289	-27.507	-20.340	-30.962	-23.774	-23.440	-26.873	-28.002	-24.594	-23.683	-26.015	-25.052	-27.151	-26.973	-28.325	-25.953	-31.576	-25.321	-25.438
ABCA10	-26.238	-16.920	-25.879	-14.421	-19.372	-27.258	-20.625	-32.370	-26.789	-21.798	-16.674	-14.822	-16.427	-22.715	-20.252	-21.134	-13.040	-27.892	-19.244	-23.242	-24.729	-26.960	-26.542	-20.066	-29.869	-18.128	-18.139	-27.028	-32.559	-35.380	-24.998	-34.969	-34.508	-26.211	-27.601	-28.799	-36.693	-32.493	-24.521	-33.162	-25.519	-27.507	-31.928	-29.433	-25.980	-25.406	-26.184	-34.461	-27.703
ABCA12	-13.338	-18.035	-20.531	-19.847	-23.870	-14.362	-9.882	-5.844	-23.842	-29.884	-17.017	-19.535	-15.734	-15.797	-16.454	-19.267	-13.029	-14.289	-23.549	-15.329	-23.453	-20.813	-26.184	-18.664	-26.984	-18.647	-22.948	-15.837	-23.206	-10.555	-12.636	-20.124	-17.377	-10.865	-23.710	-14.537	-29.253	-23.166	-14.346	-18.189	-17.184	-12.625	-17.046	-9.872	-13.587	-19.347	-19.770	-20.710	-18.629
ABCA13	-24.100	-27.837	-25.060	-18.111	-16.658	-22.133	-22.262	-24.842	-33.481	-24.697	-19.348	-18.099	-25.292	-17.001	-22.503	-19.597	-19.977	-21.082	-17.812	-23.579	-22.889	-17.874	-19.310	-27.716	-24.541	-23.406	-24.896	-24.449	-21.658	-18.006	-20.728	-23.842	-22.830	-19.389	-20.576	-16.318	-21.751	-27.245	-19.485	-18.805	-21.797	-27.465	-24.790	-16.318	-24.250	-20.509	-24.482	-21.075	-18.650
ABCB1	-15.571	-18.513	-20.737	-16.996	-18.876	-13.535	-20.374	-22.965	-27.870	-14.493	-10.533	-20.623	-13.420	-12.988	-17.441	-9.098	-8.362	-16.716	-26.056	-13.755	-20.661	-13.578	-18.030	-14.406	-11.878	-11.575	-23.015	-18.039	-21.615	-18.724	-21.940	-15.761	-21.255	-14.636	-14.081	-21.480	-20.302	-19.533	-12.964	-21.966	-11.700	-4.205	-13.657	-21.756	-13.892	-1.261	-15.534	-11.729	-16.118
ABCB4	-19.447	-23.034	-14.877	-18.240	-17.487	-20.754	-25.304	-25.948	-28.652	-11.633	-19.293	-20.746	-18.154	-17.948	-13.817	-12.949	-20.751	-9.938	-18.462	-17.288	-13.090	-21.932	-14.859	-17.247	-15.010	-18.850	-21.953	-22.837	-24.332	-24.308	-23.556	-19.290	-23.998	-15.904	-24.910	-21.074	-25.913	-23.361	-14.873	-31.020	-14.687	-17.396	-20.329	-22.911	-27.024	-31.821	-12.522	-20.647	-15.206
ABCB5	-20.185	-24.082	-19.651	-15.962	-22.069	9.104	-12.752	-19.817	-25.324	-28.378	-19.256	-17.776	-21.288	-12.793	-18.887	-16.372	-15.423	-14.837	-12.069	-26.241	-23.983	-16.801	-18.124	-15.384	-17.567	-14.331	-19.022	-19.268	-19.148	-20.853	-28.873	-26.769	-24.193	-19.977	-18.346	-25.356	-20.656	-26.591	-19.881	-20.353	-20.848	-19.677	-20.318	-25.161	-21.820	-27.252	-31.339	-15.966	-14.793
ABCB6	-21.466	-25.044	-20.183	-24.352	-16.674	-19.052	-24.498	-17.763	-28.310	-31.163	-22.499	-21.229	-24.925	-26.870	-11.768	-23.260	-30.586	-23.142	-24.327	-23.084	-33.301	-23.956	-18.019	-17.237	-21.792	-18.030	-20.181	-22.749	-16.332	-11.460	-13.957	-19.316	-23.433	-15.177	-20.760	-15.879	-16.511	-12.240	-18.134	-18.747	-20.996	-26.614	-22.668	-19.591	-18.649	-20.937	-13.327	-14.237	-9.004
ABCB8	-11.585	-26.985	-18.311	-23.534	-15.200	-13.956	-23.206	-25.897	-24.004	-14.961	-17.888	-20.724	-23.804	-20.641	-25.743	-29.449	-19.657	-18.847	-17.881	-26.656	-20.043	-17.779	-24.270	-23.734	-21.296	-27.835	-23.213	-25.334	-25.968	-22.412	-23.176	-21.282	-19.733	-20.660	-24.105	-24.645	-29.510	-26.378	-26.614	-26.534	-14.346	-14.961	-22.959	-16.767	-20.516	-26.551	-24.666	-18.363	-16.462
ABCB9	-21.678	-17.875	-21.050	-15.532	-22.234	-17.729	-17.377	-18.217	-13.986	-14.926	-10.488	-19.917	-14.920	-24.778	-19.428	-15.056	-21.467	-20.190	-15.412	-12.806	-19.159	-16.308	-16.324	-15.812	-14.461	-15.643	-13.461	-14.285	-27.728	-22.396	-20.575	-20.063	-19.594	-11.967	-15.106	-20.424	-18.441	-19.600	-24.139	-19.098	-27.399	-22.839	-23.719	-26.493	-23.470	-24.866	-18.474	-23.954	-21.872
ABCB10	10.131	-7.162	-4.931	-0.886	-2.107	-12.042	6.268	-3.004	-1.910	-0.328	-0.858	1.477	-4.166	-11.135	-15.642	-17.490	-5.247	-0.055	-12.536	-5.352	-11.673	-4.818	-1.324	-2.172	-7.639	-2.949	-12.038	-3.852	-5.987	9.918	-8.223	-2.372	4.490	-2.965	-19.796	3.897	-1.370	-6.601	-9.626	6.446	-4.857	33.387	-8.866	-15.158	-13.515	-10.351	-11.268	1.267	-3.505
ABCB11	-20.044	-20.120	-25.939	-18.564	-21.609	-18.475	-25.099	-22.197	-24.852	-22.927	-20.800	-15.316	-23.018	-21.170	-19.825	-19.931	-18.829	-21.745	-15.067	-24.470	-27.533	-20.538	-21.839	-15.534	-21.417	-19.117	-24.091	-24.503	-25.400	-17.821	-23.375	-25.125	-24.373	-28.744	-22.829	-30.947	-27.145	-22.736	-19.151	-28.327	-21.730	-28.596	-19.432	-25.022	-22.601	-18.060	-20.656	-22.593	-16.394
ABCC1	-23.066	-20.625	-27.151	-20.335	-22.072	-20.007	-19.700	-20.955	-21.707	-20.631	-21.106	-21.381	-22.929	-23.704	-19.648	-10.230	-31.902	-16.329	-18.567	-9.669	-28.010	-28.153	-23.934	-32.540	-20.449	-25.919	-21.238	-22.952	-23.574	-28.467	-24.283	-20.838	-20.646	-28.235	-20.290	-18.146	-25.601	-18.350	-20.386	-26.356	-13.848	-14.425	-26.223	-25.255	-25.627	-23.270	-35.329	-18.820	-23.979
ABCC2	-15.234	-19.260	-17.122	-15.938	-22.849	-20.755	-15.947	-18.471	-23.442	-20.325	-24.428	-19.797	-19.202	-15.480	-26.358	-20.869	-18.655	-18.641	-24.611	-19.614	-20.768	-20.537	-19.643	-23.237	-16.011	-23.518	-20.163	-19.007	-20.003	-14.743	-22.074	-17.517	-25.182	-24.497	-28.782	-19.572	-17.911	-7.924	-23.225	-17.906	-18.556	-15.329	-16.931	-24.418	-26.587	-15.601	-18.880	-12.806	-21.104
ABCC3	-17.654	-14.075	-11.490	-16.362	-11.706	-17.583	-19.951	-9.142	-14.256	-11.385	-2.723	-18.956	-15.058	-15.484	-5.931	-12.780	-20.251	-13.308	-15.688	-19.321	-16.989	-7.408	-10.393	-16.607	-16.105	-19.782	-15.182	-5.270	-19.498	6.233	-19.088	-10.623	6.054	-9.452	-9.420	-12.364	-10.286	-20.674	-8.773	-3.604	-13.346	-25.456	-15.446	-15.910	-22.402	-11.205	-17.210	-8.770	9.122
ABCC4	-31.249	-30.197	-21.027	-23.702	-20.154	-19.371	-18.905	-22.394	-23.615	-13.998	-28.682	-31.815	-20.310	-30.520	-22.223	-27.069	-29.087	-22.026	-14.890	-31.590	-19.527	-27.778	-24.318	-17.632	-19.091	-25.151	-16.378	-23.538	-31.258	-26.066	-18.552	-21.374	-21.215	-26.643	-29.348	-23.129	-24.200	-28.166	-19.747	-30.477	-23.277	-14.979	-15.652	-21.183	-31.131	-25.621	-24.766	-23.394	-19.787
ABCC5	-37.538	-22.018	-29.110	-34.609	-26.897	-27.119	-23.142	-27.274	-25.494	-36.165	-28.345	-21.991	-36.433	-31.974	-27.629	-25.909	-37.659	-25.788	-17.732	-31.085	-20.928	-21.183	-18.173	-26.319	-33.036	-34.899	-20.585	-27.386	-13.098	-21.189	-15.082	-21.925	-17.900	-21.324	-19.003	-24.543	-29.893	-17.437	-20.381	-19.207	-26.422	-27.565	-27.699	-17.055	-24.949	-15.079	-16.028	-20.938	-24.485
ABCC6	16.989	-4.744	20.066	5.446	-2.388	-9.730	4.963	-3.397	-7.602	-1.196	-2.668	-0.868	16.332	3.237	-2.785	12.458	2.193	-9.581	-15.100	-10.823	-5.560	-3.817	-2.833	-13.627	-1.186	-14.787	-0.529	-1.524	-14.806	-6.561	8.951	8.180	5.633	-8.743	2.837	0.891	-1.316	22.857	-12.490	20.360	12.420	7.717	5.876	-5.971	-7.090	23.075	-4.060	-3.726	29.383
ABCC8	-19.274	-21.162	-26.236	-24.387	-28.465	-0.849	-16.860	-19.759	-26.229	-24.709	-17.458	-26.884	-21.763	-19.229	-22.683	-22.503	-25.061	-22.449	-25.494	-18.955	-21.484	-11.040	-28.170	-26.588	-20.437	-22.339	-21.587	-20.064	-28.480	-24.392	-20.242	-25.646	-21.505	-25.270	-26.656	-25.339	-31.399	-25.368	-21.857	-25.287	-23.782	-26.482	-23.659	-24.536	-26.751	-26.338	-28.024	-22.741	-19.446
ABCC9	-19.047	-19.867	-25.330	4.689	-22.329	-18.442	-25.663	-9.462	-18.716	-18.214	-19.597	-17.087	-15.441	-21.211	-18.724	-21.311	-18.180	-18.209	-20.228	-18.443	-13.100	-21.637	-17.241	3.196	-21.968	-16.548	-18.943	-23.307	-25.075	-19.154	-23.617	-18.297	-18.564	-23.149	-21.755	-21.623	-22.166	-24.737	-16.471	-19.822	-18.425	-17.148	-20.761	-26.152	-30.632	-19.128	-16.803	-23.792	-21.577
ABCC10	-23.417	-19.064	-12.622	-23.710	-12.459	-5.070	-19.532	-14.072	-20.563	-29.234	-18.308	-15.467	-17.981	-12.656	-20.675	-15.189	-19.372	-10.129	-17.912	-5.832	-24.427	-15.623	-12.006	-9.829	-15.174	-15.654	-14.963	19.368	-18.616	-14.942	-10.659	-8.728	-24.613	-23.874	-13.166	-20.068	-10.826	-16.770	-10.715	-14.649	-10.905	-25.169	-7.729	-5.618	-13.229	-13.276	-13.210	-26.762	-14.774
ABCC11	-18.016	-15.006	-18.449	-30.190	-32.751	-16.684	-21.058	-30.269	-19.618	-23.313	-16.729	-14.387	-22.429	-27.509	-23.385	-20.420	-22.531	-13.645	-29.164	-27.131	-26.681	-23.991	-25.284	-28.996	-25.566	-28.712	-15.292	-24.459	-23.811	-26.764	-23.175	-20.679	-21.191	-19.442	-24.473	-23.944	-20.458	-19.650	-36.236	-28.670	-27.028	-26.731	-18.659	-27.539	-22.876	-27.080	-24.236	-34.191	-31.590
ABCC12	-27.276	-24.773	-17.741	-25.814	-22.815	-21.515	-25.698	-27.403	-20.831	-26.014	-22.185	-22.477	-24.956	-23.830	-19.951	-23.784	-25.648	-22.277	-22.269	-26.884	-24.461	-21.592	-24.652	-21.251	-20.197	-19.262	-26.250	-28.603	-21.114	-30.749	-24.290	-31.073	-29.646	-27.472	-28.168	-27.070	-18.363	-22.448	-30.673	-22.312	-27.653	-34.006	-27.807	-27.833	-26.392	-27.479	-23.986	-31.552	-26.559
ABCD2	-30.461	-23.610	-25.877	-18.824	-32.165	-20.549	-15.020	-22.654	-23.269	-14.632	-10.620	-21.272	-21.511	-25.362	-22.283	-22.702	-23.084	-10.680	-17.533	-15.302	-22.999	-24.121	-24.061	-24.641	-30.084	-17.227	-27.319	-24.498	-19.330	-23.312	-24.585	-14.085	-26.882	-17.457	-19.114	-28.014	-24.125	-25.433	-26.635	-22.375	-17.755	-19.761	-22.587	-19.242	-21.286	-26.459	-14.161	-23.244	-23.812
ABCD3	-26.841	-9.773	-30.524	-17.364	-24.670	-26.423	-28.141	-17.226	-19.737	-16.222	-1.426	4.092	-24.238	-28.080	-14.491	-16.844	-18.427	-20.314	-9.954	-13.114	-11.559	-22.509	-24.476	-14.323	-24.565	-13.678	-24.767	-25.704	-19.280	-13.056	-12.576	-20.982	-24.854	-8.315	-13.214	-14.461	8.180	-18.831	-14.196	-12.539	-17.995	8.051	-16.450	-16.419	-9.859	-15.690	-17.029	-10.399	-2.155
ABCD4	-10.603	7.663	-18.132	-12.334	-16.017	-14.617	-8.817	-18.400	-15.343	-8.227	-15.991	-20.960	-6.495	-15.302	-3.227	-16.195	14.278	-11.495	14.005	-7.212	-17.939	-13.810	-14.167	-8.732	-0.227	-10.606	-13.739	-15.672	-9.796	-9.998	-18.170	-14.285	-14.529	-20.237	-10.680	-21.336	-17.529	-15.513	-9.995	-15.559	-10.380	-7.769	-15.968	-17.326	-10.264	-18.605	-19.480	-10.102	-20.927
ABCE1	4.948	29.311	18.620	14.391	13.684	14.596	26.165	27.959	34.104	31.735	32.380	12.776	4.077	23.655	28.451	20.790	-2.320	17.483	44.589	10.535	17.111	27.199	38.652	32.564	14.847	38.246	27.229	35.581	19.648	20.846	8.123	4.401	27.736	34.104	33.613	36.418	32.489	-0.126	22.714	23.388	23.415	26.725	18.443	32.676	23.075	22.770	12.674	27.672	-2.089
ABCF1	20.334	3.113	0.067	10.033	8.709	30.261	26.849	14.711	9.459	15.728	-0.287	11.681	19.083	20.517	31.519	17.111	-3.433	15.503	16.424	15.615	14.570	22.135	21.259	21.815	6.793	34.381	25.119	26.263	12.164	13.778	29.082	29.281	10.403	6.413	12.608	9.159	23.718	5.956	11.293	4.734	13.330	1.898	32.599	23.105	15.826	4.916	13.140	7.871	5.617
ABCF2	-13.384	-7.553	-23.112	-23.020	-5.657	-17.174	-16.190	-24.895	-22.833	-20.135	-22.098	-18.418	-18.651	-17.893	-24.083	-18.337	-25.335	-3.839	-10.283	-27.750	-18.762	-23.005	-18.502	-19.917	-5.782	-24.253	-20.904	-22.487	-20.810	-11.500	-13.787	-13.510	-17.155	-7.203	-16.132	-21.721	-20.077	-22.532	-14.397	-17.548	-15.986	-17.992	-20.197	-15.340	-26.577	-17.967	-26.029	-0.075	-3.526
ABCF3	-26.513	-19.492	-26.283	-22.453	-15.370	-23.928	-16.808	-22.475	-19.813	-17.124	-22.281	-16.991	-28.756	-34.202	-28.225	-23.408	-26.150	-24.605	-21.733	-22.920	-19.522	-25.663	-18.394	-22.523	-21.562	-23.145	-26.131	-18.083	-17.510	-23.894	-8.762	-20.643	-30.297	-21.261	-20.926	-32.085	-25.291	-22.180	-25.974	-24.522	-21.518	-10.988	-25.097	-24.109	-24.163	-29.980	-28.392	-21.223	-20.442
ABCG1	-4.469	-6.505	-6.709	-9.051	-2.212	-4.066	4.190	-7.971	-1.399	0.813	2.695	5.700	1.910	2.498	-1.158	-11.469	5.975	8.267	10.972	-4.259	-14.506	0.590	8.339	2.254	-10.442	3.911	1.089	8.577	-4.688	2.589	-5.148	-1.935	-5.589	7.871	15.174	6.513	-3.670	5.700	-7.902	-0.812	0.824	-2.842	-5.352	12.205	1.206	-9.514	4.490	-11.118	-5.166
ABCG2	-24.640	-24.415	-31.176	-26.769	-31.126	-22.746	-30.661	-18.025	-24.531	-27.559	-30.343	-18.371	-25.783	-24.975	-27.567	-23.161	-25.721	-28.580	-26.630	-35.151	-26.414	-22.757	-30.786	-28.541	-29.508	-33.651	-29.451	-28.596	-24.306	-31.060	-29.655	-26.973	-28.366	-28.491	-20.717	-27.096	-30.149	-29.226	-32.000	-32.079	-31.093	-32.058	-23.691	-27.342	-18.757	-21.382	-25.108	-34.247	-27.940
ABCG4	-19.246	-17.600	-22.631	-24.310	-26.908	-8.346	-9.679	-22.145	-23.313	-28.678	-18.410	-29.669	-24.585	-22.564	-15.588	-17.352	-16.536	-19.120	-35.362	-20.106	-27.133	-19.538	-21.553	-25.407	-15.552	-18.084	-25.627	-4.863	-19.014	-17.376	-26.180	-24.432	-19.843	-26.406	-21.523	-21.836	-24.029	-21.283	-26.276	-16.438	-21.850	-26.503	-24.496	-19.319	-18.955	-18.783	-21.866	-16.433	-22.799
ABCG5	-14.665	-25.390	-31.898	-23.191	-26.660	-21.655	-20.032	-15.241	-27.593	-23.249	-25.730	-26.587	-28.703	-23.287	-13.258	-19.601	-18.572	-18.876	-25.307	-24.904	-29.851	-20.109	-23.616	-23.979	-18.794	-24.379	-27.301	-20.795	-15.412	-18.409	-23.257	-24.288	-22.679	-19.020	-16.429	-16.395	-31.143	-13.769	-23.428	-26.538	-26.588	-30.249	-18.892	-21.140	-20.286	-25.051	-16.327	-13.180	-19.497
ABCG8	-20.170	-19.162	-27.295	-20.711	-17.607	-22.751	-16.119	-25.258	-24.195	-14.916	-25.505	-25.832	-21.736	-22.955	-20.144	-19.274	-18.634	-20.891	-17.206	-14.293	-25.288	-24.342	-26.036	-25.055	-14.835	-20.492	-25.271	-22.440	-26.444	-27.191	-29.718	-25.977	-27.641	-21.079	-24.010	-19.924	-28.564	-25.216	-7.020	-28.239	-19.461	-25.022	-26.010	-23.199	-22.469	-17.074	-16.753	-24.147	-23.758
ABHD1	-22.164	-26.198	-23.526	-21.701	-16.650	-21.446	-24.854	-21.758	-27.568	-20.776	-21.537	-29.397	-26.529	-23.028	-14.461	-25.604	-19.925	-21.124	-15.834	-16.486	-24.226	-22.593	-21.999	-21.844	-12.313	-23.265	-25.255	-22.391	-18.847	-17.344	-16.092	-17.480	-23.622	-30.327	-20.883	-6.916	-32.276	-22.686	-26.549	-18.852	-22.982	-23.398	-21.781	-16.766	-23.534	-17.808	-20.402	-21.191	-14.033
ABHD2	-25.693	-22.892	-16.253	-17.242	-24.103	-24.272	-18.037	-19.815	-26.017	-9.403	-30.084	-16.810	-23.986	-17.945	-17.575	-23.111	-10.402	-20.491	-17.198	-20.816	-27.199	-22.242	-21.017	-22.434	-22.476	-23.103	-27.379	-25.700	-20.397	-17.988	-18.018	-26.500	-25.589	-20.851	-20.628	-19.532	-18.454	-12.095	-16.462	-26.374	-18.200	-15.450	-5.724	-21.172	-21.553	-20.742	-14.854	-16.020	-17.457
ABHD3	-25.036	-15.970	-18.357	-19.488	-16.144	-23.487	-22.662	-25.355	-25.440	-22.930	-17.136	-18.756	-22.108	-20.589	-18.938	-20.829	-16.945	-16.960	-16.020	-19.632	-19.202	-20.087	-23.004	-15.868	-19.891	-24.910	-17.161	-16.169	-14.571	-17.840	-14.793	-17.880	-17.802	-24.095	-14.395	-13.502	-26.152	-13.771	-16.505	-19.286	-19.921	-16.847	-11.601	-21.879	-22.172	-8.963	-10.326	-20.583	-20.770
ABHD4	-16.279	-22.269	-21.591	-18.050	-21.410	-29.872	-33.437	-22.187	-29.066	-27.756	-26.580	-28.766	-26.077	-25.135	-29.869	-13.513	-23.536	-28.685	-20.234	-24.652	-15.561	-25.509	-22.375	-9.368	-23.235	-22.801	-29.422	-20.133	-23.793	-22.177	-26.526	-22.100	-17.737	-25.397	-23.670	-20.902	-20.696	-29.749	-26.660	-26.664	-24.322	-17.415	-19.404	-24.658	-23.171	-20.428	-26.698	-30.187	-24.288
ABHD5	-28.024	-21.600	-24.233	-19.336	-18.359	-19.640	-22.988	-16.920	-23.521	-14.597	-19.573	-20.343	-13.333	-27.182	-17.500	-19.681	-17.504	-23.361	-27.520	-16.750	-25.677	-18.870	-23.285	-18.245	-21.633	-16.397	-20.834	-22.701	-22.447	-20.606	-16.066	-16.880	-22.935	-26.427	-20.784	-23.619	-22.565	-20.124	-24.722	-24.221	-17.802	-18.799	-26.226	-17.740	-15.186	-16.710	-23.770	-23.958	-24.963
ABHD6	-26.746	-24.410	-22.890	-23.854	-25.933	-16.055	-19.350	-16.936	-25.371	-21.884	-17.109	-30.178	-20.356	-23.611	-27.111	-23.932	-21.531	-25.242	-22.095	-20.874	-24.459	-19.782	-23.357	-19.903	-26.958	-24.572	-20.828	-28.096	-24.799	-20.151	-20.810	-27.542	-28.157	-24.621	-23.800	-29.468	-23.202	-25.385	-20.935	-27.968	-23.433	-32.209	-27.168	-22.489	-23.396	-28.984	-18.059	-24.143	-26.368
ABHD8	-29.621	-20.188	-19.974	-17.806	-23.080	-24.548	-17.020	-26.955	-16.602	-32.382	-18.450	-25.456	-22.720	-23.562	-30.096	-21.561	-23.599	-28.578	-22.842	-18.205	-25.840	-17.299	-16.764	-26.511	-21.291	-22.448	-16.079	-19.122	-24.978	-29.840	-13.203	-18.392	-20.330	-20.473	-27.093	-20.318	-21.460	-23.097	-26.574	-30.643	-30.349	-14.167	-25.859	-25.470	-21.122	-19.625	-34.053	-29.100	-28.336
ABHD10	-15.615	-24.332	-18.600	-11.436	-26.965	-13.308	-12.622	-16.625	-23.880	-22.897	-21.814	-18.159	-19.628	-27.270	-14.999	-22.331	-19.076	-20.265	-21.122	-18.916	-15.446	-19.772	-19.458	-19.102	-30.705	-19.184	-20.902	-18.716	-17.405	-16.869	-27.019	-28.329	-22.021	-23.423	-31.800	-20.457	-19.102	-12.806	-17.851	-23.199	-23.981	-23.475	-19.131	-15.583	-23.841	-26.014	-13.637	-22.806	-28.429
ABHD11	15.195	-2.262	-4.800	-1.732	3.350	-10.512	3.766	-17.555	10.326	4.293	12.839	-16.270	-3.019	-2.761	-1.452	-15.700	17.684	-15.382	-13.291	-12.104	-11.388	-6.665	-10.668	-13.595	-6.495	-9.054	-1.724	-7.751	-1.724	-12.185	32.905	-9.001	-16.300	0.260	10.950	4.689	-14.915	4.776	-7.373	-13.904	-3.412	-7.997	2.890	-13.787	-6.982	11.437	-0.770	21.284	13.597
ABHD12	-12.473	-33.676	-22.050	-20.490	-19.531	-15.625	-24.368	-20.126	-28.216	-22.414	-25.728	-26.460	-23.078	-32.585	-18.984	-27.762	-17.293	-21.437	-13.730	-17.045	-19.963	-18.434	-21.666	-26.194	-16.942	-20.131	-23.841	-30.618	-18.646	-25.773	-27.307	-24.998	-18.767	-22.452	-26.868	-22.954	-27.539	-22.426	-19.652	-18.916	-19.968	-14.813	-24.020	-19.304	-18.227	-21.858	-20.167	-24.902	-20.817
ABHD12B	-17.463	-14.411	-22.782	-15.552	-23.587	-23.639	-19.174	-23.412	-18.676	-26.178	-20.685	-30.103	-20.728	-21.138	-7.138	-23.888	-19.542	-23.175	5.601	-26.340	-12.286	-18.499	-19.141	-24.633	-30.902	-15.141	-15.107	-15.682	-17.312	-12.166	-14.803	-16.919	-13.229	-22.328	-17.445	-21.253	-14.315	-25.012	-21.218	-19.998	-23.229	-7.359	-14.103	-29.323	-14.535	-19.605	-28.979	-20.852	-18.083
ABHD13	-13.122	-6.246	-6.749	-0.802	0.098	-4.526	6.861	-13.706	-9.746	-4.943	-14.434	-2.761	6.913	-12.289	-11.205	18.620	30.196	3.421	-10.399	8.321	-6.626	-17.424	-10.326	2.511	20.711	1.749	-4.888	-12.837	-7.656	-7.055	-2.180	-3.571	-21.628	-8.014	-11.241	-8.781	-14.167	-1.794	6.896	-4.424	0.294	-6.556	-9.829	-4.553	-4.232	9.994	-12.509	1.661	22.219
ABHD14A	-20.460	-21.281	-14.617	-22.849	-20.450	-14.716	-12.214	-18.506	-20.828	-17.177	-16.735	-29.500	-16.294	-22.352	-18.474	-17.186	-21.449	-23.368	-16.597	-20.686	-19.183	-20.672	-21.440	-18.446	-26.438	-20.507	-26.678	-24.030	-19.480	-23.430	-26.206	-20.230	-24.210	-16.646	-14.188	-25.124	-28.010	-23.478	-14.537	-17.123	-23.001	-2.927	-18.944	-24.066	-21.389	-16.330	-27.360	-29.644	-18.698
ABHD14B	-30.346	-30.828	-12.224	-21.997	-25.124	-19.799	-8.955	-10.080	-25.411	-20.698	-16.400	-21.079	-18.012	-18.161	-25.029	-26.764	-28.247	-23.152	-13.175	-26.578	-20.379	-18.287	-20.987	-11.542	-24.642	-16.255	-22.047	-23.171	-33.974	-20.324	-28.128	-22.901	-17.776	-27.479	-24.618	-29.715	-13.521	-37.215	-21.783	-27.157	-21.078	-16.801	-32.324	-27.597	-26.479	-26.911	-17.951	-12.464	-20.478
ABHD15	-11.058	-25.555	-12.668	-12.085	-21.208	-22.928	-13.832	-17.119	-19.619	-16.974	-20.577	-12.837	-19.868	-22.554	-24.613	-21.033	-22.266	-19.926	-13.576	-19.637	-17.360	-23.458	-16.023	-14.621	-24.854	-23.463	-20.432	-18.633	-21.385	-17.357	-15.933	-18.783	-2.288	-10.668	-22.419	-11.017	-16.841	-13.203	-5.855	-10.423	-19.012	-18.760	-10.788	-1.935	-8.271	-0.984	-21.461	-4.146	-17.360
ABHD16A	-16.490	-12.946	-17.936	-17.189	-18.476	-4.912	-23.821	-15.126	-23.623	-16.463	-17.421	-19.801	-19.593	-16.200	-24.897	-13.155	-20.115	-17.681	-15.387	-19.667	-14.947	-23.431	-25.824	-15.829	-16.915	-19.325	-19.498	-8.854	-15.426	-21.062	-8.851	-14.011	-16.433	-14.478	-18.351	-10.609	-12.551	-2.864	-13.952	-12.864	-19.985	-24.042	-19.666	-7.673	-7.880	-11.099	-13.371	-29.932	-10.005
ABHD16B	-21.775	-26.746	-20.356	-23.670	-6.369	-21.470	-19.424	-26.567	-23.374	-20.391	-26.291	-18.903	-25.116	-23.119	-7.355	-21.693	-27.748	-20.523	-13.118	-27.868	-22.664	-21.739	-23.355	-25.876	-20.145	-18.715	-17.674	-18.915	-19.226	-11.897	-18.758	-26.209	-20.006	-26.349	-22.603	-28.476	-26.879	-13.482	-25.728	-15.964	-27.301	-18.430	-30.059	-15.033	-26.623	-20.074	-19.681	-16.247	-15.314
ABHD17A	20.147	7.927	5.777	-1.881	3.005	14.324	12.057	3.100	11.500	4.147	12.795	-11.105	-2.737	13.983	15.313	4.307	18.748	32.828	0.994	-0.868	19.830	23.105	6.861	11.249	-3.982	8.160	0.360	6.199	17.808	16.017	17.859	-0.370	41.762	1.316	15.706	-0.316	3.669	-2.221	10.439	4.535	10.714	26.387	17.133	12.353	10.033	8.653	22.741	-3.733	0.959
ABHD17B	-32.032	-27.127	-21.496	-24.058	-31.085	-35.417	-26.523	-27.427	-27.285	-27.916	-26.837	-25.670	-26.140	-28.390	-31.877	-25.631	-29.655	-31.985	-22.308	-25.637	-30.382	-36.560	-27.427	-26.559	-29.113	-26.650	-27.902	-24.822	-28.838	-28.447	-27.758	-23.835	-30.887	-26.546	-27.263	-26.542	-32.929	-18.588	-25.361	-18.093	-27.795	-25.373	-28.553	-28.080	-22.504	-19.043	-29.302	-30.174	-34.053
ABHD17C	-24.198	-36.358	-21.909	-19.151	-25.068	-18.753	-30.947	-26.034	-22.208	-21.804	-28.126	-26.804	-23.273	-25.634	-32.874	-28.423	-20.743	-22.575	-24.557	-19.344	-27.258	-25.199	-24.352	-27.159	-27.488	-27.666	-26.656	-19.158	-13.342	-27.577	-18.280	-22.559	-18.905	-21.587	-21.860	-22.839	-28.423	-22.744	-22.561	-24.490	-24.417	-26.129	-24.822	-23.542	-17.632	-24.857	-22.864	-20.006	-19.023
ABI1	-17.296	-8.551	-19.779	5.891	-24.849	-1.196	-4.992	-18.158	-23.126	-24.490	-28.414	-18.855	-14.210	-18.349	-23.036	-0.338	-17.389	-20.319	-26.187	-24.137	-18.238	-11.851	-14.291	-17.216	-17.714	-1.111	-1.269	-14.402	-16.187	-16.280	-17.865	-24.106	-23.710	-28.537	-29.548	-23.865	-45.906	-30.551	-17.283	-18.615	-25.951	-20.444	-19.320	-29.827	-21.542	-24.550	-30.947	-17.697	-30.870
ABI2	-32.177	-31.245	-20.622	-28.235	-20.984	-25.192	-22.609	-26.087	-22.052	-24.873	-29.548	-28.861	-30.464	-31.601	-28.906	-26.194	-29.211	-34.213	-28.866	-32.079	-32.852	-22.172	-31.623	-27.702	-24.214	-25.056	-21.994	-28.933	-35.122	-22.674	-21.345	-29.936	-30.851	-27.010	-27.764	-24.781	-26.964	-19.235	-24.394	-31.732	-22.880	-21.630	-23.579	-30.966	-24.498	-22.083	-31.728	-29.284	-27.410
ABI3	-13.806	-14.161	-1.716	-17.091	-19.744	-22.256	-19.730	-12.132	-18.504	-18.703	-13.195	-17.303	-18.996	-20.621	-15.682	-21.104	-22.527	-18.613	-22.777	-13.138	-11.017	-10.207	-18.428	-16.854	-14.339	-17.084	-15.355	-12.933	-15.917	-8.006	-24.293	-18.622	-13.597	-17.558	-10.445	-19.840	-14.087	-15.776	-17.291	-20.032	-18.389	-24.161	-21.629	-22.163	-12.576	-18.053	-13.668	-6.868	-13.982
ABI3BP	-23.496	-24.176	-24.951	-24.305	-25.570	-28.491	-18.153	-25.295	-24.614	-15.917	-24.452	-14.177	-25.742	-34.673	-22.869	-25.738	-21.585	-23.778	-20.202	-21.779	-30.281	-30.614	-21.784	-25.579	-25.721	-25.245	-23.454	-23.806	-25.447	-23.387	-27.707	-28.370	-31.220	-26.831	-20.714	-29.463	-20.630	-21.424	-24.283	-29.559	-25.031	-29.203	-23.542	-25.757	-31.001	-27.527	-23.351	-22.280	-29.441
ABL1	-22.439	-22.868	-20.015	-22.189	-16.238	-8.697	-23.919	-15.012	-17.826	-18.262	-23.262	-27.688	-19.939	-18.397	-31.105	-21.966	-26.984	-11.280	0.413	-20.532	-17.507	-16.984	-22.596	-13.467	-10.106	-25.019	-30.333	-5.888	-22.116	-26.939	-28.834	-24.924	-27.031	-29.902	-30.346	-15.268	-20.228	-25.045	-15.691	-19.419	-24.570	-29.281	-22.652	-32.852	-20.057	-23.177	-21.887	-21.952	-19.931
ABL2	-28.057	-23.203	-22.010	-28.851	-29.048	-23.940	-31.943	-28.484	-22.637	-31.939	-22.645	-35.043	-30.527	-28.128	-40.316	-23.029	-32.340	-23.777	-27.748	-24.920	-22.021	-26.443	-25.479	-27.828	-23.985	-27.841	-31.167	-23.620	-29.666	-21.734	-34.137	-30.597	-23.824	-37.659	-33.996	-23.269	-19.250	-24.380	-31.093	-25.974	-27.661	-26.465	-26.379	-34.202	-29.070	-26.262	-34.257	-28.620	-25.321
ABLIM1	-28.926	-23.777	-26.899	-16.163	-24.518	-22.294	-25.583	-27.015	-27.168	-19.231	-22.961	-20.539	-25.476	-22.868	-22.704	-20.091	-18.533	-32.294	-24.010	-15.652	-20.976	-23.171	-19.557	-20.825	-13.705	-23.146	-17.906	-22.027	-18.970	-29.801	-19.181	-19.249	-30.882	-21.212	-21.260	-23.791	-21.786	-18.970	-24.894	-21.825	-18.680	-19.428	-29.777	-20.670	-16.510	-21.480	-33.530	-25.817	-29.535
ABLIM2	-28.176	-24.094	-31.411	-26.409	-19.540	-19.816	-20.928	-29.945	-20.820	-23.530	-18.755	-31.109	-18.706	-17.104	-27.734	-26.574	-22.688	-19.685	-25.646	-17.078	-26.783	-18.419	-31.012	-19.145	-20.059	-21.014	-19.129	-23.895	-22.395	-17.918	-22.410	-21.255	-20.564	-15.630	-25.889	-25.609	-20.372	-34.106	-20.680	-23.318	-24.490	-23.542	-30.087	-28.271	-30.000	-25.071	-21.002	-14.665	-22.922
ABLIM3	-19.200	-25.955	-24.647	-25.588	-23.371	-10.500	-18.938	-16.756	-19.503	-30.291	-14.262	-29.279	-25.183	-25.013	-19.813	-15.827	-24.534	-23.739	-31.052	-23.873	-25.582	-19.164	-26.619	-24.130	-21.578	-31.437	-29.187	-18.854	-21.675	-20.318	-26.783	-24.904	-24.861	-20.865	-18.863	-25.699	-20.047	-23.941	-25.391	-24.543	-28.530	-30.727	-24.452	-26.801	-20.693	-22.121	-23.764	-26.710	-26.899
ABR	-4.025	-18.851	-18.997	-23.428	-10.132	-28.113	-15.117	-22.905	-17.438	-20.455	-17.821	-13.029	-17.123	-19.861	-27.328	-26.186	11.479	-22.636	-19.135	-22.194	-23.092	-21.121	-17.860	-24.018	-18.886	-22.692	-20.800	-18.738	-24.593	-7.817	-12.967	-24.875	-24.899	-32.243	-27.006	-20.715	-10.644	-21.236	-21.189	-16.921	-18.355	-20.249	-20.290	-22.517	-22.406	-12.129	-23.991	-22.008	-24.256
ABRA	-19.624	-22.556	-11.257	-25.745	-17.752	-10.251	-22.256	-6.799	-22.291	-19.529	-18.123	-17.477	-0.448	-14.767	-23.697	-23.647	-24.567	-21.170	-16.932	-13.107	4.077	-13.208	-23.259	-19.242	-20.080	-16.521	-14.010	-16.766	-22.140	-24.973	-24.884	-19.500	-14.939	-14.601	-26.766	-11.372	-8.342	-23.685	-13.862	-13.182	-13.223	-17.213	-19.962	-9.085	-12.988	-14.225	-18.792	-13.944	-15.060
ABRACL	-22.127	-26.628	-26.933	-29.629	-25.823	-26.023	-23.987	-20.176	-19.847	-23.680	-13.166	-24.708	-27.472	-23.851	-28.555	-25.639	-19.794	-30.485	-20.085	-23.852	-27.740	-24.577	-19.894	-22.598	-28.462	-17.495	-28.553	-25.138	-27.105	-22.927	-27.024	-30.812	-27.978	-22.678	-20.273	-27.191	-19.953	-20.545	-23.710	-27.714	-20.047	-24.099	-23.240	-24.864	-27.867	-21.585	-26.729	-23.937	-29.857
ABT1	2.786	-12.191	-8.528	2.589	-5.029	-17.774	0.766	-6.345	1.006	-5.486	-12.361	2.786	13.418	6.268	-8.575	-4.894	-8.164	-8.148	-14.833	2.498	-15.129	-13.289	1.066	-7.919	-12.492	1.372	-13.748	-3.873	3.488	-3.866	11.210	22.550	4.581	-4.768	-2.611	-1.602	-8.418	6.087	-8.836	-0.085	2.254	-7.778	13.801	9.402	-10.402	1.535	-6.949	-12.850	-18.968
ABTB1	-28.124	-17.760	-30.310	-24.796	-24.086	-20.112	-23.366	-20.650	-25.859	-23.139	-22.370	-24.515	-29.051	-26.646	-22.147	-19.328	-25.097	-20.267	-27.010	-25.086	-23.462	-22.919	-20.135	-19.078	-25.172	-23.536	-25.069	-18.231	-23.883	-25.614	-21.266	-25.677	-25.995	-22.112	-27.722	-27.139	-23.999	-20.856	-24.410	-25.142	-22.003	-24.318	-26.913	-19.999	-21.938	-26.685	-26.958	-23.926	-25.086
ABTB2	-30.534	-29.827	-30.527	-22.977	-27.199	-17.377	-33.234	-27.714	-29.367	-26.989	-29.014	-32.182	-27.230	-31.292	-31.862	-33.740	-28.879	-30.093	-28.306	-33.497	-19.020	-21.123	-32.751	-34.673	-26.728	-26.066	-30.643	-31.614	-27.100	-29.715	-29.412	-20.609	-14.700	-31.245	-36.461	-4.507	-19.382	-29.216	-20.677	-27.383	-32.499	-29.974	-19.974	-15.136	-30.352	-27.815	-23.811	-28.218	-30.210
ACAA1	-24.169	-15.863	-16.569	-17.102	-15.852	-22.341	-14.771	-15.288	-15.833	-11.732	-19.045	-8.904	-20.081	-15.860	-15.884	-20.743	-17.930	-20.017	1.513	-11.414	-20.524	-16.823	-15.753	-17.027	-21.997	-14.592	-24.805	-18.824	-15.912	-15.285	-20.438	-22.098	-18.647	-10.555	-16.168	-10.509	-15.181	-14.988	-16.837	-15.929	-15.975	-12.083	-14.663	-8.762	-13.374	-19.252	-15.741	-6.640	-18.963
ACAA2	-20.413	-15.574	-24.529	-17.529	-17.890	-21.863	-16.589	-16.840	-20.018	-16.306	-17.448	-17.437	-14.854	-12.368	-24.189	-15.084	-7.152	-16.486	-21.639	-19.790	-14.411	-14.718	-15.374	-6.635	-16.677	-12.976	-15.015	-18.507	-19.154	-16.461	-18.659	-15.106	-13.072	-15.347	-15.762	-19.184	-18.825	-14.863	-9.524	-16.951	-15.396	-17.406	-19.480	-15.652	-18.992	-16.676	-22.536	-12.441	-17.032
ACACA	1.712	18.798	-20.575	-9.787	-25.178	-5.183	-16.679	-7.639	-11.585	8.068	-11.409	-11.210	7.011	-4.313	10.478	0.766	-2.619	17.185	1.524	-18.069	-5.745	-17.808	3.780	-5.782	-17.819	-5.469	-1.566	-12.518	2.381	1.290	-24.718	-7.787	11.091	0.153	-17.417	-17.417	-6.924	-20.645	-6.153	-9.088	-6.575	-8.095	-4.998	-10.521	22.135	21.653	3.841	28.391	-15.603
ACACB	-18.288	-13.541	-22.521	-16.822	-19.784	-9.417	-12.240	-18.963	-23.708	-17.524	-10.826	-20.069	-12.909	-20.460	-21.173	-25.209	-18.000	-15.039	-19.549	-15.140	-21.705	-18.084	-23.059	-18.237	-13.013	-17.992	-22.623	-20.466	-13.769	-17.019	-15.497	-23.257	-26.124	-20.039	-18.769	-23.583	-21.057	-12.494	-19.452	-21.809	-16.556	-24.481	-21.093	-22.611	-16.207	-21.905	-16.252	-23.888	-16.980
ACAD8	-35.570	-22.295	-26.775	-30.572	-35.963	-19.573	-28.938	-33.667	-26.177	-28.214	-40.316	-32.937	-32.979	-37.786	-29.569	-28.042	-31.877	-30.255	-30.970	-35.682	-30.396	-34.290	-31.821	-34.334	-22.222	-30.161	-33.489	-19.040	-21.330	-21.358	-24.587	-19.749	-22.242	-28.099	-30.527	-25.385	-23.565	-26.451	-31.519	-26.694	-28.817	-29.332	-28.782	-23.922	-30.768	-29.911	-33.590	-27.758	-23.789
ACAD9	-23.180	-5.954	-11.801	-16.262	-2.022	-24.796	-23.303	-1.065	-8.836	-5.258	-18.062	-19.171	-19.091	-32.111	-18.100	-25.307	-14.395	-16.184	-16.327	-16.037	-12.466	-20.799	-14.060	-24.073	-6.515	-26.678	-18.566	-17.085	-1.575	-10.423	-2.636	-10.067	-15.764	-5.594	-13.240	-12.582	0.024	-16.048	-6.015	-14.535	-7.699	-8.985	18.217	-14.868	-17.216	-4.032	-3.339	-4.774	-6.611
ACAD10	-21.104	-15.875	-16.017	-21.491	-26.231	-10.771	-25.313	-21.914	-26.110	-16.228	-12.412	-28.149	-16.997	-23.116	-20.263	-17.378	-24.718	-18.154	-19.534	-22.607	-19.541	-24.096	-15.177	-18.213	-21.647	-24.883	-20.546	-19.311	-13.694	-17.056	-25.153	-17.047	-24.216	-15.923	-18.801	-20.272	-22.022	-25.103	-13.978	-13.718	-22.793	-15.309	-19.772	-21.721	-14.833	-21.700	-17.779	-25.120	-16.688
ACAD11	-24.196	-18.829	-22.595	-17.605	-17.342	-23.906	-21.311	-20.991	-19.523	-18.970	-18.990	-21.375	-24.338	-16.659	-19.159	-19.087	-17.357	-24.465	-22.631	-24.941	-18.467	-21.460	-17.242	-16.261	-22.429	-21.344	-26.794	-21.868	-21.379	-23.516	-25.464	-21.355	-28.928	-19.284	-25.396	-25.917	-23.877	-20.111	-24.232	-20.095	-13.716	-22.496	-29.063	-24.070	-21.567	-15.390	-22.055	-29.205	-25.033
ACADL	-24.866	-20.936	-11.747	-24.341	-30.996	-25.015	-23.903	-19.304	-22.613	-20.904	-21.803	-12.750	-27.304	-17.423	25.569	-22.094	-22.859	-24.681	-21.537	-23.795	-20.549	-17.729	-18.815	-24.693	-24.834	-23.024	-20.328	-16.915	-13.173	-13.208	-19.677	-20.960	-19.674	-13.587	-15.951	-7.562	-23.335	-4.938	-25.758	-8.658	-22.310	-7.408	-13.641	-12.063	-8.014	-17.838	-23.363	-15.891	-15.055
ACADM	-22.099	-20.601	-22.220	-19.187	-23.883	-23.000	-17.110	-20.716	-20.622	-31.698	-9.177	-19.934	-14.824	-17.050	-21.562	-15.864	-17.720	-9.790	-18.921	-22.134	-17.737	-23.008	-9.770	-21.854	-24.293	-22.611	-20.460	-20.347	-22.230	-21.596	-20.109	-17.205	-17.927	-15.693	-13.612	-17.161	-15.648	-15.100	-22.687	-13.706	-22.904	-21.135	-16.270	-26.333	-13.920	-26.694	-17.011	-24.464	-15.200
ACADS	-5.100	-14.671	-14.000	-21.476	-12.853	-1.986	-13.672	-11.695	-19.921	-16.296	-4.339	-8.544	-11.848	-19.917	-18.645	-19.011	-23.156	-4.706	-10.576	-11.734	-16.725	-12.134	-18.702	-18.209	-17.220	-13.688	-18.120	-13.616	-16.585	-14.686	-19.334	-20.176	-18.690	-11.339	-12.378	-25.324	-16.411	-14.524	-18.450	-16.209	-21.654	-22.345	-21.077	-22.388	-15.682	-19.943	-15.762	-18.317	-5.883
ACADSB	-22.433	-18.268	-20.070	-16.677	-11.640	-19.717	-17.613	-23.590	-16.906	-15.477	-26.014	-21.978	-17.420	-13.806	-21.476	-13.817	-12.279	-17.588	-17.181	-5.364	-23.351	-22.058	-21.829	-18.872	-13.938	-20.630	-15.875	-14.983	-15.234	-15.688	-17.313	-13.595	-19.226	-18.803	-19.080	-20.012	-20.700	-10.943	-10.204	-19.428	-11.454	-18.010	-18.012	-11.875	-13.478	-11.503	-14.647	-15.690	-15.453
ACADVL	-11.970	-15.678	-21.055	-22.159	-16.924	-28.661	-19.661	-28.429	-13.401	-13.649	-25.387	-26.238	-21.629	-31.081	-18.284	-19.287	-21.839	-23.521	-15.384	-17.740	-14.709	-27.195	-21.312	-18.881	-21.943	-17.473	-26.903	-27.591	-24.987	-18.900	-20.768	-15.775	-20.917	-17.838	-26.351	-17.754	-20.524	-0.886	-21.894	-26.149	-20.577	-12.713	-13.773	-20.680	-19.612	-20.341	-29.305	-25.693	-22.140
ACAN	-16.344	-22.198	-25.368	-24.827	-31.037	-17.038	-24.914	-17.523	-22.373	-10.620	-24.200	-18.694	-20.647	-16.352	-9.935	-25.442	-8.559	-19.723	-24.169	-27.213	-20.806	-19.519	-25.220	-19.843	-14.877	-19.735	-15.894	-13.874	-16.582	-17.845	-32.376	-18.881	-28.220	-28.652	-27.022	-32.559	-25.448	-17.551	-21.281	-16.532	-23.418	-21.895	-32.335	-27.051	-25.400	-21.066	-22.375	-11.296	-23.129
ACAP1	-18.173	-9.766	-13.975	-7.104	-18.170	-24.787	-18.361	-19.649	-11.899	-15.667	-20.986	-16.392	-24.055	-21.082	-13.864	-22.652	-6.454	-22.145	-20.450	-23.554	-16.966	-21.433	-17.704	-12.705	-17.702	-17.712	-17.490	-19.558	-18.978	-7.946	-10.639	-11.771	-17.564	-8.107	-10.113	-7.907	-8.528	-7.463	-8.810	-18.031	-18.944	-13.001	-5.172	-14.260	-14.599	-12.393	-14.407	-26.622	-19.475
ACAP2	-29.632	-10.803	-25.401	-17.113	-21.764	-29.103	-14.782	-30.262	-25.342	-24.369	-32.578	-28.935	-26.924	-24.533	-38.172	-21.766	-23.747	-27.770	-30.187	-20.856	-26.653	-18.597	-26.508	-27.776	-18.649	-10.286	-14.147	14.166	-11.959	-22.402	-20.302	-25.561	-32.011	-15.764	-22.216	-29.598	-15.452	-20.158	-21.665	-26.077	-14.167	-15.954	-22.629	-25.440	-32.144	-12.158	-19.200	-8.090	-26.419
ACAP3	-19.158	-12.916	-25.452	-22.972	-9.551	-12.397	-6.200	-19.901	-9.820	-21.269	-19.008	-17.858	-20.353	-15.846	-15.504	-21.580	-20.200	-18.557	-15.457	-22.466	-24.958	-19.755	-17.639	-19.659	-15.929	-13.847	-13.265	-24.667	-19.262	-14.672	-1.891	-10.948	-11.469	-16.819	-6.799	-16.163	-18.626	-17.190	-6.256	-17.277	-19.925	-20.711	-10.835	-9.790	-18.214	-13.785	-18.398	-20.873	-17.978
ACAT1	-33.381	-25.169	-23.674	-29.502	-26.093	-24.220	-29.345	-27.565	-27.653	-21.960	-23.204	-21.365	-28.431	-26.419	-29.992	-18.959	-21.997	-30.121	-31.048	-24.762	-20.651	-26.446	-25.396	-30.658	-19.958	-26.452	-27.839	-17.329	-18.974	-25.159	-24.652	-24.324	-35.345	-23.597	-23.329	-20.492	-26.479	-24.819	-27.443	-23.486	-27.454	-24.449	-21.214	-22.508	-29.286	-22.131	-35.298	-18.354	-24.742
ACAT2	-34.533	-27.082	-40.316	-35.859	-27.555	-31.934	-23.473	-32.317	-25.025	-29.245	-23.491	-24.099	-13.169	-31.898	-22.324	-34.035	-33.793	-33.177	-32.499	-34.496	-36.283	-31.356	-31.533	-34.508	-31.581	-32.665	-37.578	-34.461	-26.889	-20.474	-27.629	-29.098	-31.057	-31.420	-30.576	-35.265	-33.869	-23.412	-27.189	-26.574	-25.202	-26.788	-24.215	-29.721	-19.433	-28.635	-30.669	-28.051	-32.639
ACBD3	-21.803	-18.535	-17.819	-19.693	-19.974	-23.869	-31.491	-26.855	-24.478	-23.274	-21.323	-17.904	-20.646	-25.030	-20.005	-29.011	-14.037	-25.874	-21.693	-24.198	-22.234	-30.464	-25.345	-37.494	-14.128	-21.209	-22.113	-26.427	-10.439	-13.442	-28.882	-21.743	-10.264	-18.596	-22.412	-19.021	-20.161	-24.674	-16.034	-11.398	-14.774	0.238	-23.107	-14.268	-15.061	-22.872	-18.224	-11.409	-7.980
ACBD4	-13.129	-5.548	-12.907	-11.848	-22.051	-11.244	-18.128	-5.942	-16.442	-26.196	-22.646	-21.637	-21.454	-17.739	-14.825	-20.726	-25.939	-15.773	-12.916	-10.195	-21.450	-12.080	-11.000	-12.308	-15.228	-14.890	-20.314	-13.008	-21.265	-9.843	-14.716	-28.953	-6.910	-17.481	-14.937	-20.238	-9.931	-20.719	-18.257	-14.653	-16.698	-22.584	-15.198	-11.658	-12.809	-29.824	-20.510	-20.075	-30.149
ACBD5	-29.205	-14.487	-22.509	-15.979	-29.569	-27.012	-36.662	-12.821	-23.419	-27.162	-18.038	-26.599	-24.049	-32.265	-30.820	-18.371	-23.403	-31.728	1.959	-26.048	-24.369	-29.438	-26.356	-31.510	-28.306	-27.202	-30.324	-23.138	-25.745	-20.180	-18.332	-21.593	-21.964	-21.224	-25.140	-30.474	-7.760	-13.904	-24.982	-17.962	-20.200	-18.494	-28.275	-24.215	-16.081	-23.549	-16.380	-23.269	-27.783
ACBD6	-22.683	-22.566	-13.505	-26.873	-22.608	-23.861	-31.258	-29.968	-20.827	-36.119	-29.256	-26.166	-26.129	-26.473	-30.936	-26.211	-15.053	-26.315	-22.900	-24.010	-24.140	-26.665	-23.883	-17.503	-29.755	-31.979	-26.190	-29.284	-20.654	-19.725	-25.570	-24.243	-25.443	-27.263	-26.072	-24.247	-20.905	-22.144	-28.090	-24.146	-16.514	-11.166	-19.975	-28.885	-23.265	-20.334	-28.225	-29.646	-20.251
ACBD7	-21.023	-21.511	-22.927	-21.790	-20.853	-25.006	-28.916	-26.719	-30.558	-17.634	-30.386	-22.952	-24.144	-24.233	-20.456	-23.605	-19.432	-26.289	-18.511	-22.821	-26.913	-23.334	-23.068	-22.702	-14.931	-21.215	-25.657	-25.640	-42.826	-26.414	-28.347	-29.404	-27.056	-30.735	-27.188	-30.742	-33.146	-24.911	-30.272	-32.138	-26.272	-21.507	-30.510	-21.351	-28.143	-25.364	-30.146	-22.922	-26.329
ACCS	-31.279	-25.537	-26.071	-27.285	-19.639	-27.208	-31.543	-24.035	-20.893	-24.716	-17.455	-30.527	-20.425	-25.471	-27.133	-27.292	-29.400	-27.512	-29.151	-30.506	-25.524	-20.054	-20.257	-27.521	-31.826	-24.770	-20.427	-23.473	-27.179	-23.390	-26.766	-24.891	-22.081	-32.639	-35.922	-27.535	-19.451	-27.139	-31.506	-28.018	-30.636	-19.021	-24.956	-29.965	-26.710	-28.246	-17.630	-27.465	-20.811
ACCSL	-16.819	-15.836	-11.235	-19.074	-25.399	-16.662	-19.517	-5.004	-14.497	-22.359	-5.618	-22.985	-16.932	-15.049	-18.975	-28.296	-15.353	-21.732	-22.884	-25.975	-17.674	-9.409	-21.582	-15.640	-20.812	-22.976	-14.378	-18.841	-17.999	-19.577	-24.277	-14.632	-18.242	-17.962	-24.843	-23.260	-10.888	-24.397	-14.246	-21.846	-26.394	-17.887	-23.651	-14.314	-21.666	-15.756	-16.960	-12.696	-17.167
ACD	-3.832	-13.581	17.332	-17.286	0.766	-11.291	-13.306	-15.467	-9.719	-14.369	-15.756	-6.220	9.553	-9.385	4.900	-16.130	-11.105	-12.104	-8.382	5.859	-15.615	-13.206	-3.131	-21.547	-15.524	-5.410	3.599	-13.133	-11.763	0.445	-3.374	-0.306	9.937	-15.938	-11.355	-8.575	1.823	24.287	-9.051	10.384	-2.356	2.355	12.756	-7.889	-20.104	-5.883	-4.806	-4.844	-9.931
ACE	1.923	-9.816	-8.319	-8.583	-13.308	1.147	-14.833	-7.868	-23.353	-26.779	-8.446	-11.414	-27.249	-9.924	-7.738	-19.932	-16.165	-12.850	-21.814	-11.684	-23.844	0.318	-16.906	-13.629	-14.254	-20.349	-13.946	-12.850	-13.852	-8.267	-9.517	-11.172	-7.712	-5.639	-5.160	-7.584	-19.350	-13.976	-10.515	-11.315	-8.063	-12.264	-16.979	-11.669	-1.716	-20.767	-12.031	-1.316	19.909
ACER1	-32.704	-26.965	-31.228	-24.955	-31.288	-31.155	-29.203	-27.781	-33.437	-27.848	-30.000	-31.077	-33.651	-25.953	-30.951	-29.340	-30.146	-30.687	-29.505	-30.569	-27.843	-32.965	-22.496	-32.400	-28.585	-28.380	-35.218	-31.450	-35.218	-27.718	-25.913	-29.305	-21.858	-30.359	-26.198	-22.955	-24.891	-22.308	-29.945	-35.482	-28.858	-33.704	-32.382	-28.926	-30.416	-29.375	-23.174	-27.930	-29.812
ACER2	-30.597	-27.263	-22.799	-27.262	-21.203	-30.705	-28.622	-14.752	-28.082	-28.055	-25.736	-17.815	-28.176	-26.066	-19.640	-26.201	-28.822	-28.408	-22.425	-32.376	-29.738	-31.529	-22.765	-24.321	-22.937	-23.152	-23.562	-28.387	-26.438	-27.042	-22.614	-22.473	-22.147	-23.214	-28.242	-30.139	-31.005	-24.141	-26.305	-21.146	-24.430	-29.404	-27.748	-30.665	-30.905	-22.072	-19.286	-20.913	-26.436
ACER3	-23.215	-19.680	-27.615	-32.165	-26.356	-22.668	-28.891	-24.059	-30.454	-33.455	-28.982	-32.685	-29.388	-31.442	-29.678	-28.613	-30.288	-28.528	-31.618	-26.734	-23.132	-15.831	-24.021	-32.783	-26.489	-25.434	-31.641	-14.501	-28.731	-21.473	-24.428	-30.894	-27.689	-14.319	-15.648	-26.982	-22.698	-23.473	-28.349	-27.379	-29.172	-20.002	-18.057	-27.256	-23.669	-29.080	-35.314	-19.728	-24.745
ACHE	-9.343	-0.420	-9.292	-11.642	-7.880	-13.870	-3.647	-7.821	-8.777	-23.704	6.963	-10.220	-16.450	-10.536	-19.171	-14.641	-7.634	-15.815	-3.463	-24.028	5.136	-13.802	3.407	-9.212	-7.383	9.534	-10.570	2.092	-11.904	-17.503	-0.608	-4.744	-8.616	-10.030	0.510	3.854	-8.854	-3.817	-7.404	-5.434	-9.592	-1.138	-2.849	-7.373	4.705	-17.679	-19.043	-10.158	10.694
ACIN1	21.203	1.302	25.978	8.377	12.057	-9.337	16.332	2.953	8.013	16.261	11.032	13.531	-1.952	4.674	-10.217	-11.197	-0.257	9.800	0.544	-9.365	10.795	4.386	4.978	13.484	8.913	2.182	11.832	11.070	-2.644	15.102	23.075	3.812	9.918	-0.085	-8.140	17.684	2.825	-6.438	8.951	4.248	2.524	5.462	7.187	7.100	16.864	3.448	2.563	-24.260	21.314
ACKR1	-22.278	-19.901	-11.734	-21.940	-16.206	-15.416	-12.733	-20.856	-16.844	-22.121	-16.480	-22.024	-17.244	-16.983	-9.859	-13.789	-14.431	-17.740	-25.017	-20.776	-18.669	-18.487	-22.368	-17.537	-11.864	-19.704	-21.262	-17.672	-16.313	-14.467	-24.700	-21.823	-19.687	-17.996	-22.028	-15.901	-14.147	-25.789	-14.683	-20.424	-17.910	-20.885	-18.758	-22.696	-22.138	-14.590	-18.124	-22.460	-9.770
ACKR2	-27.477	-28.578	-26.214	-24.629	-24.914	-29.821	-21.291	-24.351	-26.063	-21.076	-21.484	-27.805	-25.464	-25.879	-21.734	-22.313	-23.118	-28.002	-16.403	-25.984	-23.886	-19.095	-20.839	-21.615	-29.294	-20.726	-26.223	-25.758	-24.249	-33.765	-24.476	-28.811	-31.723	-28.885	-23.910	-22.081	-22.637	-29.559	-25.095	-28.868	-24.872	-25.521	-28.372	-30.890	-25.228	-25.463	-23.848	-26.503	-24.341
ACKR3	-26.316	-28.347	-28.212	-25.646	-27.195	-20.135	-28.372	-24.664	-27.996	-16.847	-29.672	-18.926	-26.977	-21.380	-22.189	-28.360	-29.712	-29.877	-27.221	-21.029	-30.742	-20.255	-27.812	-25.817	-25.735	-18.892	-21.921	-20.014	-28.287	-26.561	-25.268	-28.933	-26.199	-24.065	-13.184	-21.425	-22.917	-23.866	-32.888	-24.626	-27.113	-23.272	-25.056	-20.428	-12.429	-22.050	-25.403	-20.844	-24.769
ACKR4	-14.476	-17.163	-16.457	-13.657	-16.451	-15.241	-10.954	-10.345	-9.222	-13.291	-1.558	-16.180	-12.462	-15.753	-12.725	-12.015	-16.556	-7.400	-11.347	-12.793	-14.794	-9.159	-18.251	-1.486	-10.558	-11.480	-17.692	-8.689	-9.054	-6.828	-14.101	-9.672	-10.207	-17.685	-10.053	-18.739	-15.347	-7.716	-13.159	-14.891	-9.564	-16.526	-18.529	-10.782	-15.864	-4.299	-17.203	-13.001	1.934
ACLY	9.937	1.861	-8.575	-29.425	2.890	-8.351	-3.691	0.680	4.535	14.166	-15.858	-43.129	10.634	-19.363	11.070	-10.782	-23.450	-23.723	-19.771	-21.800	-9.695	-6.004	-0.802	1.785	-8.239	-30.068	16.989	6.598	2.498	17.933	-34.279	8.248	13.868	5.384	-15.647	-12.323	7.683	-24.872	6.793	-20.629	-14.276	21.680	-10.064	-19.852	21.625	-1.759	-7.941	21.101	-8.156
ACMSD	-32.058	-21.586	-31.862	-23.925	-21.106	-26.374	-25.936	-22.236	-27.432	-16.782	-31.576	-24.011	-24.250	-22.994	-23.039	-24.723	-22.571	-30.065	-32.260	-24.287	-28.657	-31.683	-25.132	-22.194	-19.465	-19.794	-28.306	-32.449	-26.768	-15.802	-16.356	-24.706	-24.433	-25.660	-19.576	-19.786	-26.124	-20.387	-23.024	-24.574	-25.097	-21.348	-27.307	-20.039	-27.439	-13.924	-22.739	-22.198	-28.969
ACO1	-23.979	-20.348	-20.297	-19.001	-21.797	-28.513	-28.331	-22.709	-23.904	-17.491	-22.420	-22.359	-22.177	-15.775	-29.342	-17.006	-25.772	-28.517	-23.935	-22.565	-20.315	-24.938	-21.771	-26.287	-24.104	-18.547	-23.816	-24.994	-22.180	-13.394	-10.636	-22.818	-28.032	-18.947	-27.581	-20.882	-22.098	-23.191	-22.123	-27.164	-30.155	-16.638	-24.181	-21.507	-22.175	-24.535	-31.207	-27.073	-26.083
ACO2	-14.597	-16.394	-0.055	-14.128	24.001	-13.221	23.130	19.263	19.989	-12.004	35.085	-16.336	-18.214	5.747	-18.195	-23.170	-2.499	-0.296	-3.948	26.165	-20.897	37.678	2.472	-14.103	8.248	34.221	-3.832	-2.212	17.958	30.196	39.051	16.518	-5.100	-20.030	-19.326	-1.027	1.737	-19.002	-13.745	-5.657	7.205	-21.173	-15.618	13.463	-1.706	14.755	24.351	-22.412	19.699
ACOT1	-18.162	-16.959	-22.145	-25.249	-26.728	-32.306	-32.817	-34.496	-38.635	-30.355	-25.189	-26.433	-21.819	-27.740	-15.300	-30.594	-22.956	-35.518	-16.188	-22.681	-29.553	-25.021	-17.977	-32.159	-30.071	-20.759	-28.447	-23.401	-32.665	-14.700	-29.681	-30.184	-30.226	-20.953	-29.090	-30.130	-39.564	-22.586	-29.851	-18.496	-34.202	-26.845	-23.438	-26.774	-30.820	-35.778	-23.100	-35.498	-45.296
ACOT2	-19.801	-16.543	-22.548	-15.831	-19.896	-21.969	-17.931	-22.879	-16.296	-19.955	-25.769	-11.856	-20.490	-17.014	-20.186	-18.209	-13.934	-21.135	-9.431	-19.570	-28.680	-21.204	-14.824	-25.545	-24.170	-15.912	-18.554	-16.906	-19.857	-20.247	-19.532	-21.991	-15.214	-15.055	-17.254	-18.010	-16.097	-16.662	-14.646	-18.016	-17.312	-21.863	-26.062	-20.346	-18.586	-22.161	-13.735	-11.218	-21.597
ACOT4	2.009	-11.398	-16.160	-12.011	-18.201	-16.160	-17.471	-1.891	-18.935	-5.674	-14.953	-21.314	-10.706	-14.630	-5.898	-12.819	-19.675	-6.038	-2.437	-13.276	-12.414	-13.322	-13.527	-17.615	-15.145	-12.816	-10.494	-6.449	-3.318	-4.039	-12.899	-5.639	9.800	-8.944	-5.399	-9.181	-15.342	-0.518	-3.397	-1.785	-8.689	-6.695	-0.984	-0.448	-8.555	-12.960	-12.809	-6.665	-4.992
ACOT6	-15.939	-20.037	-28.557	-14.672	-19.667	-22.514	-21.144	-19.654	-23.011	-25.217	-22.842	-24.492	-26.120	-18.796	-15.852	-24.017	-24.341	-23.897	-3.852	-17.824	-26.965	-24.961	-24.310	-17.732	-19.443	-21.155	-16.497	-16.146	-12.587	-16.609	-20.097	-17.256	-18.027	-17.251	-17.261	-20.706	-15.847	-22.836	-17.076	-21.815	-15.153	-19.328	-17.803	-21.576	-25.574	-20.066	-15.075	-24.657	-23.557
ACOT7	-26.009	-24.988	-33.422	-31.655	-26.015	-23.643	-26.616	-26.466	-23.382	-32.950	-31.478	-17.840	-29.068	-26.556	-30.433	-25.318	-26.625	-28.515	-22.727	-19.271	-13.494	-22.380	-25.384	-28.069	-24.512	-27.833	-30.572	-34.845	-26.903	-28.157	-26.887	-24.523	-22.072	-24.618	-30.304	-31.693	-25.054	-24.190	-27.195	-29.703	-23.658	-15.069	-21.229	-22.209	-24.276	-16.079	-24.170	-22.136	-29.721
ACOT8	-20.083	-14.520	-2.388	-20.966	-29.321	-15.044	-20.067	-21.041	-25.403	-19.200	-17.029	-21.539	-25.113	-20.831	-22.165	-21.502	-11.043	-30.572	-0.690	-20.169	-24.397	-15.956	-13.994	-19.692	-16.654	-25.318	-13.419	-21.726	-24.113	-23.132	-21.838	-19.293	-28.128	-24.116	-26.833	-18.451	-27.800	-15.058	-26.952	-13.839	-18.937	-20.780	-3.080	-11.884	-24.483	-30.691	-19.065	-16.757	-20.136
ACOT11	-24.211	-24.872	-24.887	-21.957	-19.755	-25.237	-18.168	-21.892	-22.145	-18.140	-23.425	-15.342	-17.944	-18.801	-20.768	-24.090	-18.410	-16.431	-28.742	-16.740	-20.277	-16.051	-19.968	-18.443	-21.162	-32.758	-24.716	-30.396	-23.719	-14.021	-23.139	-25.301	-32.101	-20.886	-13.133	-29.986	-25.362	-17.860	-16.087	-14.695	-14.995	-18.782	-19.366	-25.321	-16.741	-17.494	-16.255	-11.787	-15.581
ACOT12	2.602	-3.633	-8.662	4.219	-14.409	-0.669	1.628	1.124	-1.186	-1.269	2.080	-14.121	-2.081	-3.802	4.461	5.700	13.597	-6.853	9.534	-7.481	-1.478	9.064	-5.571	19.209	3.005	4.535	-8.959	1.675	-6.690	-3.762	-11.848	-13.338	-13.771	-3.271	-3.762	-6.635	-13.336	-7.813	-2.533	-10.255	0.668	-6.561	-1.363	-13.278	-5.650	-9.477	-4.737	-3.996	-9.995
ACOT13	-28.329	-29.752	-21.764	-24.109	-14.318	-17.042	-28.294	-29.221	-18.441	-23.061	-22.849	-22.980	-19.479	-22.184	-25.295	-21.947	-23.081	-23.070	-16.581	-34.169	-25.664	-28.764	-22.836	-21.431	-22.431	-22.752	-18.907	-24.147	-21.046	-19.774	-31.233	-22.222	-20.744	-32.888	-27.980	-17.435	-23.164	-27.141	-21.117	-25.155	-23.826	-21.499	-23.627	-2.491	-22.710	-9.167	-27.279	-23.027	-17.944
ACOX1	-7.189	1.232	4.133	-8.857	-14.346	-12.485	-10.715	-9.846	-2.271	-12.916	13.755	-8.211	-21.406	11.597	-4.185	9.591	-16.071	-11.436	45.360	-15.670	4.355	-0.619	-2.563	-15.031	-9.733	-0.338	-7.260	-10.235	-26.189	-14.452	-20.622	-24.492	-22.026	-14.140	-8.955	-16.635	9.328	-20.402	-17.612	28.849	-18.542	-24.522	-15.004	-19.546	-7.324	-19.014	-8.018	-25.356	-8.450
ACOX2	-23.085	-14.916	-16.556	-11.547	-18.095	-15.954	-10.289	-15.305	-20.786	-19.728	-11.601	-30.265	-20.176	-13.357	-2.808	-16.789	-19.359	-26.601	-14.041	-24.038	-16.991	-15.784	-17.183	-19.011	-26.095	-16.995	-18.770	-21.260	-19.540	-15.167	-22.222	-19.755	-16.629	-26.379	-16.888	-28.877	-21.507	-16.611	-22.912	-18.622	-31.253	-17.494	-22.770	-23.604	-25.189	-18.326	-29.718	-24.487	-25.414
ACOX3	-22.578	-21.354	-15.155	-15.891	-21.074	-14.589	-16.727	-18.275	-18.305	-16.539	-23.433	-27.882	-22.330	-21.300	-19.564	-16.490	-13.581	-20.021	-15.857	-17.615	-16.004	-9.672	-14.147	-11.414	-17.428	-17.339	-15.290	-13.434	-17.151	-22.500	-26.683	-24.165	-18.320	-20.033	-21.367	-19.187	-18.437	-26.080	-13.886	-23.544	-22.480	-18.251	-21.186	-26.394	-12.645	-24.925	-26.032	-19.229	-21.332
ACOXL	-15.305	-11.838	-28.445	-9.557	-26.493	-10.750	-12.315	-14.045	-14.130	-17.053	-26.977	-8.892	-16.539	-4.085	-7.278	-9.019	-19.484	-22.127	-20.875	-9.015	-16.162	-18.409	-20.175	-11.235	-17.097	-13.471	-14.411	-18.858	-13.676	-6.646	-19.381	-20.096	-26.087	-15.840	-9.306	-18.726	-13.732	-17.708	-17.356	-10.473	-12.063	-15.917	-10.175	-22.501	-19.566	-15.806	-11.191	-7.283	-16.195
ACP1	-29.041	-27.445	-25.349	-34.006	-17.464	-30.607	-31.949	-25.354	-25.789	-28.392	-35.988	-28.362	-32.838	-35.589	-30.610	-28.000	-32.394	-25.521	-26.057	-28.225	-25.479	-29.337	-24.662	-30.582	-27.078	-23.475	-37.179	-34.106	-31.069	-29.914	-28.135	-28.265	-21.341	-28.550	-23.138	-30.443	-27.668	-38.398	-35.202	-22.247	-29.877	-10.473	-29.669	-37.835	-21.727	-30.576	-27.636	-17.470	-16.291
ACP2	-19.570	-14.362	-33.080	-19.960	-16.890	-18.694	-21.887	-15.182	-13.467	-19.826	-12.380	-17.613	-21.540	-15.407	-26.479	-14.837	-16.691	-24.279	-22.117	-21.576	-16.868	-19.730	-16.685	-22.546	-20.596	-20.103	-17.129	-22.716	-15.531	-18.874	-15.548	-12.245	-14.433	-22.774	-23.728	-14.659	-20.971	-13.973	-18.191	-21.356	-16.230	-15.189	-23.541	-20.818	-23.812	-24.608	-13.085	-11.886	-19.467
ACP5	-28.822	-26.788	-22.471	-22.311	-22.407	-26.858	-23.845	-24.497	-20.403	-27.697	-18.434	-30.252	-30.531	-22.255	-22.891	-34.416	-29.200	-25.623	-26.017	-23.107	-31.991	-28.252	-26.757	-25.467	-22.232	-25.371	-17.782	-16.559	-21.573	-30.951	-28.822	-18.832	-19.167	-25.315	-26.805	-18.918	-18.384	-25.345	-25.953	-36.407	-25.995	-25.407	-30.836	-26.627	-25.604	-26.549	-24.678	-29.321	-29.323
ACP6	-20.999	-18.951	-23.077	-18.274	-19.319	-21.170	-16.890	-22.524	-19.083	-18.930	-15.082	-24.470	-18.433	-18.025	-14.672	-17.887	-18.310	0.284	-22.770	-22.820	-19.262	-20.400	-20.818	-15.680	-16.985	-19.008	-23.200	-18.610	-17.397	-16.325	-25.341	-19.725	-17.642	-28.519	-22.708	-19.433	-17.400	-13.484	-25.631	-22.061	-7.712	-13.122	-13.416	-18.035	-10.178	-7.809	-10.087	-22.942	-16.066
ACPP	-18.885	-17.900	-18.145	-18.210	-17.122	-24.518	-17.376	-18.495	-14.506	-11.350	-16.602	-22.504	-19.116	-16.029	-19.111	-19.342	-23.682	-17.951	-16.714	-29.695	-7.648	-13.525	-11.172	-6.464	-16.081	-15.295	-15.967	-11.271	-11.934	-17.999	-25.948	-17.152	-12.615	-10.744	-15.844	-15.831	-20.546	-24.715	-17.242	-14.698	-20.088	-8.026	-16.975	-13.872	-21.154	-25.060	-11.299	-15.739	-19.304
ACP4	-16.432	-22.954	-21.929	-29.066	-20.993	-27.236	-30.368	-31.728	-18.981	-25.918	-31.188	-25.848	-20.891	-18.339	-21.757	-31.009	-22.469	-25.829	-32.058	-21.429	-30.118	-31.795	-26.505	-31.533	-24.529	-28.347	-24.908	-26.219	-17.169	-25.217	-22.386	-26.471	-28.639	-21.162	-16.881	-20.861	-29.470	-23.396	-20.901	-17.611	-19.975	-10.992	-19.219	-27.054	-20.685	-26.150	-21.852	-25.840	-27.902
ACR	-12.920	-25.315	-14.476	-27.221	-7.468	-11.922	-17.810	-17.377	-2.022	-21.762	-23.050	-30.878	-10.182	-14.306	-21.716	-21.002	-23.032	-15.852	-22.652	-23.635	-24.287	-21.618	-23.873	-31.424	-19.609	-21.459	-8.454	-23.967	-21.238	-11.868	0.555	-10.132	-18.763	-15.318	-18.799	-18.813	-11.074	-24.626	-17.490	-2.549	-12.845	-8.544	-20.878	-7.712	-15.728	-18.860	-12.531	-24.908	1.861
ACRBP	-14.831	-14.539	-20.003	-25.175	-19.010	1.206	-18.538	-21.571	-16.564	-19.301	-18.737	-17.441	-13.649	-24.406	-14.406	-20.390	-17.258	-20.598	-19.614	-26.908	-15.100	-18.241	-19.370	-23.718	-18.499	-21.330	-22.524	-19.469	-25.870	-19.990	-26.797	-19.780	-20.879	-26.887	-22.615	-22.967	-30.731	-22.083	-17.811	-16.808	-30.396	-26.675	-18.806	-26.068	-21.153	-31.097	-18.544	-25.574	-20.966
ACRV1	-33.357	-26.043	-29.584	-26.019	-26.216	-27.940	-29.213	-37.835	-28.574	-25.833	-28.822	-30.047	-31.601	-29.998	-25.847	-30.651	-26.528	-27.492	-37.741	-29.323	-34.661	-34.699	-34.870	-32.950	-28.000	-31.595	-31.693	-31.143	-29.058	-20.886	-31.795	-28.488	-31.605	-32.758	-33.590	-31.057	-33.974	-26.473	-35.433	-27.576	-31.249	-31.117	-33.430	-25.399	-33.641	-29.364	-31.771	-27.096	-32.388
ACSBG1	-20.177	-25.867	-24.848	-26.199	-27.299	-17.390	-18.706	-24.164	-26.824	-15.605	-30.402	-24.361	-28.053	-23.860	-21.227	-17.597	-24.594	-21.083	-25.769	-28.744	-29.307	-21.785	-21.572	-24.434	-19.333	-26.640	-20.909	-27.054	-29.435	-21.522	-25.942	-23.050	-30.368	-33.242	-23.236	-30.055	-19.607	-23.082	-20.581	-28.406	-23.081	-27.553	-17.673	-30.372	-28.596	-24.979	-29.289	-33.582	-24.972
ACSBG2	-19.517	-15.490	-16.212	-13.316	-17.206	-16.577	-17.411	-16.995	-13.271	-17.846	-14.767	-14.924	-20.287	-16.366	-16.526	-13.928	-20.118	-20.681	-23.761	-16.501	-12.139	-18.198	-22.714	-22.754	-14.548	-17.132	-25.061	-26.340	-15.478	-23.188	-15.148	-8.090	-15.879	-17.607	-12.117	-15.411	-25.680	-13.340	-23.245	-20.018	-15.846	-17.548	-13.751	-21.705	-16.022	-15.119	-25.245	-20.984	-17.148
ACSF2	-11.028	-11.999	2.267	-15.443	-28.273	-12.441	-15.703	-17.257	-13.322	-18.838	-11.500	-21.175	-23.554	-20.839	-10.814	-27.465	-22.223	-24.397	-20.132	-18.318	-20.846	-9.320	-16.808	-18.702	-19.069	-20.924	-6.309	-14.974	-27.046	1.232	-14.425	-9.915	-7.310	-13.920	-8.941	-20.391	-12.680	-18.920	-24.180	-16.007	-11.363	-14.988	-26.894	-18.434	-16.086	-18.574	-10.957	-30.561	6.397
ACSF3	-19.605	-23.128	-30.958	-23.942	-19.691	-13.244	-20.183	-17.804	-15.376	-27.535	-18.958	-19.439	-17.992	-22.098	-13.822	-24.793	-24.738	-17.471	-27.565	-18.416	-29.763	-16.395	-19.410	-23.146	-25.733	-18.483	-18.447	-24.069	-24.131	-19.132	-17.247	-24.369	-21.123	-16.817	-20.038	-23.450	-16.015	-14.023	-26.057	-20.067	-19.513	-13.456	-27.429	-28.218	-19.769	-24.814	-25.921	-25.259	-22.867
ACSL1	-20.758	-18.607	-22.027	-25.333	-26.588	-25.693	-21.301	-19.003	-18.332	-27.312	-24.149	-21.473	-19.792	-24.978	-21.439	-21.451	-21.610	-25.542	-23.462	-20.713	-26.871	-16.141	-24.730	-24.439	-21.255	-19.267	-22.646	-20.544	-18.315	-18.236	-23.166	-17.263	-19.216	-12.887	-15.812	-18.510	-20.595	-21.014	-18.551	-8.227	-16.979	-22.682	-19.900	-23.518	-8.963	-14.109	-20.628	-17.752	-25.549
ACSL3	-12.277	21.735	-12.972	-3.975	-21.300	-18.462	56.337	11.091	-9.127	-9.938	3.265	3.854	-18.553	8.484	39.153	-13.994	-10.791	-10.911	15.385	2.355	-14.272	-10.829	-7.495	-16.473	-17.530	9.310	-18.151	-3.726	-14.590	2.563	-12.661	-8.716	-7.422	30.775	-0.984	5.462	13.072	8.784	-10.185	29.768	-16.204	-9.770	-10.267	-14.417	-5.154	36.972	-5.048	2.915	-8.591
ACSL5	-19.175	-30.524	-27.830	-30.867	-24.995	-26.764	-24.092	-25.696	-26.936	-35.329	-31.085	-27.384	-27.527	-21.228	-27.657	-28.698	-28.277	-28.028	-33.185	-22.543	-24.270	-30.647	-29.332	-30.981	-21.319	-31.939	-29.881	-23.295	-26.049	-21.166	-33.110	-23.659	-26.365	-31.139	-29.721	-30.317	-25.954	-18.135	-28.897	-20.052	-31.810	-26.574	-32.021	-33.414	-24.554	-29.248	-28.740	-29.523	-27.683
ACSL6	-21.787	-12.257	-19.780	-18.277	-25.607	-0.015	-27.403	-24.282	-27.562	-21.016	-15.785	-24.149	-23.946	-21.454	-19.395	-8.267	-11.585	-17.222	-24.466	-26.376	-26.827	-9.846	-17.648	-15.394	-20.877	-13.240	-22.989	-17.289	-25.029	-17.804	-18.665	-24.746	-23.866	-19.759	-16.513	-18.572	-24.811	-15.028	-18.875	-28.417	-20.868	-19.920	-23.271	-30.349	-21.719	-23.830	-21.480	-24.255	-28.149
ACSM1	-21.557	-29.185	-27.770	-20.421	-28.661	-30.683	-22.189	-24.308	-26.971	-20.929	-29.004	-26.358	-27.912	-32.159	-29.587	-26.069	-29.929	-28.987	-28.806	-32.047	-26.053	-28.040	-29.836	-33.124	-34.845	-28.668	-28.615	-18.958	-23.911	-33.021	-24.186	-22.564	-29.598	-27.776	-25.409	-22.193	-19.354	-19.184	-23.580	-24.560	-24.683	-32.493	-25.359	-24.563	-34.213	-28.583	-28.742	-27.449	-27.974
ACSM2A	-19.728	-24.498	-20.285	-11.485	-24.479	-31.048	-24.511	-26.652	-17.177	-20.422	-22.641	-23.165	-27.126	-24.530	-27.285	-21.173	-24.602	-26.716	-24.525	-28.170	-26.754	-28.583	-24.131	-25.934	-26.518	-29.321	-16.149	-9.902	-26.861	-32.154	-19.224	-25.502	-28.143	-29.465	-19.924	-23.691	-23.830	-23.507	-24.640	-19.663	-11.826	-16.017	-26.243	-27.699	-31.623	-36.332	-23.256	-20.104	-26.439
ACSM2B	-33.935	-31.212	-29.221	-24.492	-28.258	-38.398	-33.000	-34.899	-31.595	-27.486	-31.991	-29.263	-35.859	-35.535	-33.117	-33.955	-32.329	-26.213	-27.764	-31.369	-34.845	-33.598	-33.651	-37.659	-32.340	-31.959	-30.847	-27.835	-30.572	-30.790	-23.627	-37.927	-33.730	-33.170	-29.044	-29.953	-32.860	-31.867	-30.259	-26.614	-23.184	-25.696	-33.598	-37.077	-29.427	-27.597	-29.553	-28.214	-40.718
ACSM3	-14.450	-12.725	-16.233	-10.106	-18.836	-21.568	-17.937	-8.907	-14.023	-18.829	-7.593	-18.182	-15.248	-13.982	-23.077	-11.488	-13.888	-15.524	-22.729	-16.661	-8.191	-11.959	-17.074	-17.295	-17.649	-25.304	-16.526	-15.278	-19.818	-20.944	-13.550	-12.868	-16.201	-19.378	-12.548	-17.646	-13.965	-19.047	-14.587	-16.308	-10.567	-21.975	-20.931	-24.089	-24.755	-21.596	-26.967	-16.006	-16.995
ACSM4	-26.297	-30.450	-17.863	-24.288	-28.594	-1.785	-25.776	-24.674	-28.124	-21.072	-23.901	-26.783	-24.561	-25.394	-22.757	-24.604	-23.510	-18.092	-34.724	-25.636	-15.321	-26.144	-15.600	-26.443	-24.456	-24.654	-28.261	-24.323	-26.398	-27.429	-22.434	-25.690	-30.989	-20.664	-19.571	-26.144	-31.928	-29.053	-8.720	-19.598	-24.961	-25.637	-18.987	-23.156	-21.374	-24.749	-22.473	-21.545	-16.453
ACSM5	-16.942	-23.427	-17.173	-19.131	-22.559	-26.087	-26.064	-22.775	-25.022	-28.794	-19.047	-15.762	-19.651	-19.176	-21.059	-11.593	-28.237	-22.329	-27.726	-33.641	-26.211	-27.096	-29.833	-29.624	-30.365	-33.926	-22.388	-9.541	-27.439	-31.399	-20.322	-17.717	-16.480	-25.735	-13.779	-23.562	-23.214	-22.107	-25.144	-12.682	-24.422	-31.139	-19.301	-28.627	-28.603	-28.899	-32.540	-21.432	-28.358
ACSM6	-20.829	-23.554	-25.873	-23.730	-27.069	-17.399	-25.077	-19.591	-28.620	-16.906	-25.560	-21.282	-25.110	-20.379	-19.916	-18.440	-21.369	-9.524	-13.694	-20.663	-17.055	-20.290	-11.180	-20.054	-28.412	-24.584	-28.296	-17.643	-14.459	-18.080	-13.312	-16.691	-19.527	-21.235	-17.053	-18.349	-16.662	-10.647	-17.959	-19.103	-24.481	-11.097	-20.577	-27.774	-21.758	-20.600	-28.341	-22.222	-25.545
ACSS1	-13.476	-32.188	-26.591	-26.843	-27.136	-18.598	-23.151	-12.048	-24.492	-23.838	-25.132	-29.712	-19.771	-28.724	-23.789	-27.800	-20.295	-24.449	-27.996	-20.043	-16.476	-19.876	-25.044	-24.771	-13.320	-25.129	-22.638	-27.420	-29.036	-32.431	-19.487	-24.920	-25.297	-27.058	-24.894	-23.468	-22.306	-32.764	-25.417	-23.562	-25.225	-17.951	-17.570	-22.186	-28.449	-24.527	-18.726	-22.089	-23.783
ACSS2	-32.052	-27.471	-21.100	-29.827	-29.386	-36.461	-26.400	-29.484	-33.193	-24.983	-32.609	-20.947	-31.411	-26.591	-32.943	-27.416	-25.163	-34.870	-31.693	-32.517	-33.820	-29.689	-28.141	-32.171	-19.088	-22.625	-25.906	-28.569	-28.592	-30.297	-24.765	-28.773	-28.156	-23.357	-24.044	-25.593	-32.198	-20.193	-31.275	-31.586	-27.084	-26.809	-23.868	-14.291	-30.943	-23.678	-21.766	-22.518	-26.240
ACSS3	-29.989	-16.915	-23.223	-26.201	-19.921	-23.842	-34.313	-25.381	-25.783	-16.977	-18.333	-8.971	-15.988	-21.416	-24.781	-16.749	-17.942	-16.095	-19.043	-28.846	-26.485	-22.645	-14.969	-22.808	-20.553	-18.054	-23.090	-20.958	-25.552	-29.942	-17.941	-27.472	-28.237	-16.849	-22.677	-21.700	-22.504	-13.878	-23.644	-29.351	-17.484	-25.025	-22.184	-25.850	-26.497	-27.332	-17.551	-19.259	-27.868
ACTA1	-3.996	-18.871	-2.965	-20.204	-20.573	22.830	-12.219	-24.833	-9.829	-18.773	-14.058	-19.376	-7.166	-7.665	-16.603	-12.529	-10.726	-21.747	-18.390	-15.323	-9.215	-7.932	-13.898	-16.384	-7.954	-8.870	-25.194	-15.861	-15.254	-22.535	-28.008	-25.245	-17.050	-17.328	-27.008	-20.828	-15.172	-19.027	-17.050	-12.210	-9.406	-13.480	-26.315	-17.082	-16.735	-17.177	-18.374	-23.795	-10.994
ACTA2	-16.681	-30.229	-21.586	-17.860	-25.374	-20.387	-21.175	-21.818	-26.297	-24.039	-22.889	-12.107	-24.760	-21.842	-21.984	-13.568	-22.289	-17.477	-15.902	-16.409	-17.704	-19.570	-25.103	-23.883	-23.314	-29.256	-26.998	-20.530	-24.911	-25.152	-32.929	-31.991	-25.367	-27.401	-29.072	-22.602	-24.857	-16.702	-22.900	-26.017	-30.764	-19.036	-22.392	-30.174	-23.929	-22.292	-28.166	-23.408	-26.571
ACTB	2.825	15.503	-2.262	46.533	-11.406	28.359	10.776	-4.850	35.964	-13.560	30.993	17.658	-4.806	9.937	-6.009	-1.759	22.027	-3.564	22.857	30.164	-20.937	-6.428	30.196	2.206	-3.927	9.689	-14.233	19.344	17.111	47.100	40.684	24.001	-14.915	21.975	19.648	23.130	37.543	-4.992	35.928	1.418	-10.668	13.960	2.092	13.778	39.534	-10.647	33.308	-6.540	-8.378
ACTBL2	-23.051	-23.546	-29.658	-24.001	-26.204	-16.582	-17.288	-21.864	-22.127	-23.210	-26.208	-32.888	-21.096	-15.202	-14.504	-24.686	-19.817	-14.667	-23.873	-22.280	-16.929	-23.864	-22.329	-24.414	-22.301	-23.670	-26.487	-21.951	-28.096	-34.661	-31.510	-22.236	-23.996	-24.775	-22.365	-26.346	-25.471	-24.794	-26.500	-27.040	-22.580	-21.827	-17.919	-27.179	-23.729	-22.112	-15.705	-32.074	-24.468
ACTC1	-21.002	-23.312	-22.469	-20.530	-29.515	-26.991	-29.200	-16.729	-12.134	-26.201	-21.825	-25.221	-28.465	-22.030	-22.557	-23.031	-20.702	-19.217	-23.394	-23.433	-22.224	-23.406	-15.216	-19.167	-22.670	-22.240	-21.106	-21.166	-34.940	-26.650	-25.689	-21.689	-23.937	-25.314	-24.354	-26.708	-21.908	-24.466	-27.581	-33.095	-20.483	-18.384	-27.094	-29.836	-29.936	-31.959	-31.296	-26.953	-25.665
ACTG1	19.420	10.654	8.285	-4.351	-8.026	-0.568	-2.980	-2.131	9.668	-4.113	-5.399	-1.794	-4.744	2.589	13.247	-15.748	3.474	5.540	13.443	-8.164	9.937	2.419	-4.495	-12.390	-11.339	5.335	-5.190	1.996	-7.963	-2.533	-4.593	-10.073	-5.712	-7.198	-2.769	-3.839	12.942	5.026	-14.723	17.735	-16.665	-9.285	-13.764	-0.700	9.064	-14.360	2.890	-7.453	-11.099
ACTG2	-19.185	-25.135	-27.707	-25.433	-24.351	-23.386	-27.418	-18.791	-26.041	-25.745	-13.973	-20.108	-29.430	-17.838	-14.945	-23.734	-25.066	-16.863	-18.466	-24.112	-19.936	-17.414	-24.792	-18.617	-21.149	-16.946	-17.842	-25.959	-25.299	-29.515	-19.259	-33.651	-23.779	-29.299	-23.891	-24.608	-28.105	-28.323	-25.921	-29.998	-26.950	-29.164	-25.686	-26.523	-21.876	-31.258	-17.045	-29.540	-25.639
ACTL6A	24.438	32.489	53.881	39.717	18.494	36.498	41.501	30.672	26.849	35.759	35.211	23.051	34.301	25.151	24.497	31.237	45.113	56.946	31.381	28.124	27.672	26.725	33.197	32.271	3.378	40.140	29.768	38.160	41.453	33.124	27.481	37.322	44.413	32.676	51.189	35.085	27.993	31.344	45.538	37.500	49.280	20.096	47.291	44.413	37.500	41.762	35.128	60.597	-8.009
ACTL6B	-11.493	-20.946	-16.087	-22.844	-24.024	-17.299	-20.621	-25.414	-33.896	-25.145	-4.371	-22.430	-18.059	-27.234	-26.808	-9.746	-20.208	-21.734	-17.273	-21.524	-15.020	-15.223	-14.780	-14.944	-16.403	5.684	-17.254	-13.971	-24.200	-22.351	-16.705	-17.451	-21.411	-23.326	-21.176	-24.446	-22.146	-22.483	-29.146	-22.380	-23.916	-23.507	-22.520	-32.860	-17.279	-17.818	-18.321	-13.250	-20.267
ACTL7A	-4.305	-9.531	-10.270	-11.638	-18.012	6.778	-12.848	-11.635	-10.323	0.755	-7.562	-14.482	-5.628	-10.542	-9.372	-11.452	-19.096	-15.172	9.084	-6.101	-7.499	8.013	-8.395	-5.909	-6.009	-8.697	-4.533	-10.868	-20.516	-11.444	-27.195	-13.246	-12.048	-24.576	-13.393	-11.508	-14.791	-12.045	-10.555	-9.825	-23.052	-27.702	-2.880	-19.492	-16.548	-13.564	-3.933	-5.526	-15.538
ACTL7B	-6.863	-15.945	-7.611	-12.431	-11.474	-15.079	-15.713	-22.095	-14.958	-9.123	-8.978	-18.639	-18.097	-9.675	-11.166	-17.258	-14.495	-13.965	-6.407	-20.431	-18.290	-10.251	-7.558	-10.470	-10.264	-8.770	-9.534	-10.494	-7.504	-19.194	-11.202	-17.624	-11.336	-7.245	-6.872	-1.158	-10.709	-18.481	-12.109	-12.404	-11.034	-21.724	-10.377	-9.026	-13.386	-15.325	-16.854	-24.851	-21.415
ACTL8	-22.381	-22.851	-18.355	-22.716	-25.608	-14.493	-27.630	-27.661	-22.599	-23.374	-28.006	-26.821	-33.512	-22.461	-4.481	-15.299	-25.036	-16.801	-25.981	-32.704	-16.998	-18.441	-33.333	-25.860	-33.455	-29.041	-30.010	-28.124	-22.394	-15.292	-25.708	-7.431	-29.701	-15.896	-14.837	-27.427	-26.821	-9.695	-14.142	-5.888	-23.262	-28.176	-21.593	-16.588	-11.671	-18.699	-13.912	-8.536	-22.671
ACTL9	-20.265	-26.161	-15.172	-25.561	-17.846	-23.990	-18.114	-15.443	-15.051	-20.508	-17.939	-21.591	-27.314	-16.658	-27.153	-28.161	-29.083	-17.459	-35.043	-25.860	-17.410	-24.069	-18.384	-32.597	-24.263	-28.438	-20.024	-27.882	-15.084	-32.979	-27.290	-18.722	-11.126	-28.180	-21.205	-16.102	-20.228	-17.729	-29.535	-25.580	-30.108	-22.493	-15.736	-19.538	-18.002	-24.708	-23.073	-21.309	-24.647
ACTL10	-26.856	-21.767	-31.356	-29.433	-21.861	-33.381	-30.200	-34.750	-29.601	-23.120	-32.711	-23.514	-27.098	-32.406	-25.748	-28.086	-28.926	-33.512	-19.922	-28.392	-24.715	-30.878	-28.773	-30.572	-32.461	-28.941	-26.901	-29.219	-34.831	-23.397	-16.509	-32.000	-29.721	-25.001	-34.885	-30.352	-29.500	-31.659	-27.344	-29.766	-19.759	-21.809	-21.396	-29.144	-28.210	-23.959	-21.303	-23.462	-23.551
ACTN1	-8.567	-10.905	-10.721	-22.299	-16.542	-19.331	-19.072	-14.981	-21.316	-16.659	-24.583	-17.914	-25.255	-16.527	-7.549	-11.406	-6.138	-16.296	-5.111	-22.988	-18.793	-18.384	-13.851	-11.886	-19.746	-13.724	-14.297	-15.165	-12.986	-19.654	-18.903	-19.065	-9.069	-12.383	-13.015	-12.337	-13.054	-9.073	-10.937	-9.746	-20.549	-6.246	-22.487	-9.375	-22.661	-11.433	-9.347	-5.583	-12.947
ACTN2	-21.940	-16.121	-21.658	-20.161	-21.972	-7.993	-19.533	-27.898	-19.827	-9.919	-27.944	-20.457	-19.375	-22.373	-18.260	-15.095	-19.747	-19.722	-18.114	-22.868	-20.736	-18.705	-15.892	-14.856	-16.022	-20.144	-21.621	-25.898	-15.894	-7.673	-21.019	-19.724	-12.543	-22.899	-27.318	-20.519	-17.684	-20.959	-20.840	-16.344	-19.908	0.613	-22.965	-18.563	-17.641	-17.471	-25.561	-20.178	-12.289
ACTN4	-7.265	-33.349	-25.975	-19.080	-17.996	-30.524	-21.661	-15.773	-15.945	-23.118	-23.289	-35.280	-18.862	-34.686	-17.052	-33.124	-24.161	-20.024	-23.410	-25.072	-29.947	-29.681	-22.331	-26.118	-20.990	-37.701	-23.800	-28.277	-28.292	-34.202	-30.461	-18.771	-14.167	-26.918	-20.069	-20.508	-36.407	-8.176	-25.994	-26.640	-14.705	-21.228	-17.761	-27.680	-17.882	-36.510	-18.014	-34.622	-22.361
ACTR1A	15.125	6.665	15.266	-8.997	55.894	0.499	16.424	31.128	59.983	10.345	11.249	27.897	15.751	33.993	36.498	2.055	24.057	3.434	18.469	3.100	42.776	9.975	17.258	37.500	19.522	5.586	30.636	2.432	5.240	45.781	27.799	20.041	12.692	18.773	59.531	44.994	1.749	15.728	-3.782	46.968	-2.903	26.883	-6.834	0.937	15.848	-0.945	44.010	12.756	49.048
ACTR1B	-4.630	-2.653	-13.338	-6.143	-12.941	16.889	-6.015	1.947	-6.575	2.602	-6.027	6.827	-5.322	-2.388	12.881	-1.549	-3.449	15.684	-2.115	-0.198	-0.429	-0.897	-0.780	3.127	-4.579	4.092	3.841	-5.594	-10.267	0.711	-12.015	-6.660	-3.087	1.159	8.729	-3.789	2.293	-6.075	4.689	-1.046	0.848	-1.196	18.337	4.092	-0.587	-4.219	-6.168	-6.561	-0.116
ACTR2	35.329	27.704	-4.326	71.358	17.430	47.291	37.194	22.441	9.233	6.151	8.180	36.083	42.331	31.237	36.418	32.788	20.763	20.817	26.725	29.594	20.460	30.000	34.647	25.910	16.237	26.357	23.415	22.550	29.383	30.468	35.366	37.633	3.841	20.737	19.805	8.359	-8.275	40.238	36.678	45.657	22.714	36.715	7.717	18.670	41.762	34.451	42.999	50.713	16.186
ACTR3	-3.087	-6.143	-15.798	9.878	-14.142	-7.060	2.524	-4.259	-9.417	-10.768	-23.858	-0.349	-5.777	-4.326	-9.264	-7.431	-20.255	-18.886	-4.377	-6.063	-5.515	-12.691	6.216	3.020	-17.848	9.800	-1.435	3.364	2.080	-6.749	0.711	-7.997	-14.646	2.254	1.546	-5.594	-22.001	-8.319	-6.075	0.163	5.148	-2.996	-15.954	0.925	6.183	-10.715	4.581	3.911	-21.692
ACTR3B	-18.874	-18.515	-25.774	-26.083	-10.175	-27.006	-25.106	-29.250	-19.609	-19.650	-19.977	-26.178	-22.672	-18.019	-29.749	-16.872	-21.428	-14.518	-11.202	-15.595	-23.226	-22.846	-20.015	-20.751	-21.260	-25.466	-20.530	-20.831	-25.162	-16.713	-11.927	-13.914	-15.195	-20.424	-19.956	-27.059	-31.877	-34.775	-28.486	-22.426	-16.238	-16.022	-23.914	-20.862	-20.308	-16.533	-23.404	-20.973	-18.726
ACTR3C	-10.974	-12.117	-17.279	-5.925	-5.077	-14.844	-13.219	-15.631	-9.652	-8.311	-8.817	-7.954	-12.028	-7.993	-11.669	-5.883	-13.363	-13.340	-15.985	-8.398	-16.851	-12.568	-9.274	-10.665	-10.239	-6.235	-9.510	-12.354	-9.246	-10.882	-8.058	-11.782	-10.132	-8.866	-7.291	-9.820	-8.083	-9.636	-7.602	-11.465	-1.343	-8.693	-15.536	-4.126	-11.567	-12.102	-8.323	-9.595	-14.331
ACTR5	-5.346	-17.632	-14.707	26.134	-4.391	-5.772	-26.241	-14.873	-0.548	-13.578	-14.343	-4.192	-13.074	-25.746	-12.036	19.857	-22.836	-19.751	-8.854	-22.839	7.011	-6.744	1.809	2.720	-9.812	-4.364	-4.818	9.516	0.002	-4.857	-0.500	7.471	-14.295	-3.873	0.994	-3.463	-13.597	0.646	5.211	-8.087	0.216	-32.406	-9.544	-9.812	-14.047	8.414	8.801	-3.412	-2.313
ACTR6	-2.653	12.776	38.116	15.503	36.461	12.205	3.448	41.762	44.294	19.292	10.930	21.463	2.319	17.984	7.368	18.978	7.205	8.303	21.920	18.315	35.257	1.372	11.681	1.349	34.221	18.193	23.025	16.285	12.922	16.091	5.649	32.380	29.903	34.729	20.711	19.237	35.128	10.191	20.631	28.221	15.898	10.813	-3.677	10.813	6.763	28.947	19.780	35.711	24.795
ACTR8	24.142	19.181	22.608	40.292	7.437	10.518	18.217	1.019	16.285	6.547	14.438	9.975	29.181	6.810	10.497	33.197	20.869	13.983	19.522	0.067	12.479	20.460	25.057	24.968	2.445	8.895	28.883	39.485	14.596	14.938	-2.849	12.099	15.684	11.619	24.228	13.868	27.799	19.726	-4.166	16.496	19.599	1.326	16.064	17.258	0.499	10.930	13.463	17.430	13.778
ACTR10	11.052	-0.328	4.567	10.694	15.923	-8.319	10.308	18.389	14.961	14.256	1.947	4.689	7.137	16.721	-5.925	39.807	6.827	5.939	7.822	3.237	4.445	1.218	11.853	41.303	25.178	11.597	8.502	12.839	4.036	25.541	7.222	7.064	17.456	22.966	11.681	27.959	22.608	7.238	19.857	15.218	16.744	6.665	-4.411	21.815	12.715	29.213	23.217	24.057	20.096
ACTRT2	-27.344	-23.743	-29.427	-30.041	-27.716	-17.047	-27.168	-24.364	-22.431	-22.964	-24.306	-23.372	-28.317	-21.599	-20.166	-20.609	-29.279	-25.924	-26.367	-27.019	-26.732	-20.508	-34.845	-32.312	-18.524	-21.596	-25.748	26.103	-28.955	-26.634	-30.477	-31.478	-24.632	-23.761	-20.758	-27.308	-34.438	-31.001	-28.399	-27.272	-28.972	-31.469	-26.929	-28.223	-28.080	-32.249	-25.835	-33.641	-29.803
ACTRT3	-24.120	-21.040	-10.420	-24.202	-18.868	-28.502	-17.214	-24.614	-22.106	-30.213	-21.856	-24.381	-20.586	-22.329	-22.655	-18.329	-23.211	-12.582	-14.497	-16.701	-25.489	-21.256	-27.548	-20.953	-23.227	-15.657	-15.133	-24.670	-10.677	-27.998	-21.403	-27.339	-20.106	-20.617	-24.730	-23.705	-25.017	-24.042	-12.954	-19.781	-19.634	-21.718	-21.604	-8.172	-15.978	-17.387	-19.646	-26.873	-23.770
ACVR1	-33.317	-29.917	-25.087	-27.654	-31.483	-29.078	-26.670	-25.903	-28.690	-24.009	-31.943	-29.995	-31.139	-23.625	-29.422	-28.841	-35.859	-36.722	-27.648	-29.090	-36.811	-31.064	-30.931	-30.146	-33.632	-27.689	-30.782	-29.048	-14.880	-6.566	-17.040	-26.964	-20.694	-19.084	-23.696	-20.613	-18.443	-18.469	-16.866	-23.628	-23.054	-24.511	-18.992	-19.048	-21.797	-14.817	-28.916	-16.857	-24.046
ACVR1B	-11.951	-9.044	-12.608	-20.834	-19.969	-15.583	-22.250	-20.068	-22.747	-10.536	-13.278	-22.654	-18.952	-17.435	-24.745	-14.234	-24.302	-7.477	-18.888	-15.189	-16.403	-22.586	-14.326	-16.166	-12.625	-15.794	-18.883	-18.174	-17.741	-23.715	-20.609	-22.787	-18.220	-8.682	-19.547	-23.381	-24.649	-13.832	-19.649	-14.687	-25.277	-15.702	-27.373	-17.124	-23.649	-26.049	-11.864	-22.130	-16.831
ACVR1C	-18.710	-16.742	-18.951	-17.400	-17.001	-16.454	-21.990	-11.578	-9.743	-10.721	-19.670	-16.025	-14.045	-0.296	-15.234	-12.687	-23.789	-7.868	-12.719	-15.812	-13.144	-6.200	-4.039	-13.730	-21.240	-8.810	-10.473	-12.139	-10.721	-12.352	-5.982	-17.618	1.159	-8.747	-12.158	-5.510	-14.144	-18.121	-20.473	1.019	-15.741	-15.490	-8.828	-7.791	-13.100	-10.460	-12.612	0.949	-20.181
ACVR2A	-19.882	-17.066	-19.137	-17.674	-9.085	-18.136	-12.063	-18.722	-19.537	-32.672	-22.663	-6.754	-13.124	-20.743	-13.410	-17.964	-20.843	-12.212	-19.317	-15.165	-28.429	-23.550	-21.657	-11.503	-11.255	-9.253	-17.360	-16.362	-14.730	-10.080	-29.146	-21.856	-11.406	-19.102	-26.739	-22.229	-16.092	-21.607	-17.353	-17.660	-11.919	-23.245	-17.363	-24.704	-10.115	-17.578	-16.316	-12.318	-18.990
ACVR2B	-30.779	-32.352	-38.765	-33.225	-28.605	-20.077	-27.482	-23.770	-33.810	-35.090	-31.395	-27.990	-33.309	-32.346	-24.837	-31.308	-33.248	-31.954	-28.254	-35.498	-33.996	-26.824	-32.388	-33.955	-35.570	-30.423	-30.890	-36.010	-25.534	-26.129	-44.334	-16.601	-16.893	-19.870	-28.425	-17.615	-30.275	-25.654	-34.559	-27.494	-31.529	-25.061	-25.384	-36.308	-19.529	-25.977	-33.234	-28.189	-16.542
ACVRL1	-14.725	-19.750	-10.308	-31.317	-25.856	-11.984	-28.920	-23.748	-29.323	-24.293	-7.418	-30.059	-22.216	-22.219	-22.849	-21.065	-29.899	-18.961	-14.831	-23.948	-20.469	-24.234	-20.426	-24.187	-26.551	-23.840	-26.542	-19.878	-27.191	-24.579	-19.547	-16.126	-18.955	-16.716	-17.556	-28.336	-23.378	-17.426	-30.249	-22.632	-24.947	-22.344	-23.491	-25.646	-24.819	-26.091	-14.758	-26.867	-16.198
ACY1	-25.273	-9.085	-15.712	-21.259	-19.184	-18.955	-18.826	-19.333	-21.152	-17.790	-19.946	-17.624	-22.321	-19.550	-26.646	-18.338	-18.749	-16.215	-17.538	-20.589	-19.578	-19.457	-22.495	-18.633	-26.473	-14.438	-24.814	-23.729	-22.079	-17.865	-23.747	-18.645	-17.835	-20.884	-25.980	-24.327	-19.060	-27.359	-18.443	-24.781	-19.713	-16.264	-11.000	-24.958	-20.122	-15.051	-27.507	-19.616	-21.981
ACY3	-23.625	-22.019	-25.099	-29.004	-26.238	-26.400	-25.324	-31.581	-26.809	-28.928	-24.492	-11.191	-31.762	-31.888	-23.462	-25.530	-33.000	-28.601	-32.085	-25.604	-17.831	-20.454	-22.049	-24.510	-32.359	-21.945	-29.986	-20.286	-31.805	-17.970	-32.165	-26.827	-29.936	-29.635	-20.035	-19.207	-21.140	-16.845	-26.422	-26.702	-25.959	-25.676	-20.426	-24.614	-22.945	-28.856	-25.134	-24.065	-32.511
ACYP1	-28.156	-12.323	-15.307	-13.593	-17.062	-24.083	-16.093	-20.463	-21.671	-17.519	-24.713	-15.618	-21.698	-16.988	-18.207	-15.431	-11.984	-19.775	-12.848	-16.688	-23.681	-19.361	-17.014	-17.069	-17.996	-15.647	-18.630	-13.355	-12.735	-21.303	-19.502	-19.939	-16.332	-23.314	-17.423	-19.870	-18.003	-19.920	-11.732	-20.663	-11.480	-21.859	-13.274	-18.213	-19.488	-14.630	-24.208	-16.286	-18.246
ACYP2	-22.460	-24.181	-23.821	-28.868	-26.815	-23.826	-28.960	-26.924	-28.442	-26.379	-32.165	-24.702	-23.400	-30.540	-30.905	-29.789	-29.505	-29.105	-23.108	-22.438	-33.481	-31.815	-28.775	-27.375	-26.118	-31.547	-30.396	-30.694	-15.245	-23.355	-14.721	-20.877	-18.430	-17.802	-21.825	-13.136	-20.764	-24.769	-24.854	-20.090	-17.103	-26.588	-23.590	-18.349	-18.784	-18.649	-21.467	-22.565	-16.204
ADA	-23.372	-19.790	-18.518	-27.371	-19.752	-20.788	-25.998	-27.825	-24.521	-22.654	-28.752	-22.814	-26.326	-24.958	-26.318	-18.946	-25.791	-26.970	-17.004	-24.741	-24.667	-16.921	-22.726	-31.001	-27.559	-26.204	-17.950	-22.000	-27.209	-17.407	-19.704	-12.279	-20.570	-23.775	-26.286	-25.399	-37.701	-24.092	-22.267	-20.571	-30.844	-32.499	-16.740	-20.824	-23.236	-22.767	-20.806	-24.709	-22.179
ADAD1	-26.598	-24.749	-20.377	-16.138	-20.223	-23.780	-22.584	-24.005	-24.014	-32.220	-20.931	-18.139	-20.768	-21.435	-22.038	-18.556	-20.816	-23.000	-18.553	-19.092	-19.097	-17.152	-21.779	-21.247	-18.436	-14.543	-21.734	-22.947	-20.264	-23.470	-22.156	-22.775	-27.176	-17.977	-18.215	-26.097	-20.488	-25.242	-21.419	-29.063	-17.246	-30.321	-24.122	-23.964	-21.609	-23.754	-27.450	-20.785	-20.463
ADAD2	-14.767	-16.364	-30.062	-26.174	-23.724	-11.758	-17.687	-31.073	-13.502	-14.200	-27.418	-21.600	-22.620	-28.583	-7.283	-18.895	-21.655	-17.463	-25.240	-12.462	-19.916	-22.605	-20.387	-24.730	-17.032	-21.307	-12.318	-30.405	-17.103	-28.594	-15.434	-24.792	-24.446	-13.900	-18.774	-20.553	-13.595	-21.140	-19.282	-18.838	-11.498	-21.723	-23.714	-12.191	-21.909	-23.530	-21.685	-25.071	-19.764
ADAL	-22.346	-17.654	-25.047	-7.652	-12.967	-26.287	-16.602	-17.369	-13.657	-19.700	-22.471	-14.553	-10.021	-12.738	-17.334	-2.380	-2.229	-15.482	-22.240	-10.129	-11.959	-19.594	-13.643	-2.653	-11.996	-10.588	-15.907	-19.087	-15.208	-9.708	-20.292	-19.305	-24.333	-20.564	-15.285	-20.390	-11.789	-17.838	-14.099	-19.446	-7.032	-13.659	-13.208	-19.212	-23.658	-11.194	-23.535	-13.710	-17.494
ADAM2	-20.195	-12.608	-22.437	-2.262	-25.141	-28.815	-20.630	-15.450	-22.305	-12.805	-21.512	-17.465	-13.463	-18.481	-26.019	-13.295	-10.659	-23.974	-23.816	-11.490	-18.502	-22.803	-26.759	-16.445	-21.217	-20.937	-15.148	-22.468	-13.442	-27.557	-17.573	-20.305	-28.026	-17.369	-22.835	-22.913	-14.888	-16.303	-9.919	-23.310	-16.143	-24.547	-20.509	-23.434	-26.018	-9.008	-26.370	-22.099	-19.990
ADAM7	-16.498	-14.473	-20.085	-19.354	-19.849	-21.951	-18.471	-23.601	-23.089	-27.636	-15.148	-24.630	-16.453	-24.613	-17.226	-20.562	-14.362	-16.076	-30.705	-16.492	-23.134	-25.213	-25.297	-28.615	-13.558	-22.929	-21.602	-26.153	-14.701	-18.664	-24.542	-12.747	-24.583	-22.603	-20.965	-22.121	-19.047	-22.816	-11.124	-14.362	-11.614	-27.828	-16.562	-19.112	-16.492	-19.856	-26.118	-18.297	-14.482
ADAM8	-17.389	-31.991	-20.126	-30.467	-21.942	-26.754	-11.163	-27.888	-22.204	-6.844	-30.607	-28.687	-25.263	-24.020	-21.341	-33.810	-19.533	-22.355	-19.499	-17.993	-34.085	-30.636	-29.535	-28.026	-26.812	-25.596	-28.401	-23.317	-35.664	-28.030	-21.116	-30.065	-26.311	-28.254	-38.070	-34.520	-30.171	-27.150	-35.988	-25.015	-43.129	-26.180	-37.883	-26.379	-36.383	-32.615	-21.353	-8.426	-31.469
ADAM9	-17.110	-19.979	-21.689	-22.238	-15.157	-22.500	-21.816	-14.210	-17.151	-15.850	-24.414	-21.489	-16.152	-16.380	-19.675	-13.682	0.722	-20.832	-24.501	-17.507	-26.302	-19.162	-20.271	-19.610	-16.713	-14.480	-18.187	-20.675	-15.822	-25.814	-21.805	-17.922	-19.183	-23.787	-17.714	-20.520	-19.873	-22.664	-11.055	-21.023	-23.487	-20.431	-19.603	-16.762	-20.634	-14.268	-22.308	-27.902	-15.839
ADAM10	-17.623	-30.749	-17.189	-18.329	-21.172	-26.353	-24.439	-27.254	-20.630	-15.615	-41.592	-13.072	-20.292	-18.926	-41.790	-17.117	-8.985	-17.197	-12.546	-20.176	-17.321	-26.415	-20.381	-13.659	-23.199	-17.618	-25.696	-12.214	-31.781	-21.984	-12.743	-10.255	-22.941	-18.718	-30.947	-32.032	-13.203	-22.286	-19.434	-30.433	-20.753	-23.574	-24.097	-27.375	-32.000	-17.649	-22.068	-12.698	-25.693
ADAM11	-3.012	11.479	10.813	-5.405	-2.499	5.684	-6.611	-6.575	-3.782	-6.580	-7.055	-13.467	-12.099	-7.513	3.196	-17.429	-12.816	-2.073	-8.426	-8.803	-13.403	9.818	-6.823	9.381	-10.314	-7.458	-8.395	0.925	-14.352	-13.486	-2.549	-2.525	9.553	-6.540	5.905	-7.686	-3.279	-16.280	-15.742	-3.463	-15.285	-21.483	-10.113	-7.817	0.131	-13.100	-9.712	-5.965	-15.129
ADAM12	-23.679	-19.070	-24.152	-25.245	-18.140	-10.971	-17.657	-24.527	-18.092	-22.224	-21.344	-17.359	-23.177	-19.321	-15.143	-18.710	-18.263	-17.669	-13.582	-16.716	-26.514	-18.396	-16.471	-17.692	-10.178	-16.756	-22.596	-17.432	-20.159	-19.107	-16.793	-21.979	-17.769	-18.114	-19.347	-24.442	-19.784	-21.305	-24.737	-17.196	-12.941	-24.106	-14.010	-13.260	-13.523	-17.100	-19.945	-18.398	-10.715
ADAM15	-24.153	-18.571	-18.783	-19.894	-14.202	-21.686	-26.386	-18.510	-18.149	-11.288	-26.689	-17.316	-10.155	-19.576	-18.678	-11.032	-10.255	-2.996	-21.158	-19.883	-15.331	-24.952	-12.224	-19.892	-16.603	-20.838	-18.937	-15.423	-22.396	-13.494	-22.025	-22.153	-12.013	-26.676	-22.675	-29.159	-14.493	-20.282	-10.680	-20.332	-12.608	-11.848	-16.516	-27.479	-25.348	-17.427	-12.520	-22.154	-4.119
ADAM17	-16.848	-28.408	-8.567	-25.713	-16.896	-23.764	-25.464	-20.596	-19.896	-17.047	-15.914	-22.487	-23.436	-20.993	-27.902	-21.738	-24.963	-22.532	-13.490	-20.884	-22.819	-22.067	-20.486	-25.877	-9.836	-34.313	-18.584	-19.702	-20.145	-17.567	-23.017	-12.793	-13.419	-14.850	-11.909	-17.034	-22.769	-23.161	-27.067	-23.820	-19.350	-17.016	-23.355	-17.841	-23.767	-19.333	-22.862	-12.599	-8.627
ADAM18	-14.581	-20.127	-14.689	-5.937	-28.639	-29.666	-24.414	-21.102	-25.643	-21.013	-28.945	-27.085	-27.936	-25.690	-20.018	-22.804	-19.555	-24.706	-23.463	-27.637	-28.139	-24.972	-29.026	-21.809	-21.305	-28.804	-17.626	-26.936	-23.652	-25.685	-22.948	-15.175	-29.098	-27.072	-18.111	-35.280	-23.386	-27.499	-22.737	-25.556	-31.815	-19.731	-19.148	-29.157	-22.668	-14.623	-25.382	-24.080	-21.585
ADAM19	-32.154	-29.240	-31.650	-33.279	-34.831	-28.423	-34.127	-22.421	-30.745	-30.565	-32.138	-27.263	-33.201	-30.510	-30.513	-24.907	-23.184	-32.101	-33.201	-25.871	-26.939	-26.018	-34.775	-35.138	-31.343	-32.226	-25.871	-24.268	-23.941	-23.029	-27.414	-21.759	-26.032	-26.556	-22.373	-24.387	-20.448	-21.707	-26.721	-26.627	-21.596	-31.048	-21.539	-21.439	-21.987	-17.759	-18.782	-23.145	-27.884
ADAM20	-24.389	-18.450	-35.298	-22.883	-26.989	-24.222	-25.299	-28.016	-29.752	-19.817	-23.071	-21.568	-26.417	-26.833	-23.133	-29.263	-31.155	-28.275	-17.061	-25.583	-23.250	-20.008	-30.203	-28.576	-32.493	-27.028	-24.737	-24.799	-27.512	-24.014	-24.745	-28.806	-17.676	-29.263	-21.770	-27.658	-19.098	-23.011	-19.219	-27.970	-26.415	-23.082	-32.888	-23.206	-23.856	-20.774	-20.654	-33.050	-25.895
ADAM21	-19.306	-17.312	-20.556	-17.808	-23.810	-29.441	-17.592	-21.948	-22.084	-24.446	-25.502	-18.135	-24.980	-20.902	-10.491	-21.549	-24.731	-18.244	-10.920	-19.811	-21.524	-20.568	-20.093	-21.424	-24.747	-17.755	-17.448	-20.167	-23.743	-23.086	-24.886	-25.889	-12.837	-27.499	-23.820	-27.756	-20.880	-25.494	-14.981	-21.882	-22.445	-13.295	-25.185	-30.586	-28.243	-28.243	-28.806	-21.858	-24.962
ADAM22	-23.886	-14.315	-17.016	-14.838	-15.231	-17.682	-23.290	-22.797	-21.309	-10.555	-13.916	-18.538	-18.636	-17.357	-16.343	-8.911	2.031	-19.328	-14.791	-12.713	-14.847	-20.342	-15.336	-13.338	-16.048	-14.140	-12.772	-16.465	-20.591	-23.604	-16.245	-20.267	-24.130	-15.273	-16.753	-27.576	-16.566	-9.381	-20.575	-24.765	-15.133	-27.308	-17.714	-19.078	-19.952	-11.172	-13.655	-14.367	-18.813
ADAM23	-9.567	-12.562	-17.875	-18.440	-12.837	-12.594	-14.274	-5.707	-8.662	-11.210	-7.598	-10.427	-13.705	-8.544	-9.773	-7.648	-20.351	-3.597	-12.230	-13.344	-16.884	-7.725	-6.423	-5.333	-5.761	-5.230	-8.674	-6.309	-15.309	-4.513	-20.324	-13.397	-9.779	-9.825	-3.982	-6.813	-13.819	-13.857	-18.297	-9.323	-16.619	-10.402	-8.750	-13.523	-2.668	-10.899	-14.006	-16.099	-11.642
ADAM28	-15.691	-30.038	-24.908	-28.539	-31.322	-33.830	-28.226	-31.954	-22.995	-29.936	-26.577	-28.317	-22.054	-23.423	-27.501	-26.174	-25.274	-33.216	-33.896	-25.800	-28.012	-30.028	-26.605	-34.416	-29.863	-31.048	-33.162	-29.108	-27.373	-24.089	-27.258	-23.522	-26.220	-29.151	-25.812	-31.487	-27.435	-32.058	-25.302	-23.986	-27.720	-29.626	-26.768	-34.461	-17.489	-26.557	-31.655	-20.748	-15.947
ADAM29	-21.874	-32.370	-29.908	-28.360	-28.933	-20.956	-32.052	-22.327	-27.388	-33.714	-29.494	-19.109	-27.942	-29.169	-29.989	-25.482	-22.851	-27.381	-30.524	-26.670	-28.440	-27.758	-25.509	-27.407	-21.672	-25.917	-34.313	-26.436	-25.082	-23.136	-21.016	-22.700	-21.551	-17.011	-21.527	-24.191	-26.135	-21.594	-24.743	-20.884	-28.247	-29.375	-26.779	-22.192	-22.797	-26.250	-24.455	-27.762	-21.814
ADAM30	-21.285	-13.129	-19.410	-8.892	-9.712	-21.382	-4.719	-6.910	-21.650	-8.367	-17.971	-8.308	-12.983	-14.293	-5.510	-9.208	-19.946	-2.980	-25.720	-4.546	-9.915	-10.233	-9.236	-2.380	-3.295	-4.949	-7.222	-19.069	-16.517	-2.483	-21.191	-13.670	-23.065	-11.454	-10.960	-18.770	-15.223	-2.746	-0.984	-15.404	-16.082	-20.024	-12.812	-15.655	-19.630	-8.997	-11.519	-23.318	-8.038
ADAM32	-19.276	-18.886	-21.223	-21.859	-26.359	-32.198	-27.196	-21.814	-21.153	-26.825	-25.879	-19.056	-23.031	-20.820	-20.866	-21.241	-11.177	-29.154	-20.947	-20.734	-26.960	-19.105	-27.678	-19.728	-25.066	-26.397	-19.363	-23.053	-26.120	-31.529	-21.964	-22.395	-23.782	-23.046	-16.231	-23.030	-22.861	-27.206	-19.224	-28.201	-27.841	-28.659	-27.845	-24.082	-24.268	-19.116	-29.397	-18.790	-23.784
ADAM33	-18.003	-20.939	-13.027	-12.387	-20.697	-8.678	-12.255	-15.409	-24.854	-20.125	-26.773	-19.079	-19.402	-16.602	-8.720	-21.337	-16.301	-18.835	-26.906	-17.526	-26.546	-11.559	-25.924	-17.384	-15.090	-22.652	-27.877	-25.730	-3.441	-22.988	-12.313	-19.366	-20.799	-16.957	-18.669	-21.146	-24.835	-28.419	-5.154	-22.089	-18.242	-12.311	-20.027	-13.724	-18.029	-27.230	-24.459	-15.238	-16.601
ADAMDEC1	-19.747	-25.902	-23.233	-28.635	-24.757	-29.626	-17.480	-27.059	-23.394	-27.884	-23.555	-33.504	-23.987	-31.016	-31.171	-20.810	-19.043	-30.349	-21.998	-23.332	-27.492	-33.065	-28.002	-30.947	-28.148	-33.945	-31.959	-27.384	-22.668	-24.351	-21.249	-24.296	-28.601	-23.979	-23.888	-28.271	-25.946	-25.879	-21.915	-24.270	-24.476	-30.867	-23.886	-24.193	-22.000	-24.726	-33.489	-27.106	-19.664
ADAMTS1	-22.317	-20.874	-11.252	-17.149	-14.999	-24.864	-19.080	-15.605	-15.864	-18.617	-24.941	-11.393	-17.630	-29.977	-17.523	-25.339	-23.036	-15.972	-19.012	-20.815	-18.057	-20.982	-18.061	-23.440	-24.159	-20.958	-12.997	-19.374	-29.763	-25.121	-24.114	-25.725	-27.480	-28.486	-27.021	-16.503	-12.947	-25.129	-17.833	-22.847	-18.396	-12.548	-29.803	-28.203	-22.933	-23.394	-18.971	-20.742	-13.461
ADAMTS2	-16.796	-7.051	-9.296	-13.155	-12.158	-13.494	-16.887	-8.832	-7.746	-9.924	-9.575	-19.794	-9.839	-6.256	-16.808	-17.956	-24.198	-12.048	13.847	-19.612	-10.609	-9.327	-3.684	-7.046	-14.382	-6.996	-9.156	-5.872	-11.369	-13.378	-17.900	-26.358	-0.360	-5.016	-9.833	-4.546	-16.372	-11.166	-24.505	-19.783	-27.882	-12.409	-21.485	1.019	-13.241	-20.994	-21.149	-5.612	-18.791
ADAMTS3	-26.135	-26.141	-24.570	-21.401	-26.982	-22.187	-16.885	-14.754	-28.941	-21.120	-21.407	-25.008	-25.835	-21.387	-25.187	-17.788	-25.178	-24.112	-16.869	-25.538	-21.845	-27.150	-25.252	-22.962	-26.688	-25.336	-16.649	-18.362	-21.053	-21.110	-20.258	-19.649	-22.990	-22.305	-12.871	-22.028	-19.775	-15.285	-5.947	-17.096	-16.634	-10.977	-15.421	-17.427	-16.537	-14.546	-18.231	-23.996	-23.222
ADAMTS4	-14.656	-22.208	-26.340	-24.307	-14.674	-0.719	-21.741	-21.252	-20.885	-16.193	-18.870	-21.466	-16.941	-17.321	-1.558	-17.373	-14.958	-20.861	-15.687	-22.552	-11.210	-20.031	-13.952	-18.362	-18.079	-23.507	-21.301	-18.050	-19.836	-10.433	-22.154	-15.268	-14.037	-22.009	-21.590	-17.351	-17.254	-9.836	-5.606	-16.401	-13.957	-8.422	-9.378	-17.702	-20.005	-19.495	-13.025	-19.590	-13.227
ADAMTS5	-26.025	-27.793	-21.136	-31.698	-25.104	-28.451	-20.347	-31.424	-32.627	-31.147	-32.823	-20.145	-29.556	-36.236	-22.670	-31.060	-31.478	-24.775	-25.461	-30.905	-25.978	-29.983	-33.659	-27.900	-25.714	-25.987	-27.610	-30.262	-28.113	-23.694	-27.110	-28.960	-29.727	-28.055	-23.322	-23.332	-18.090	-31.717	-27.544	-26.297	-24.210	-18.449	-25.206	-19.254	-28.963	-29.026	-16.319	-31.143	-32.468
ADAMTS6	-25.214	-29.983	-26.045	-26.796	-24.281	-26.593	-19.872	-29.345	-28.517	-20.336	-21.343	-28.256	-23.515	-26.639	-24.073	-24.322	-25.997	-21.474	-15.521	-25.238	-23.289	-27.705	-24.191	-23.922	-27.438	-25.760	-29.766	-23.366	-28.664	-27.335	-18.509	-24.931	-21.510	-10.245	-22.629	-23.968	-20.636	-19.208	-15.780	-23.323	-18.580	-13.505	-21.859	-27.817	-27.908	-12.378	-14.400	-21.814	-18.128
ADAMTS7	37.809	0.913	5.148	-4.768	-4.272	22.354	-2.131	4.219	-6.148	-6.535	-7.212	-8.263	14.032	-3.050	-8.963	3.501	17.859	8.653	-7.124	1.183	1.316	6.136	-4.611	-7.355	-2.661	-7.946	-5.393	6.366	-2.172	7.045	17.185	15.480	23.217	-2.305	-6.027	-10.360	-8.255	0.077	-9.585	13.095	-6.739	-2.785	13.463	-10.213	0.445	5.120	-0.907	23.745	0.972
ADAMTS8	-31.845	-17.380	-20.584	-23.741	-26.853	-7.764	-21.718	-29.510	-26.731	-23.062	-27.133	-28.287	-24.409	-33.365	-23.191	-24.980	-28.815	-26.026	-17.480	-23.600	-26.446	-25.192	-32.764	-20.302	-13.241	-22.554	-26.455	-15.705	-25.818	-17.517	-25.718	-19.837	-23.888	-33.607	-29.157	-24.345	-25.361	-23.878	-25.895	-23.336	-20.780	-24.265	-29.342	-30.136	-30.127	-21.309	-29.629	-18.680	-23.070
ADAMTS9	-32.860	-28.979	-26.023	-21.538	-19.633	-23.128	-16.471	-20.111	-23.658	-16.898	-22.778	-24.281	-18.470	-25.918	-20.879	-25.120	-24.149	-21.979	-14.616	-16.276	-13.835	-24.426	-18.824	-13.599	-17.782	-18.588	-21.206	-23.710	-21.602	-16.662	-30.130	-25.618	-21.072	-19.603	-29.154	-26.729	-21.377	-30.288	-20.765	-21.840	-20.340	-24.935	-21.225	-14.624	-19.358	-22.881	-21.736	-18.542	-23.431
ADAMTS10	-16.641	-11.260	-11.753	-6.004	-20.971	-8.001	-1.724	-14.817	-11.224	-6.299	-7.392	-19.238	-16.384	-10.600	-14.990	-4.146	-5.029	-13.839	-18.067	-7.319	-12.031	-14.109	-20.919	-18.256	-5.861	-12.694	-10.992	-15.248	-10.320	-21.835	-18.111	-8.536	-8.689	-16.981	-13.001	-5.230	-10.533	-5.236	-16.670	-15.999	-11.522	-17.474	-3.989	-3.852	-1.444	-11.034	-23.699	-16.108	-9.085
ADAMTS12	-23.331	-26.074	-19.897	-29.373	-31.171	-20.640	-30.392	-25.211	-26.115	-26.157	-23.550	-24.079	-22.772	-20.121	-24.494	-28.002	-18.277	-21.955	-26.214	-28.410	-16.510	-21.889	-27.274	-22.872	-29.449	-26.161	-28.071	-27.173	-20.955	-27.001	-13.429	-24.307	-25.548	-28.347	-22.017	-26.100	-19.321	-25.562	-22.367	-31.155	-32.950	-31.097	-14.429	-31.237	-30.359	-38.223	-30.924	-22.973	-31.407
ADAMTS13	-18.297	-16.063	-22.434	-24.841	-23.515	-21.221	-16.127	-19.692	-19.493	-22.972	-16.374	-17.802	-21.692	-14.285	-10.380	-12.078	-22.197	-6.246	-11.409	-27.136	-18.678	-13.852	-15.738	-17.989	-20.414	-20.623	-19.320	-13.872	-24.127	-13.510	-18.374	-20.137	-22.065	-19.482	-19.575	-18.350	-15.733	-22.823	-18.242	-20.276	-16.133	-25.459	-21.358	-22.367	-17.116	-20.338	-11.517	-18.951	-21.276
ADAMTS14	-21.202	-24.788	-14.371	-25.013	-32.578	-20.391	-10.308	-19.361	-25.533	-22.093	-23.713	-14.160	-28.632	-25.490	-25.631	-17.336	-29.489	-27.544	-28.109	-22.842	-20.092	-22.874	-25.148	-29.029	-28.384	-31.322	-30.146	-20.201	-26.908	-24.437	-23.945	-23.854	-23.738	-29.721	-22.759	-28.566	-28.218	-19.816	-39.294	-32.276	-29.920	-33.398	-17.699	-30.499	-29.337	-26.804	-31.460	-34.899	-33.935
ADAMTS15	-22.826	-21.479	-9.260	-21.700	-31.207	-4.305	-25.162	-26.278	-18.249	-21.275	-21.988	-26.827	-22.443	-23.615	-27.724	-20.642	-22.708	-14.619	-28.822	-23.152	-24.276	-24.071	-25.330	-26.981	-16.447	-16.842	-29.718	-14.095	-15.416	-14.893	-21.508	-23.748	-14.310	-21.290	-29.036	-13.994	-20.848	-18.400	-23.095	-14.371	-14.520	-23.105	-24.559	-5.820	-29.977	-14.541	-12.672	-12.262	-19.388
ADAMTS16	-17.562	-23.555	-21.991	-21.599	-22.877	-23.872	-19.632	-29.977	-27.335	-23.166	-24.653	-22.105	-11.828	-21.490	-19.655	-22.877	-14.497	-14.013	-21.371	-23.940	-23.172	-24.562	-25.709	-19.057	-20.216	-25.998	-22.925	-17.323	-16.737	-25.414	-26.049	-19.951	-26.999	-20.271	-26.177	-26.438	-31.304	-21.023	-18.527	-19.291	-18.661	-29.532	-28.484	-19.578	-17.184	-24.241	-23.270	-21.586	-22.040
ADAMTS17	-18.659	-31.851	-26.510	-27.632	-22.946	-18.146	-27.029	-27.026	-27.634	-23.453	-26.341	-21.147	-28.347	-19.499	-26.481	-29.518	-20.323	-21.737	-20.510	-23.620	-36.119	-22.650	-25.664	-26.392	-29.479	-25.116	-25.885	-28.519	-24.719	-23.167	-13.639	-30.174	-28.509	-27.409	-27.234	-27.890	-30.447	-23.641	-30.392	-24.092	-26.434	-18.328	-28.159	-22.433	-28.744	-22.868	-25.895	-21.639	-29.735
ADAMTS18	-26.115	-25.999	-34.775	-31.601	-22.659	-27.265	-27.348	-34.597	-31.732	-30.590	-32.442	-28.923	-29.463	-26.553	-26.403	-20.700	-28.550	-28.858	-29.932	-24.830	-26.958	-26.091	-33.255	-29.869	-30.898	-23.427	-26.686	-27.845	-23.374	-24.638	-19.280	-23.277	-24.745	-24.473	-33.955	-27.024	-24.373	-28.789	-30.801	-19.721	-19.522	-28.817	-30.161	-21.572	-26.474	-26.846	-29.083	-31.800	-26.977
ADAMTS19	-28.434	-27.195	-35.518	-30.582	-31.496	-29.559	-24.551	-29.479	-30.882	-32.540	-31.623	-37.334	-34.257	-33.234	-30.146	-24.427	-33.170	-32.665	-26.571	-33.624	-27.375	-26.848	-22.593	-38.635	-39.664	-32.412	-30.735	-23.260	-32.127	-29.221	-27.880	-29.412	-28.319	-34.159	-23.316	-30.913	-29.824	-27.098	-36.750	-28.268	-30.520	-23.878	-26.110	-31.171	-19.636	-36.485	-23.826	-26.230	-34.356
ADAMTS20	-23.659	-26.662	-19.682	-26.240	-22.701	-26.497	-20.761	-27.521	-26.943	-18.046	-19.769	-24.790	-23.344	-27.613	-23.246	-24.268	-27.797	-25.954	-28.687	-27.324	-34.572	-22.989	-26.773	-24.255	-24.746	-16.406	-20.399	-25.186	-21.927	-28.473	-20.619	-27.219	-29.269	-18.559	-25.434	-24.727	-28.863	-27.157	-27.258	-18.716	-24.432	-20.370	-23.089	-24.622	-26.030	-32.090	-22.857	-26.523	-20.108
ADAMTSL1	-18.117	-21.057	-21.354	-22.508	-19.078	-29.048	-22.357	-9.675	-21.988	-21.258	-19.811	-17.741	-21.337	-19.609	-15.412	-24.400	-27.208	-22.050	-29.024	-28.300	-21.295	-19.212	-23.540	-22.375	-16.741	-20.169	-23.308	-19.670	-14.920	-18.748	-25.550	-23.105	-14.003	-21.918	-23.361	-22.972	-24.348	-26.539	-20.641	-19.146	-28.963	-14.476	-17.486	-18.373	-27.479	-21.881	-26.744	-21.266	-21.791
ADAMTSL2	-19.293	-19.060	-19.446	-16.655	-14.093	-11.463	-16.805	-18.840	-13.535	-26.953	-16.801	-19.812	-19.123	-14.789	-15.155	-17.389	-27.527	-12.485	-9.138	-23.780	-20.452	-12.006	-14.111	-19.280	-14.497	-15.387	-20.250	-19.001	-17.290	-5.065	-7.648	-19.972	-17.254	-10.877	-21.707	-13.083	-6.561	-16.356	-13.517	-19.402	-11.296	-14.587	-21.251	-22.659	-19.890	-16.574	-8.375	-24.573	-17.507
ADAMTSL3	-22.761	-33.802	-23.114	-23.806	-23.318	-26.318	-25.999	-34.404	-26.605	-27.803	-28.526	-25.661	-25.963	-18.959	-25.677	-20.075	-22.103	-21.394	-20.935	-21.652	-28.124	-26.332	-22.831	-29.141	-20.674	-24.133	-26.664	-24.463	-19.632	-23.550	-11.058	-22.986	-29.415	-20.042	-25.385	-22.232	-27.783	-24.709	-20.182	-24.860	-22.373	-17.961	-26.559	-22.260	-23.704	-25.204	-22.028	-18.403	-27.106
ADAMTSL4	-18.042	-20.215	7.504	-21.945	-14.454	-12.366	-17.444	-18.367	-14.774	-6.251	-9.963	-25.879	-20.846	-17.089	-16.368	-21.530	-13.151	11.912	-28.580	-11.937	-15.172	-12.158	-13.508	-15.131	-15.857	-19.081	-15.700	-12.378	-17.378	-7.095	-16.891	-13.860	-18.299	-31.538	-21.701	-18.557	-13.806	-17.985	-9.212	-18.902	8.801	-17.806	-16.135	-15.625	-17.068	-8.235	-12.843	-21.650	-8.220
ADAMTSL5	-21.562	-14.051	-11.864	-17.923	-11.823	-22.152	-7.677	-14.518	-13.153	-19.790	-11.787	-20.431	-22.362	-12.248	-21.214	-19.124	-17.288	-16.158	-29.449	-22.160	-10.558	-8.803	-12.114	-19.250	1.255	-5.510	-15.109	-16.793	-3.989	-26.189	-28.164	-10.308	-4.869	-8.874	-9.219	-13.201	-16.413	-19.871	-21.100	-17.746	-18.623	-12.414	-13.680	-12.663	-8.058	-19.957	-22.127	-10.348	-9.195
ADAP1	-16.333	-12.837	-11.774	-17.542	-9.372	22.470	-11.347	-25.145	-16.849	-23.067	-17.359	9.727	-21.642	-12.795	-17.021	-11.821	-21.440	-16.022	-10.011	-19.838	-24.781	-10.064	-10.756	-16.330	-12.416	-4.649	-14.079	-8.952	-6.844	-19.862	-17.604	-12.364	-14.013	-18.174	-13.629	-13.304	-6.340	-20.077	-17.277	-15.099	-20.659	-9.288	-22.068	-15.377	-17.615	-15.638	-18.964	2.080	-11.302
ADAP2	-7.544	-20.289	-12.633	-7.109	-15.621	-12.976	-18.959	-6.128	-16.184	-15.333	-17.648	-15.452	-17.360	-18.371	-11.477	-17.992	-16.329	-14.918	-22.751	-5.993	-16.785	-19.650	-8.386	-14.463	-19.969	-18.162	-14.997	-10.402	-20.044	-2.746	-15.287	-12.006	5.446	-17.853	-24.487	-19.962	-16.740	-16.807	-12.385	-17.851	-15.730	-22.629	-8.406	-11.642	-12.072	-6.575	-26.829	-14.651	-15.145
ADAR	-14.621	12.294	-27.896	9.084	-26.132	-13.149	-8.410	-14.081	0.435	-8.402	6.199	-24.559	-22.121	-23.410	13.778	-6.112	-20.329	-2.653	-26.431	4.417	1.970	19.263	-7.301	16.543	-14.487	15.287	-1.389	17.456	17.606	-11.252	-26.665	-10.348	-19.600	-4.039	-14.548	20.763	0.488	-8.375	2.472	-24.745	21.203	0.879	-23.369	10.326	-15.212	-22.890	-5.867	-23.445	-18.201
ADARB1	-19.167	-28.032	-25.987	-27.986	-19.628	-20.329	-29.208	-18.886	-25.516	-26.542	-25.660	-24.681	-15.610	-20.388	-21.057	-18.749	-22.314	-22.464	-21.485	-19.702	-22.346	-22.244	-21.311	-25.552	-24.698	-24.585	-24.305	-19.527	-27.143	-33.641	-24.206	-23.135	-15.690	-24.994	-22.157	-25.240	-17.454	-32.011	-26.201	-23.011	-28.510	-20.323	-21.846	-28.680	-26.746	-30.513	-25.173	-25.471	-15.044
ADARB2	-27.612	-23.538	-22.408	-30.427	-23.158	-21.702	-27.772	-27.439	-29.812	-20.378	-20.308	-29.208	-24.095	-29.430	-23.020	-30.636	-26.906	-29.113	-30.808	-24.743	-27.762	-27.155	-30.756	-24.488	-23.378	-28.109	-28.482	-32.376	-34.763	-33.850	-29.357	-33.521	-31.561	-31.674	-28.639	-22.433	-27.649	-35.433	-30.782	-28.861	-25.593	-27.337	-27.299	-34.096	-29.492	-29.618	-24.545	-26.688	-27.021
ADAT1	-11.227	-17.377	-6.571	-17.561	-25.099	-3.927	-14.566	-17.853	-7.898	-16.798	-0.168	-14.877	-13.094	-17.845	-6.709	-14.348	-12.585	-12.534	-25.318	-11.975	-6.611	-3.894	-17.459	-13.414	-9.557	-17.006	-13.140	-18.145	-17.746	-8.781	-13.327	-8.620	-8.911	-19.270	-14.926	-17.863	-5.976	-4.192	-10.061	-10.917	-16.807	-16.505	-3.886	-26.299	-18.429	-14.640	-11.622	-17.418	-9.743
ADAT2	2.980	13.226	12.479	22.939	13.308	-2.746	-2.793	7.750	28.188	9.440	-10.932	28.420	-12.502	14.711	-6.069	4.445	-2.785	-25.628	-6.369	2.229	-1.261	2.940	5.415	-7.080	-1.138	-13.416	23.685	24.524	-1.524	10.795	47.100	9.668	-5.106	29.281	-6.848	-0.916	48.232	18.596	24.319	16.017	8.877	-7.712	-15.419	-18.943	27.168	38.605	36.591	31.556	-15.231
ADAT3	-12.986	6.463	-12.612	2.602	4.050	-20.762	-10.460	5.843	8.577	3.295	-21.132	-1.575	-9.327	10.734	-14.182	-13.686	12.674	-15.360	-19.636	-10.051	-1.269	-8.144	6.054	-15.220	-8.359	-5.799	-0.849	11.912	-8.430	-28.000	7.750	-11.069	6.496	3.393	-16.329	-2.313	15.848	-22.019	7.959	2.068	-5.915	-19.648	-9.088	-24.530	0.413	2.669	0.690	-10.750	-12.015
ADCK1	-25.401	-34.928	-28.082	-22.619	-29.786	-31.416	-28.566	-26.915	-35.799	-24.965	-38.970	-26.093	-30.582	-26.865	-25.359	-32.511	-25.989	-31.821	-27.036	-33.162	-26.808	-24.846	-30.099	-28.569	-29.860	-31.856	-27.168	-27.936	-27.593	-26.340	-27.685	-29.604	-25.785	-32.449	-20.689	-33.072	-30.167	-25.550	-28.553	-33.124	-34.404	-29.276	-29.373	-32.243	-28.504	-27.648	-35.879	-28.701	-35.859
ADCK2	-20.696	-26.172	-20.625	-21.547	-10.399	-24.092	-18.583	-22.999	-20.292	-10.794	-17.646	-13.612	-18.296	-21.994	-16.333	-14.264	-20.079	-13.988	-19.111	-18.539	-22.676	-16.735	-20.260	-18.284	-9.859	-22.083	-22.554	-22.251	-11.868	-19.067	-6.330	-23.082	-21.818	-19.294	-19.133	-16.476	-13.490	-10.585	-23.009	-6.272	-20.995	-14.603	-17.402	-22.758	-24.404	-18.466	-27.422	-27.164	-16.086
COQ8A	-8.631	-10.929	-3.303	-19.333	-20.100	-8.259	-21.097	-25.527	-11.758	-22.802	-12.395	-28.868	-14.395	-21.407	-17.664	-23.206	-20.708	-13.946	-20.747	-17.919	-25.057	-16.665	-15.037	-24.630	-17.887	-18.420	-14.421	-16.401	-18.071	-18.339	-25.049	-18.007	-12.757	-22.767	-20.411	-16.847	-23.848	-29.041	-17.821	-15.764	-28.613	-12.768	-17.934	-15.316	-19.504	-22.460	-28.471	-15.072	-3.204
COQ8B	-0.700	-1.343	-21.623	-15.136	-18.562	-22.863	-14.842	-5.463	-20.252	-16.647	-20.228	-22.571	-16.031	-18.914	-24.843	-22.481	-21.108	-22.869	-9.271	-15.206	-25.397	-19.495	-11.374	-25.832	-23.983	-21.396	-28.074	-19.800	-4.185	-20.496	-27.604	-15.882	-20.560	-23.926	-19.277	-27.184	-11.463	-7.006	-37.786	-22.300	-29.749	-17.914	-19.685	-19.262	-28.300	-23.211	-12.364	-8.528	-28.958
ADCK5	-18.260	-16.346	-14.192	-21.669	-25.292	-24.485	-23.402	-13.714	-17.858	-17.310	-19.700	-25.289	-19.968	-15.143	-17.216	-7.928	-25.327	-10.874	-17.852	-12.214	-26.347	-14.721	-24.308	-21.738	-28.701	-25.508	-26.502	-11.043	-24.601	-20.293	-12.272	-26.034	-25.789	-23.411	-11.034	-22.731	-21.797	-37.179	-26.196	-21.555	-34.116	-23.950	-15.672	-18.300	-17.461	-23.907	-11.406	-14.341	-15.999
ADCY1	-28.082	-26.901	-28.524	-25.847	-19.350	-25.939	-25.835	-22.669	-31.867	-20.204	-28.408	-27.811	-24.689	-25.301	-24.804	-21.840	-20.917	-26.973	-21.194	-26.243	-25.963	-28.438	-24.264	-29.932	-24.605	-26.913	-27.292	-21.835	-31.856	-33.860	-30.336	-26.084	-26.599	-29.019	-29.078	-34.737	-22.042	-28.979	-29.510	-33.021	-30.547	-22.193	-26.174	-29.211	-28.012	-36.461	-25.892	-19.017	-21.323
ADCY2	-21.921	-23.720	-36.034	-26.150	-22.804	-23.098	-26.726	-24.636	-28.231	-27.295	-26.063	-33.110	-17.394	-28.071	-25.655	-34.816	-24.550	-19.538	-20.854	-25.855	-27.147	-29.139	-32.294	-30.053	-24.028	-26.829	-28.517	-22.964	-24.419	-22.499	-30.828	-23.792	-30.481	-25.406	-17.720	-24.468	-19.741	-23.687	-19.856	-22.174	-22.569	-25.245	-28.042	-28.539	-27.265	-24.409	-24.100	-26.681	-24.990
ADCY3	-1.785	-17.087	-3.249	1.848	-3.095	-13.641	-1.664	-8.473	-10.357	-18.312	-15.086	-18.320	-6.764	-6.423	-11.427	-1.435	-9.438	-9.271	-4.998	-15.994	5.493	-7.673	-13.003	-7.562	2.695	-20.326	-20.305	-10.466	-10.235	-18.268	-12.401	-13.981	-1.316	-13.276	-23.217	-14.140	-20.776	-19.372	-11.567	-8.026	-17.052	-7.138	-8.127	-13.061	-8.362	-18.320	-15.148	-9.149	4.821
ADCY4	-18.821	-18.987	-23.643	-16.742	-13.054	-11.721	-12.221	-18.983	-17.191	-14.681	-14.988	-17.788	-23.651	-17.856	-13.560	-13.054	-7.833	-23.494	-15.908	-18.092	-16.356	-11.819	-13.267	-15.205	-19.788	-14.006	-18.748	-18.818	-12.960	-24.214	-28.442	-13.904	-11.991	-26.625	-24.412	-19.671	-16.206	-21.764	-14.157	-29.096	-16.154	-19.775	-14.157	-30.594	-19.254	-24.163	-25.764	-16.983	-30.187
ADCY5	-23.772	-18.139	-20.272	-24.845	-19.832	-22.367	-26.855	-25.468	-29.090	-28.827	-17.963	-25.206	-27.823	-24.459	-26.311	-18.396	-29.159	-25.410	-21.417	-31.020	-21.889	-26.736	-23.904	-20.675	-21.303	-27.746	-17.937	-27.073	-27.307	-21.809	-34.044	-27.054	-26.371	-28.851	-26.901	-30.705	-23.036	-25.880	-29.383	-31.826	-29.562	-27.689	-24.711	-29.417	-23.112	-33.740	-22.453	-22.004	-24.253
ADCY6	-21.823	-20.666	-30.178	-23.368	-21.521	-30.962	-29.313	-18.699	-22.108	-23.724	-25.992	-24.177	-21.198	-28.351	-25.623	-16.851	-27.445	-24.308	-25.500	-29.149	-10.329	-26.322	-27.576	-21.804	-27.278	-29.783	-31.923	-23.537	-27.695	-25.106	-36.662	-33.028	-20.886	-31.605	-28.877	-22.565	-25.624	-27.089	-42.542	-36.119	-26.551	-16.752	-27.230	-31.069	-38.452	-31.464	-30.594	-30.582	-27.766
ADCY7	-27.209	-23.844	-16.959	-20.250	-25.071	-20.226	-24.410	-26.542	-28.283	-24.220	-22.873	-16.959	-24.941	-31.167	-23.447	-20.884	-27.223	-20.023	-38.703	-20.262	-23.974	-24.673	-24.070	-27.539	-21.542	-23.837	-12.964	-24.310	-32.276	-32.238	-26.329	-36.383	-34.546	-22.490	-32.468	-34.647	-12.661	-30.724	-29.307	-24.583	-32.591	-26.398	-34.737	-38.765	-30.111	-31.089	-24.263	-30.405	-28.277
ADCY8	-16.073	-18.574	-19.901	-25.044	-29.289	-22.096	-23.095	-21.689	-22.334	-28.042	-27.067	-27.768	-16.017	-19.949	-20.302	-25.895	-27.294	-15.562	-18.914	-22.000	-26.223	2.720	-20.495	-27.683	-16.073	-23.724	-22.753	-19.483	-20.072	-26.291	-27.815	-18.416	-34.609	-19.377	-17.592	-19.132	-4.599	-22.254	-31.590	-19.276	-22.156	-31.192	-16.324	-18.605	-20.551	-17.369	-28.808	-17.977	-26.152
ADCY9	-28.923	-20.543	-17.540	-12.853	-17.137	-24.555	-16.597	-21.457	-20.931	-5.236	-17.796	-22.889	-21.255	-23.947	-19.822	-26.319	-18.462	-15.254	-25.289	-27.084	-24.794	-23.538	-23.777	-27.135	-24.781	-24.702	-16.571	-21.588	-27.443	-29.167	-22.843	-20.074	-23.108	-25.068	-26.175	-16.646	-20.417	-21.177	-30.898	-21.484	-25.830	-19.711	-21.670	-23.557	-31.005	-9.686	-26.093	-24.071	-24.312
ADCY10	-21.454	-20.302	-29.315	-25.743	-17.468	-19.894	-25.860	-20.786	-21.596	-20.073	-20.054	-25.246	-20.999	-22.404	-24.831	-23.855	-20.018	-12.727	-25.686	-27.615	-20.334	-21.671	-18.491	-17.982	-14.822	-25.202	-23.697	-21.012	-26.901	-9.868	-10.436	-21.384	-19.371	-23.734	-22.102	-30.007	-19.402	-19.468	-24.803	-20.714	-20.541	-23.407	-15.214	-28.263	-21.864	-11.951	-17.638	-14.436	-17.581
ADCYAP1	-19.368	-26.918	-30.399	-28.401	-31.060	-26.035	-24.750	-33.414	-30.396	-27.744	-31.241	-20.909	-24.759	-26.441	-32.149	-29.746	-27.357	-20.032	-21.289	-27.754	-33.050	-26.619	-30.604	-32.652	-32.540	-27.828	-27.535	-31.442	-27.303	-32.493	-32.511	-33.573	-37.835	-33.065	-29.518	-35.380	-34.583	-21.269	-35.043	-32.737	-29.598	-32.810	-39.046	-31.645	-33.878	-28.427	-29.031	-28.026	-31.845
ADCYAP1R1	-13.982	-20.340	-20.043	-25.751	-19.423	22.219	-4.139	-21.809	-25.459	-25.857	-17.326	-26.710	-22.428	-13.839	-25.370	-11.216	-19.849	-22.280	-19.739	-26.612	-26.728	-13.104	-18.686	-23.974	-15.776	-13.541	-26.026	-21.555	-19.790	-22.308	-18.412	-16.187	-18.815	-16.779	-17.386	-30.081	-23.733	-24.615	-21.996	-20.792	-11.118	-12.308	-15.732	-23.764	-21.308	-25.758	-19.427	-6.817	-18.594
ADD1	-28.355	-21.033	-18.933	-20.738	-24.817	-20.720	-21.269	-20.889	-21.124	-25.189	-24.117	-26.206	-27.036	-21.320	-27.688	-20.839	-24.077	-19.398	-20.335	-17.414	-13.960	-17.235	-25.511	-14.499	-17.814	-23.916	-25.588	-16.781	-26.017	-22.316	-24.890	-20.338	-14.329	-2.911	-22.628	-20.338	-23.579	-25.288	-27.359	-22.669	-32.006	-24.562	-23.402	-28.225	-20.150	-18.377	-24.033	-28.449	-19.512
ADD2	-6.813	-10.027	-8.682	-7.332	-11.449	-6.734	-11.028	-9.184	-14.546	-7.919	-6.601	-9.438	-10.847	-10.724	-9.856	-10.018	1.861	-11.241	-9.113	-5.486	-5.734	-10.396	-15.106	-5.999	-3.405	-8.410	-14.697	-9.381	-10.037	-11.425	-14.387	-11.661	-14.681	-19.187	-7.060	-10.641	-14.988	-15.444	-10.024	-14.281	-13.376	-7.392	-12.513	-13.898	-14.148	-8.018	-9.323	-15.240	-5.982
ADD3	-26.171	-27.803	-25.538	-17.253	-23.081	-17.803	-26.630	-25.487	-27.047	-27.918	-31.557	-27.682	-26.003	-21.410	-21.558	-24.275	-23.880	-26.137	-18.486	-19.799	-20.929	-23.138	-31.052	-30.062	-22.404	-29.818	-26.812	-23.304	-35.280	-20.399	-22.666	-20.566	-23.704	-23.742	-23.426	-28.682	-23.068	-25.806	-20.742	-23.713	-28.524	-14.331	-17.017	-27.427	-21.433	-21.400	-22.944	-28.875	-23.196
ADH1A	-22.113	-24.314	-25.150	-20.680	-24.534	-25.175	-24.709	-17.927	-23.433	-27.819	-21.059	-19.914	-23.810	-21.099	-18.390	-28.156	-23.335	-16.623	-36.898	-20.936	-24.319	-19.534	-21.255	-23.050	-19.818	-20.409	-25.661	-27.001	-26.026	-25.772	-27.699	-29.373	-28.806	-18.917	-20.828	-24.657	-26.254	-23.211	-21.898	-27.467	-18.180	-19.341	-25.559	-27.621	-17.409	-22.108	-28.364	-22.466	-22.906
ADH1B	-23.683	-27.141	-28.712	-26.656	-26.999	-24.939	-30.540	-26.183	-24.658	-22.367	-23.615	-23.900	-24.281	-23.953	-31.618	-29.205	-20.228	-27.646	-18.526	-27.403	-25.821	-28.294	-29.031	-26.880	-23.482	-24.515	-29.299	-26.254	-26.906	-20.344	-19.357	-22.179	-19.963	-31.060	-21.501	-28.706	-25.618	-19.702	-30.632	-25.413	-24.521	-25.420	-28.698	-24.481	-23.557	-20.988	-20.771	-15.741	-25.525
ADH4	-27.960	-24.897	-23.701	-24.121	-24.972	-22.837	-21.869	-22.298	-23.932	-21.432	-22.429	-26.643	-24.219	-12.719	-21.194	-23.448	-26.694	-16.962	-22.886	-28.652	-19.770	-24.432	-21.737	-24.381	-22.167	-19.524	-23.220	-25.374	-24.489	-22.362	-21.824	-25.199	-25.763	-22.596	-21.914	-24.790	-22.254	-19.281	-28.362	-23.883	-17.863	-20.425	-24.063	-25.969	-31.581	-14.206	-31.810	-23.146	-23.819
ADH5	-20.909	-19.675	-8.488	-16.613	-8.335	-18.860	-21.705	-9.843	-13.992	-13.523	-13.771	-15.245	-10.201	-14.511	-23.985	-16.269	-15.879	-11.766	-22.768	-15.571	-10.264	-13.944	-12.979	-8.176	-13.608	-12.127	-13.063	-12.652	-12.757	-20.364	-28.410	-14.955	-8.591	-12.800	-9.820	-11.064	-16.095	-20.398	-15.174	-13.465	-22.762	-22.530	-19.994	-14.918	-15.416	-12.330	-15.967	-11.102	-11.841
ADH6	-32.597	-33.955	-28.004	-29.051	-27.412	-30.661	-31.176	-29.008	-33.704	-27.214	-28.358	-27.388	-32.704	-30.547	-36.953	-25.214	-30.050	-21.269	-19.770	-33.887	-21.724	-26.306	-34.224	-29.872	-34.075	-30.576	-25.471	-29.798	-35.449	-36.811	-35.623	-32.096	-27.101	-30.197	-27.902	-31.450	-31.934	-30.216	-31.688	-30.301	-36.925	-29.132	-31.241	-29.632	-19.766	-35.682	-21.903	-33.201	-32.144
ADH7	-26.637	-22.554	-24.314	-15.941	-14.274	-24.294	-24.002	-21.576	-21.783	-15.728	-24.402	-23.478	-19.084	-13.578	-25.142	-18.764	-17.424	-27.173	-25.548	-16.235	-22.443	-17.793	-27.232	-14.541	-19.809	-17.142	-22.447	-23.574	-23.473	-28.761	-26.632	-23.613	-25.960	-19.940	-20.281	-23.877	-21.685	-25.178	-21.060	-28.408	-17.953	-22.490	-24.465	-24.122	-25.804	-18.317	-18.646	-15.372	-25.792
ADHFE1	-21.123	-21.019	-22.749	-21.568	-23.439	-26.569	-25.700	-19.776	-22.845	-23.726	-20.602	-29.730	-13.922	-24.286	-22.086	-11.715	-23.386	-27.996	-18.723	-26.840	-14.465	-19.126	-16.893	-15.545	-27.031	-21.720	-20.252	-16.369	-21.614	-27.793	-19.442	-19.440	-26.485	-21.311	-28.263	-23.977	-21.847	-28.731	-22.928	-24.954	-26.704	-28.989	-21.732	-25.008	-25.250	-21.726	-24.943	-27.219	-26.837
ADI1	-9.833	-30.955	-18.474	-24.516	-11.902	-27.678	-24.259	-22.776	-15.868	-28.024	-23.755	-19.966	-19.417	-16.391	-25.289	-21.674	-8.732	-22.223	-10.739	-22.264	-22.844	-21.551	-16.395	-24.052	-13.550	-24.015	-19.378	-25.355	-22.670	-25.334	-19.387	-24.598	-16.673	-33.279	-26.701	-21.885	-27.193	-29.453	-23.648	-27.492	-27.297	-18.763	-32.943	-24.899	-27.394	-26.620	-21.814	-22.709	-26.074
ADIG	-24.722	-19.164	-30.855	-22.381	-15.155	-17.214	-21.818	-18.283	-19.986	-10.314	-18.697	-22.164	-21.792	-20.899	-17.442	-19.841	-18.285	-20.953	-15.497	-17.920	-23.171	-11.756	-16.097	-21.778	-16.848	-22.105	-13.720	-23.245	-16.389	-14.571	-20.175	-20.372	-25.786	-18.779	-11.570	-22.255	-23.937	-17.601	-19.323	-12.371	-18.275	-17.299	-9.188	-13.819	-22.251	-21.527	-11.873	-15.753	-11.573
ADIPOQ	-22.700	-17.933	-17.441	-26.281	-29.053	-24.269	-18.480	-26.246	-24.783	-16.505	-28.583	-18.177	-30.152	-20.654	-22.144	-19.873	-28.268	-31.308	-19.283	-19.809	-20.129	-3.583	-27.663	-21.538	-20.792	-23.652	-19.016	-22.898	-9.879	-20.812	-18.126	-23.904	-27.186	-22.716	-29.666	-25.511	-22.725	-21.020	-24.435	-28.008	-24.354	-20.907	-21.622	-24.132	-29.815	-24.160	-23.674	-22.572	-29.818
ADIPOR1	-18.928	-29.709	-2.793	-29.126	-16.591	-19.236	-26.625	-19.116	-24.683	-26.544	-25.816	-28.592	-23.610	-20.630	-34.302	-15.195	-23.968	-21.826	-24.367	-27.101	-22.072	-10.223	-17.551	-21.421	-13.587	-13.798	-33.437	-28.323	-20.675	-9.895	-16.845	-12.974	-7.070	-29.004	-24.807	-24.511	-27.707	-23.580	-21.747	-18.660	-22.742	-19.852	-22.973	-21.840	-20.372	-27.073	-20.437	-23.222	-26.360
ADIPOR2	-30.389	-26.607	-23.996	-28.243	-29.294	-21.043	-26.376	-24.505	-23.700	-18.123	-25.345	-18.467	-21.706	-19.590	-33.263	-24.002	-20.668	-19.844	-17.403	-35.233	-21.375	-24.064	-23.113	-24.851	-23.254	-29.535	-22.236	-35.138	-28.759	-22.280	-30.382	-27.580	-23.438	-18.067	-26.244	-26.762	-34.181	-30.297	-20.260	-19.652	-24.351	-18.128	-32.214	-30.059	-27.509	-20.715	-30.447	-30.790	-22.407
ADIRF	-29.386	-22.781	-17.811	-22.626	-25.324	-8.907	-17.360	-22.015	-21.984	-22.598	-22.327	-16.204	-25.123	-27.535	-18.214	-20.066	-20.292	-24.349	-20.807	-11.614	-14.436	-21.742	-16.436	-24.656	-21.646	-28.548	-21.457	-20.534	-21.701	-24.708	-18.844	-28.317	-22.657	-24.379	-28.675	-22.093	-20.679	-9.806	-18.454	-23.611	-27.531	-21.719	-7.889	-26.459	-6.611	-23.842	-30.124	-20.314	-23.187
ADK	-23.667	-19.876	-18.447	-10.865	-21.221	-23.208	-16.008	-20.909	-22.199	-19.506	-21.229	-13.486	-20.251	-25.763	-21.517	-20.175	-15.030	-15.806	-18.596	-18.582	-13.698	-16.828	-16.920	-14.254	-19.747	-17.815	-16.386	-9.859	-18.220	-18.825	-16.238	-16.305	-21.718	-24.237	-23.376	-19.252	-11.747	-1.037	-1.776	-16.977	-14.497	-22.467	-12.161	-14.214	-6.304	-21.785	-23.292	-22.048	-16.258
ADM	-17.529	-25.068	-21.555	-21.123	-27.098	-17.133	-20.612	-20.183	-18.622	-17.556	-17.679	-28.376	-24.433	-21.283	-27.439	-23.745	-22.399	-21.112	-12.534	-28.460	-21.473	-17.470	-12.927	-16.860	-18.054	-22.195	-21.609	-14.280	-16.176	-16.876	-26.723	-20.991	-9.843	-14.343	-13.767	-9.816	-17.309	-24.120	-23.574	-21.236	-23.999	-17.750	-18.972	-10.636	-24.304	-24.931	-22.962	-16.853	-22.181
ADM2	-22.805	-30.077	-13.535	-27.853	-16.384	-7.876	-17.406	-21.901	-18.185	-17.021	-25.977	-27.452	-19.240	-23.662	-21.191	-27.176	-19.060	-18.103	-16.087	-24.402	-26.333	-26.222	-23.458	-27.295	-22.417	-21.243	-21.522	-25.362	-27.627	-27.059	-29.441	-14.252	-13.482	-23.526	-21.253	-21.928	-15.675	-27.882	-28.317	-7.880	-27.143	-21.033	-23.097	-10.806	-17.845	-16.431	-22.897	-19.531	-11.932
ADM5	-6.774	-17.017	-17.919	-23.869	-14.514	-27.702	-16.300	-17.465	-21.860	-15.738	-23.619	-26.400	-14.242	-20.178	-23.460	-26.598	-12.645	-19.528	-23.897	-20.965	-22.701	-19.965	-11.830	-20.300	-23.196	-22.539	-9.833	-24.541	-27.748	-25.535	-25.009	-6.272	-16.706	-14.289	-21.395	-10.420	-21.305	-22.379	-21.329	-17.653	-25.670	-23.958	-18.101	-22.608	-14.302	-20.922	-14.683	-23.347	-19.709
ADNP	-16.244	-10.797	-18.900	-0.608	15.593	15.948	-8.046	-11.826	-6.635	-5.904	6.827	-2.163	1.700	-7.481	15.174	-25.944	-2.148	0.067	-3.197	8.746	-5.106	7.504	-4.320	-12.546	-0.085	-2.627	-5.035	-8.291	-4.431	3.629	0.566	9.381	-16.425	-20.116	-7.477	-11.110	-23.734	-7.278	-9.976	-0.568	-17.701	-27.029	0.766	-0.400	-8.231	-7.677	-9.615	-20.396	-5.583
ADNP2	-23.400	-31.501	-22.878	-29.394	-20.503	-33.170	-25.847	-41.592	-20.918	-26.698	-30.604	-29.512	-21.664	-25.679	-24.405	-29.872	-35.185	-32.238	-28.615	-28.189	-34.673	-24.214	-32.965	-32.578	-23.814	-26.451	-31.533	-38.172	-17.555	-21.901	-19.818	-21.808	-31.618	-23.030	-24.507	-27.860	-22.916	-14.691	-26.732	-22.221	-20.838	-32.724	-28.082	-31.020	-27.383	-23.807	-23.686	-33.132	-24.105
ADO	-20.404	-32.149	-9.177	-28.657	-16.127	-23.155	-25.500	-21.591	-25.960	-26.444	-31.766	-15.590	-29.612	-22.790	-21.836	-24.615	-24.024	-28.541	-18.918	-16.245	-23.969	-24.101	-22.788	-31.571	-4.004	-26.495	-25.087	-21.580	-16.105	-12.028	-13.336	-23.477	-27.316	-15.720	-20.455	-28.090	-23.787	-10.363	-18.162	-23.392	-22.351	-13.698	-11.132	-23.904	-19.633	-20.901	-14.825	-13.785	-15.119
ADORA1	-13.718	-24.120	-11.588	-17.667	-17.681	-13.304	-25.688	-26.701	-16.634	-21.759	-19.184	-10.185	-21.831	-11.508	-23.293	-10.847	-21.819	-17.554	-24.704	-19.559	-17.136	-20.519	-15.060	-23.338	-18.586	-16.489	-15.288	-17.393	-19.924	-16.856	-19.783	-26.107	-18.836	-21.084	-21.291	-22.767	-27.396	-18.062	-19.240	-16.848	-25.471	-19.831	-20.590	-16.577	-15.114	-21.241	-19.706	-22.407	-18.571
ADORA2A	-23.816	-28.719	-24.327	-16.297	-15.695	-19.892	-18.499	-14.524	-20.617	-22.476	-19.083	-26.664	-21.813	-12.397	-23.284	-16.613	-19.718	-24.483	-26.251	-16.007	-24.086	5.240	-27.113	-14.875	-20.330	-22.659	-22.461	-22.074	-4.025	-26.478	-21.144	-24.110	-19.277	-24.807	-18.228	-15.886	-23.357	-21.314	-20.887	-21.008	-15.188	-14.113	-24.602	-17.329	-25.178	-20.504	-20.106	-29.887	-21.551
ADORA2B	-12.286	-23.683	-12.599	-21.977	-16.912	-23.209	-24.629	-12.949	-19.629	-20.063	-17.569	-22.498	-24.546	-19.179	-15.784	-26.845	-16.314	-19.092	-10.753	-7.051	-22.734	-25.114	-22.920	-12.274	-15.645	-20.458	-26.264	-21.573	-19.533	-27.978	-16.682	-25.894	-19.061	-21.348	-46.659	-13.427	-12.954	-17.987	-24.214	-23.379	-23.359	-14.700	-15.802	-27.026	-24.282	-25.477	-26.430	-8.915	-21.671
ADORA3	-26.601	-13.694	-27.546	-25.817	-14.216	-24.264	-18.690	-16.761	-21.293	-11.202	-21.030	-11.312	-20.856	-16.932	-11.255	-19.348	-14.732	-16.767	-22.131	-16.158	-18.790	-22.406	-15.927	-15.949	-17.744	-15.782	-29.460	-26.642	-19.149	-23.514	-12.787	-13.674	-21.187	-16.881	-17.776	-21.708	-21.923	-19.911	-7.236	-15.647	-15.250	-29.646	-7.119	-20.347	-11.350	-16.835	-21.975	-18.414	-11.771
ADPGK	-7.392	-32.154	-14.785	-21.067	-25.270	-22.068	-21.370	-15.473	-25.461	-25.785	-25.371	31.626	-6.982	-4.956	-24.576	-20.295	-19.203	-18.345	-27.843	-14.806	-23.261	-26.917	-20.298	-25.002	-22.178	-25.505	-26.736	-24.212	-23.817	-17.001	-12.193	-22.418	-25.466	-27.249	-30.836	-25.754	-21.258	-19.442	-25.132	-20.434	-29.616	-24.894	-27.295	-27.797	-31.979	-21.957	-6.474	-31.949	-18.115
ADPRH	-6.729	-12.119	-20.298	-13.718	-21.875	-9.032	-25.279	-14.420	-19.509	-11.787	-17.088	-3.095	-15.102	-22.674	-11.363	-14.698	-16.308	-10.612	-20.709	-15.630	-9.796	-16.890	-19.277	-9.938	-5.560	-18.998	-17.801	-15.536	-14.099	-16.121	-12.918	-24.266	-12.638	-19.484	-16.613	-16.149	-23.073	-12.638	-20.396	-13.149	-21.314	-21.801	-21.242	-15.157	-17.821	-8.410	-18.038	-24.245	-15.234
ADPRHL1	-16.662	-15.467	-14.647	-16.191	-12.894	8.449	-3.577	-16.705	-11.115	-19.920	-20.836	-17.821	-12.905	-10.703	-4.526	-17.405	-13.589	-3.449	-18.524	-17.155	-24.572	-21.401	-9.271	-13.420	-14.064	-8.878	-9.138	-16.685	-27.173	-19.425	-17.687	-20.507	-17.319	-20.208	-19.723	-12.038	-13.864	-21.798	-21.873	-10.842	-15.099	-19.926	-6.401	-22.237	-16.172	-17.406	-15.490	-8.658	4.022
ADPRHL2	-23.643	-14.052	-25.588	-18.166	-7.652	-21.634	-14.289	-22.274	-12.274	-17.770	-14.659	-10.647	-18.436	-12.892	-12.956	-17.838	-23.733	-14.308	-16.944	-16.725	-11.058	-15.360	-12.245	-11.315	-14.590	-20.364	-14.732	-10.129	-18.328	-28.203	-17.698	-9.941	-15.584	-19.223	-6.685	-7.746	-17.596	-14.858	-6.924	-5.810	-10.482	-10.899	-16.487	-8.303	-1.742	-18.304	-14.974	-16.277	-11.627
ADPRM	-23.775	-28.611	-25.960	-19.687	-22.947	-29.058	-31.893	-32.117	-19.553	-26.821	-30.828	-18.515	-31.605	-27.186	-24.570	-22.224	-14.768	-27.670	-30.416	-23.098	-26.614	-22.438	-23.779	-28.040	-27.934	-29.572	-26.064	-28.982	-23.138	-26.569	-25.644	-24.234	-22.898	-24.367	-31.810	-26.351	-24.016	-20.230	-22.595	-24.259	-32.790	-23.803	-24.039	-22.551	-24.323	-24.685	-23.233	-20.338	-30.474
ADRA1A	-27.970	-32.288	-28.938	-33.582	-39.847	-30.184	-35.138	-29.451	-33.624	-31.762	-28.351	-27.694	-26.791	-30.847	-31.557	-37.334	-29.438	-33.422	-26.368	-32.254	-29.795	-29.962	-35.943	-34.369	-36.383	-36.485	-32.388	-36.510	-33.464	-26.789	-23.430	-29.056	-28.334	-33.341	-25.141	-34.622	-32.790	-29.824	-22.994	-25.463	-29.923	-26.365	-26.459	-31.317	-24.121	-29.998	-25.499	-22.167	-26.084
ADRA1B	-25.187	-23.642	-26.125	-30.142	-31.077	-16.788	-27.553	-27.225	-23.538	-29.553	-24.565	-32.461	-30.569	-29.229	-27.685	-24.214	-23.701	-29.712	-32.074	-24.351	-24.823	-25.505	-34.006	-30.970	-27.024	-23.436	-29.443	-21.337	-29.179	-24.936	-20.460	-30.724	-25.613	-24.941	-26.214	-29.144	-23.928	-24.070	-32.505	-25.515	-15.028	-22.245	-20.283	-31.795	-29.942	-31.917	-24.247	-28.008	-29.053
ADRA1D	-21.763	-29.712	-24.498	-22.066	-28.243	-18.087	-20.681	-26.899	-30.820	-28.544	-31.659	-24.733	-32.908	-30.955	-18.962	-35.433	-22.967	-30.720	-33.193	-21.646	-29.902	-20.240	-28.513	-30.197	-19.943	-22.585	-22.096	-33.087	-7.051	-34.236	-25.256	-18.361	-22.161	-29.755	-20.105	-24.729	-24.139	-17.503	-25.467	-21.181	-22.161	-32.659	-23.854	-23.335	-18.660	-31.679	-28.670	-23.220	-28.539
ADRA2A	-27.319	-27.168	-25.853	-23.406	-20.545	-19.849	-18.735	-19.398	-27.384	-26.160	-34.763	-16.792	-25.999	-23.848	-31.446	-26.231	-19.598	-28.024	-19.150	-22.657	-18.370	-20.984	-27.143	-30.958	-16.135	-27.379	-25.986	-16.248	-24.485	-20.142	-28.390	-20.834	-15.849	-16.921	-27.084	-25.530	-19.535	-25.213	-21.036	-27.930	-27.946	-10.691	-15.675	-24.203	-18.742	-21.552	-18.201	-13.500	-16.019
ADRA2B	-19.527	-20.357	-13.616	-18.430	-20.664	-24.860	-16.420	-22.446	-18.896	-7.518	-18.573	1.454	-20.148	-20.924	-9.340	-8.807	-19.693	-9.892	-19.624	-15.695	-3.174	-23.618	-21.774	-6.715	-15.808	-13.787	-19.520	-20.713	-24.441	-18.000	-23.854	-18.658	-20.282	-16.427	-22.488	-15.465	-20.867	-29.391	-11.274	-22.898	-19.649	-14.647	-19.317	-17.447	-18.051	-16.002	-18.504	-14.893	-14.992
ADRA2C	-26.324	-27.555	-26.259	-27.542	-28.703	-25.156	-19.746	-28.524	-29.250	-21.943	-23.270	-23.284	-26.181	-22.434	-28.141	-30.355	-27.574	-24.925	-23.450	-26.882	-21.885	-23.841	-25.780	-26.904	-20.419	-29.846	-27.692	-30.724	-28.834	-28.982	-27.944	-24.727	-26.120	-6.225	-28.057	-37.659	-26.840	-28.861	-28.969	-31.496	-24.399	-33.624	-31.192	-35.607	-27.787	-26.371	-27.287	-18.420	-27.145
ADRB1	-30.694	-27.189	-25.926	-31.840	-21.555	-17.670	-26.254	-28.382	-29.715	-38.120	-32.006	-15.873	-30.658	-28.742	-31.840	-26.238	-30.782	-28.287	-22.461	-26.853	-30.775	-30.639	-34.213	-34.127	-32.770	-26.553	-28.611	-22.208	-30.007	-27.627	-26.358	-29.129	-32.652	-37.215	-32.633	-31.304	-34.392	-23.903	-29.893	-28.548	-28.277	-19.980	-30.265	-30.477	-30.978	-20.057	-25.596	-19.779	-28.024
ADRB2	-21.597	-29.884	-26.769	-30.233	-23.691	-12.825	-26.935	-19.999	-22.348	-21.012	-22.298	-23.858	-27.299	-19.268	-34.035	-22.863	-23.782	-25.017	-21.305	-22.268	-17.893	-24.611	-29.179	-25.200	-19.811	-26.421	-27.410	-21.336	-23.386	-17.552	-35.482	-19.095	-20.442	-29.388	-36.098	-25.016	-23.195	-23.152	-33.263	-23.647	-28.414	-23.401	-21.476	-21.358	-29.272	-23.145	-28.754	-30.077	-29.827
ADRB3	-23.042	-28.541	-26.630	-12.494	-31.151	-32.000	-32.249	-21.274	-34.870	-31.455	-35.122	-25.623	-26.166	-24.852	-24.822	-29.187	-26.174	-29.798	-33.686	-28.836	-27.252	-32.751	-28.887	-25.489	-28.088	-27.250	-25.113	-30.093	-29.253	-35.465	-29.203	-26.267	-22.593	-22.163	-22.305	-28.822	-28.042	-27.674	-24.632	-30.724	-31.424	-35.151	-24.438	-31.529	-23.436	-22.948	-34.533	-30.471	-21.628
GRK2	-12.625	1.970	-12.344	8.857	-24.897	-19.970	-13.988	-10.794	-24.464	-12.620	-8.087	11.872	-14.455	-23.826	-22.154	0.260	-13.730	4.050	-21.053	-13.560	-4.345	-15.866	-1.785	-3.662	-11.671	-14.470	-19.155	8.397	-12.931	9.179	-14.745	-12.668	-23.073	-10.264	-0.075	-15.490	-5.766	8.653	-9.163	-14.929	4.133	-16.490	-10.700	-21.593	-22.269	-15.221	-25.989	9.840	-22.395
GRK3	-22.234	-25.786	-20.360	-19.721	-28.737	-25.096	-22.269	-18.363	-22.689	-24.348	-15.925	-23.293	-18.701	-16.487	-25.356	-21.382	-22.658	-23.794	-15.323	-13.238	-20.117	10.013	-21.118	-19.330	-22.118	-24.533	-28.571	-27.688	-9.528	-19.342	-22.490	-14.721	-20.083	-22.547	-5.712	-20.381	-14.908	-19.451	-19.425	-20.969	-14.043	-20.359	-22.911	-21.774	-20.472	-19.280	-18.203	-17.042	-17.874
ADRM1	14.485	-11.438	19.805	-0.207	-3.110	5.179	11.151	-7.902	-1.900	-13.422	-18.966	-6.575	23.943	-15.181	13.007	-13.888	21.180	-3.249	-12.445	-12.151	-9.514	-6.495	1.372	6.054	-6.313	10.654	-23.771	-10.911	-13.857	5.617	-6.375	2.307	-3.271	1.934	-14.960	3.281	-1.549	-17.030	3.209	4.993	6.963	54.591	-14.393	-14.362	7.683	6.136	0.196	26.044	21.151
ADSL	18.924	46.351	-10.125	28.883	29.731	58.950	58.660	28.060	81.866	7.100	18.924	32.828	22.714	46.286	12.315	17.958	51.589	25.270	-3.271	65.678	30.958	25.783	54.902	29.971	12.376	6.665	73.561	-0.188	-4.371	19.181	33.232	20.489	6.333	6.006	-31.143	49.347	10.795	-34.035	59.391	-0.380	50.550	44.589	21.463	-12.964	8.231	7.822	14.983	-8.857	-3.449
ADSS	-5.532	-10.982	-15.821	-0.157	-4.133	2.953	6.598	-17.207	12.399	-21.605	-23.329	-7.109	-9.378	0.668	-13.306	20.120	12.294	9.196	-16.885	10.795	15.102	-14.619	14.120	7.572	-15.181	1.861	7.978	-8.391	-10.597	-7.598	10.813	-13.582	-9.462	-17.219	-16.822	17.309	-11.859	-23.840	21.487	-9.790	18.567	40.042	24.997	-11.578	-8.331	-13.439	-11.617	-13.100	-6.340
ADSSL1	-8.063	-1.646	-19.810	-20.407	-22.504	-11.830	-12.020	-21.238	-17.353	-17.429	-16.022	-21.335	-12.414	-16.607	-4.533	-15.114	-12.784	9.763	-18.315	-10.650	-29.730	-9.931	-15.915	-18.192	-9.679	-8.536	-4.756	-10.582	-15.401	-12.527	-7.189	-15.039	-8.271	-22.534	-4.526	-17.626	-23.472	-17.822	-21.158	-10.905	-13.819	-18.185	-8.042	-9.198	-13.851	-17.782	-12.026	-7.222	-12.431
ADTRP	-32.209	-24.018	-30.867	-23.991	-21.088	-18.647	-29.179	-23.733	-23.071	-23.572	-24.647	-20.955	-23.506	-27.744	-19.374	-24.250	-19.303	-18.074	-22.293	-18.014	-23.846	-25.691	-27.912	-14.478	-13.595	-17.155	-23.736	-25.169	-31.330	-22.314	-17.227	-22.676	-27.826	-17.283	-21.372	-20.099	58.248	-16.155	-18.734	-21.476	-14.698	-13.700	-29.118	-9.303	-20.053	-19.344	-12.182	-17.901	-23.736
AEBP1	-12.573	-17.808	-13.036	-11.105	-5.166	21.229	-17.677	-17.907	-19.484	-19.361	-21.040	-6.813	-10.966	-4.501	-11.941	-8.922	-9.047	-6.920	-17.226	-10.262	-17.330	-10.135	-10.759	-15.496	-9.698	-13.812	-13.783	-11.379	-18.778	-21.040	-17.704	-16.420	-24.283	-17.632	-17.457	-20.556	-15.672	-25.617	-16.124	-13.874	-13.576	-19.560	-15.127	-21.335	-14.440	-24.576	-18.758	4.432	-10.774
AEBP2	-12.735	-29.313	-12.698	17.958	-10.393	-9.639	-26.121	-13.973	-20.502	-22.866	-14.220	-18.158	-1.742	-12.117	-18.895	-24.617	-11.915	-21.421	-19.087	-7.846	-16.284	-25.801	-15.297	10.033	-11.175	-10.451	-20.373	-25.015	-27.497	-18.918	-20.152	-8.674	-16.708	-18.638	-14.720	-20.438	-28.661	-18.065	-12.656	-14.058	-17.159	-12.212	-13.182	-27.454	-14.130	-15.915	-14.963	-21.839	-3.087
AEN	-19.900	-28.384	-19.316	-26.144	-25.307	-21.410	-23.438	-21.175	-18.151	-27.139	-26.904	-25.579	-24.746	-17.257	-23.423	-24.455	-23.907	-26.443	-24.894	-28.982	-25.730	-29.515	-21.898	-22.684	-24.169	-20.190	-26.046	-23.493	-30.669	-28.785	-16.548	-27.922	-19.020	-28.813	-23.816	-30.597	-20.064	-20.377	-25.972	-24.727	-22.658	-31.069	-26.660	-22.762	-27.054	-14.793	-25.022	-9.868	-27.732
AES	-23.697	-14.716	-13.274	-16.269	-20.281	-24.723	-19.110	-18.533	-9.134	-11.352	-15.855	-17.428	-17.237	-8.952	-15.802	-12.296	-21.800	-14.482	-23.132	-9.602	-7.963	-18.235	-8.814	-6.794	-6.359	-2.825	-15.436	-15.943	-11.474	-22.818	-13.852	-13.340	-6.575	-6.459	-8.705	-9.510	-17.908	-16.422	-9.954	-19.425	-15.787	-25.518	-15.863	-12.927	-15.710	-15.218	-12.356	-7.699	-19.962
AFAP1	-32.027	-23.931	-31.033	-26.927	-32.300	-29.297	-28.846	-28.721	-27.510	-28.526	-28.815	-30.524	-30.687	-30.206	-24.251	-21.436	-23.946	-31.352	-29.409	-25.751	-31.795	-24.298	-31.979	-29.167	-23.364	-31.220	-34.380	-30.661	-26.313	-26.773	-32.340	-24.716	-26.231	-20.746	-31.335	-32.685	-25.948	-28.281	-28.107	-21.166	-29.977	-23.754	-23.177	-30.958	-21.120	-25.474	-28.159	-32.000	-28.911
AFAP1L1	-17.484	-18.797	-14.791	-20.907	-17.755	6.729	-19.135	-20.457	-13.589	-19.080	-20.663	-29.234	-26.084	-30.502	-17.049	-29.134	-22.220	-22.859	-19.386	-14.299	-19.297	-8.267	-22.446	-18.034	-15.889	-20.233	-13.743	-17.708	-16.620	-23.301	-27.785	-37.215	-15.254	-20.456	-21.637	-14.974	-16.169	-15.196	-21.336	-19.456	-23.496	-17.860	-16.262	-21.701	-28.279	-22.145	-11.544	-25.445	-28.605
AFAP1L2	-15.277	-22.496	-17.513	-19.289	-20.235	-15.248	-13.589	-18.101	-28.382	-23.304	-23.643	-18.288	-22.031	-20.201	-20.361	-21.473	-17.117	-23.448	-22.913	-17.007	-20.500	-20.882	-16.486	-23.000	-17.427	-24.130	-27.432	-16.048	-19.659	-20.315	-27.709	-20.101	-21.617	-27.477	-24.908	-30.346	-26.693	-14.052	-28.526	-20.691	-22.578	-20.051	-19.806	-3.271	-23.120	-19.693	-23.456	-17.993	-18.702
AFF1	-26.991	-22.866	-25.221	-24.965	-20.677	-27.565	-28.879	-23.254	-30.727	-17.414	-25.929	-23.233	-21.791	-24.931	-25.680	-16.720	-21.137	-24.265	-25.574	-26.605	-25.670	-29.780	-21.556	-21.456	-23.277	-27.521	-30.691	-24.774	-28.923	-31.781	-24.029	-26.547	-20.784	-28.109	-32.461	-30.590	-15.266	-30.167	-27.928	-31.708	-16.906	-27.658	-31.212	-23.040	-29.291	-20.755	-29.234	-24.018	-32.243
AFF3	-9.004	-18.532	-9.393	-9.969	-11.698	-11.559	-10.564	-13.616	-16.565	-4.682	-19.675	7.083	-12.366	-11.257	-9.979	-7.868	-11.580	3.557	-25.757	-8.824	-10.518	-16.720	-16.732	-8.803	-1.732	-17.109	-18.613	-18.857	-18.829	-9.669	-9.736	-8.607	-20.036	-15.233	-12.347	-20.487	-17.900	-17.865	-7.245	-4.566	-16.325	-18.209	-8.624	-11.994	-15.648	-12.772	-15.372	-10.548	-1.656
AFF4	-21.327	-13.745	-16.241	-12.675	-3.339	-23.609	-24.623	-21.312	-29.357	-15.626	-21.763	-24.533	-13.896	-14.707	-16.386	-9.985	-10.974	-19.421	-20.851	-14.262	-32.276	-18.830	-25.046	-17.357	-18.128	-8.540	-17.200	-10.641	-30.171	-21.365	-21.928	-16.589	-29.177	-16.634	-24.220	-32.288	-15.273	-11.664	-8.291	-20.421	-22.009	-18.210	-25.031	-25.959	-12.562	-19.783	-31.196	-7.306	-23.481
AFG3L2	30.098	38.160	32.599	33.651	30.130	28.451	27.672	31.419	33.015	29.839	24.057	36.844	26.787	26.626	30.361	44.933	32.271	43.260	27.736	26.074	43.103	23.025	28.292	23.075	32.417	18.040	46.097	30.434	24.113	19.545	18.567	21.920	20.255	32.271	29.731	38.287	17.632	19.699	26.010	37.891	27.070	34.729	31.907	41.303	14.570	32.641	19.368	21.841	-2.413
AFM	-23.088	-15.384	-23.448	-10.158	-11.889	-16.729	-12.571	-12.171	-19.293	-16.767	-13.618	-12.114	-9.750	-13.566	-15.904	-10.008	-5.718	-16.674	-15.850	-9.347	-18.084	-13.743	-18.373	-6.112	-14.692	-11.627	-13.257	-14.553	-17.040	-17.495	-17.581	-13.942	-25.345	-12.656	-19.537	-24.263	-14.765	-22.156	-7.911	-22.185	-12.191	-21.652	-6.546	-16.759	-17.621	-11.848	-13.104	-20.500	-23.575
AFMID	-12.868	-15.039	28.917	-17.429	-16.579	-4.166	-9.944	-22.891	-20.616	-10.374	-22.910	-15.163	-23.224	-12.713	-17.389	-21.037	-23.353	-17.308	-24.510	-17.882	-22.094	-12.205	-26.025	-20.599	-14.761	-13.765	-16.055	-14.988	-27.332	-9.455	-22.244	-25.396	-13.892	-20.491	-16.203	-18.091	-21.994	-31.262	-27.591	-11.975	-22.394	-24.837	-24.222	-17.692	-28.789	-20.326	-22.267	-18.744	0.370
AFP	-24.288	-23.426	-15.637	-15.789	-19.902	-21.097	-18.475	-13.694	-19.191	-16.049	-15.342	-14.446	-18.533	-18.450	-19.922	-17.812	-22.561	-17.284	-22.877	-16.462	-19.519	-16.166	-21.687	-14.329	-27.627	-22.174	-26.786	-19.221	-15.270	-17.788	-22.892	-21.577	-26.539	-15.736	-18.660	-20.912	-18.664	-10.917	-18.010	-25.919	-22.708	-18.668	-16.044	-18.069	-15.010	-21.854	-7.949	-13.670	-22.873
AFTPH	-20.501	-27.826	-18.524	-21.697	-36.662	-24.605	-23.271	-24.383	-23.404	-25.341	-7.648	-15.824	-19.972	-25.574	-24.886	-15.212	-22.718	-24.566	-14.643	-14.240	-22.778	-19.587	-22.414	-21.112	-31.882	-36.058	-15.360	-24.554	-21.255	-28.229	-20.913	-23.940	-27.260	-22.042	-16.971	-17.415	-24.858	-21.901	-14.794	-12.471	-19.890	-22.317	-21.047	-13.327	-12.636	-10.558	-19.291	-29.917	-23.267
AGA	-29.578	-27.129	-26.797	-29.208	-34.622	-28.742	-30.928	-22.894	-26.779	-27.445	-30.142	-24.850	-24.460	-29.345	-27.297	-26.478	-26.994	-30.333	-25.860	-25.049	-27.904	-28.271	-24.080	-26.465	-30.636	-28.737	-29.205	-29.703	-19.256	-24.674	-20.344	-26.495	-23.267	-29.526	-27.250	-23.682	-28.608	-26.634	-25.120	-25.288	-20.292	-23.808	-23.224	-22.643	-27.268	-26.908	-26.012	-26.009	-24.840
AGAP1	-21.231	-20.045	-12.587	-18.200	-15.061	-13.841	-15.749	-20.262	-12.671	-21.978	-19.418	-23.639	-12.990	-16.381	-20.623	-26.747	-19.268	-11.452	-12.226	-26.451	-26.655	-20.796	-26.741	-13.639	-16.862	-28.808	-15.675	-16.841	-14.066	-9.941	-14.482	-13.314	-13.013	-15.672	-7.260	-8.937	-10.718	-23.593	-9.829	-20.998	-11.194	-5.136	-15.297	-14.446	-5.241	-11.383	-14.701	-13.284	-6.490
AGAP2	-3.279	-7.046	-13.040	-15.561	-15.026	4.147	-11.498	-4.630	-13.133	-11.061	8.032	23.160	-2.715	-13.564	-14.972	50.713	-12.868	1.466	-25.081	-16.184	-9.537	-0.821	-8.739	-12.645	-13.540	-9.941	-6.585	-8.063	-6.853	-12.482	-19.803	-2.388	-17.522	-3.769	-1.611	-14.417	37.194	-6.817	-15.040	-7.553	-21.956	-12.967	-12.233	-13.720	-14.723	-22.302	-10.627	-7.755	-13.369
AGAP3	-26.056	-32.006	-30.392	-24.151	-18.997	-28.186	-29.072	-36.383	-30.790	-25.527	-27.510	-28.637	-26.094	-23.667	-27.279	-28.749	-23.793	-22.566	-19.623	-26.587	-25.298	-32.032	-31.064	-28.766	-21.393	-31.304	-24.860	-25.238	-27.732	-26.419	-15.847	-28.994	-21.940	-20.680	-33.616	-17.790	-26.814	-22.145	-23.501	-25.721	-23.517	-23.140	-28.090	-12.279	-24.640	-21.984	-28.480	-19.736	-20.476
AGAP5	17.036	10.326	-4.339	-1.381	-1.092	10.439	3.583	-2.988	-0.217	-4.992	10.870	9.008	-1.566	3.543	20.435	-3.043	-4.313	16.332	20.309	-4.649	0.801	22.081	8.877	12.544	2.080	6.070	13.395	14.621	5.493	7.572	-7.319	1.383	13.095	0.972	20.255	6.928	3.350	-7.260	-0.006	10.694	6.547	13.662	10.572	5.989	16.543	-5.987	0.937	5.617	7.238
AGAP6	15.684	20.948	23.745	10.993	5.717	-0.306	13.463	20.972	13.183	8.577	12.629	18.315	20.228	12.099	35.211	31.026	26.387	33.232	42.999	7.871	6.827	30.261	24.795	18.169	7.768	17.761	19.031	28.551	7.871	27.512	-3.477	3.583	26.691	18.292	23.075	12.858	20.384	19.909	1.934	24.997	18.822	29.768	11.723	10.714	39.485	5.617	11.479	9.459	16.568
AGAP9	5.920	-13.783	-8.631	0.349	1.101	-26.827	-18.408	-14.318	-3.167	-13.151	-11.821	-6.635	-4.073	-8.263	7.292	-12.334	12.013	-5.236	22.966	-3.279	-8.739	-8.508	-3.933	-5.434	0.690	-10.106	-0.328	1.195	-13.581	-18.729	-6.380	-11.091	-7.315	-8.500	4.761	-3.220	-6.349	-10.997	3.407	4.279	4.036	0.067	-16.752	-10.641	-4.073	-20.548	-9.452	-7.946	5.810
AGBL1	-19.235	-18.283	-21.000	-15.112	-15.844	-10.207	-18.336	-13.040	-18.096	-19.280	-25.524	-13.982	-12.327	-20.896	-16.022	-14.126	-8.115	-19.429	-16.244	-15.673	-15.912	-14.605	-16.236	-14.095	-16.023	-18.522	-21.773	-17.229	-22.820	-12.988	-22.891	-17.899	-18.549	-14.994	-17.277	-19.650	-25.789	-17.026	-14.339	-28.580	-17.977	-24.204	-19.645	-19.848	-18.948	-15.670	-18.625	-4.756	-15.810
AGBL2	-3.311	-5.618	-14.750	-12.582	-14.023	-15.254	-13.692	-3.556	-10.854	-11.508	-5.458	-21.389	-13.976	-8.386	-24.167	-18.915	-22.215	-5.166	-9.985	-15.031	-14.107	-5.492	-9.222	-4.623	-19.559	-16.528	-13.327	-12.104	-18.198	-15.175	-11.601	-14.555	-6.784	-7.813	-17.512	-8.136	-13.378	-21.517	-19.180	-17.971	-14.873	-17.247	-14.362	-14.280	-16.135	-22.239	-16.049	-23.570	-14.039
AGBL3	-19.621	-16.158	-23.331	-23.455	-20.959	-21.528	-28.055	-20.403	-23.104	-23.820	-4.495	-19.153	-10.521	-18.967	-18.182	-11.409	-22.725	-16.872	-15.172	-18.451	-14.732	-19.883	-21.981	-13.083	-20.670	-25.413	-25.494	-16.922	-22.965	-12.672	-15.444	-19.401	-23.272	-15.615	-22.095	-17.206	-23.664	-17.725	-25.284	-21.057	-19.809	-18.578	-18.408	-19.257	-25.966	-20.792	-20.122	-12.892	-9.088
AGBL4	-24.877	-12.095	-20.606	-13.965	-12.361	-18.554	-27.164	-14.937	-9.117	-16.637	-14.397	-17.170	-18.716	-7.571	-7.315	-13.140	-17.777	7.555	-7.833	-18.650	-14.725	-15.277	-10.954	-0.227	-1.363	-7.286	-13.848	-8.724	-16.938	-10.877	-18.004	-9.698	-14.280	-10.747	-3.174	-3.677	-6.690	-16.977	-4.762	-10.712	-10.721	-17.753	-9.750	-5.976	-9.102	-10.414	-6.709	-9.337	22.383
AGBL5	-13.369	-17.437	-20.548	-8.296	-11.715	-9.649	-14.750	-20.177	-21.522	-18.846	-17.752	-22.277	-16.190	-20.159	-13.553	-19.402	-14.222	-14.089	-6.090	-11.627	-18.539	-10.106	-18.059	-14.918	-1.566	-15.724	-17.334	-15.548	-9.198	-15.362	-15.044	-19.817	-23.359	-19.770	-14.402	-1.460	-22.197	-24.295	-13.835	-15.815	-19.425	-24.033	-11.020	-13.151	-18.749	-14.624	-14.709	-12.421	1.136
AGER	-29.692	-26.646	-32.188	-27.434	-26.877	-17.000	-28.310	-27.091	-25.690	-24.137	-24.950	-21.084	-29.689	-26.376	-27.019	-27.456	-33.365	-27.180	-25.457	-32.823	-31.147	-23.434	-30.265	-26.454	-31.851	-26.243	-26.495	-18.569	-25.964	-24.502	-31.122	-25.716	-20.428	-21.041	-28.945	-19.730	-31.752	-23.349	-30.068	-21.426	-26.220	-20.135	-34.984	-19.097	-19.608	-29.302	-33.430	-25.690	-25.391
AGFG1	-30.665	-25.424	-25.135	-20.760	-23.639	-32.364	-23.568	-26.141	-23.900	-35.433	-21.737	-30.665	-20.125	-30.905	-32.902	-13.543	-20.889	-29.923	-18.489	-7.413	-32.517	-26.299	-25.030	-19.682	-26.572	-28.637	-27.046	-15.017	-18.393	-27.319	-6.090	-18.962	-30.412	-20.977	-22.385	-21.401	-19.032	-24.221	-28.926	-21.019	-15.972	-12.210	-23.964	-21.175	-17.270	-10.005	-23.972	-19.076	-23.852
AGFG2	-4.219	-15.824	-10.061	-14.319	-22.537	-10.037	-10.251	-17.815	-13.484	-14.083	4.581	-15.141	-20.976	-16.841	-18.574	-13.061	-6.009	-4.663	-15.654	-16.400	-11.005	-13.627	-17.026	-7.855	-12.848	5.211	-19.652	-9.167	-16.356	-12.983	-12.063	-18.429	-16.983	-12.733	-9.551	-12.866	-15.353	-11.438	-16.585	-17.100	-22.409	-25.909	-14.493	-10.877	-13.219	-13.388	-16.368	-5.446	-8.018
AGGF1	-18.236	-21.179	-13.527	-12.656	-22.631	-20.487	-19.058	-21.488	-20.390	-31.581	-21.720	-18.870	-19.184	-21.497	-22.334	-30.485	-12.177	-17.161	-13.161	-19.307	-30.870	-28.366	-29.911	-19.473	-27.730	-11.868	-19.930	-20.498	-29.553	-11.539	-26.371	-18.583	-27.847	-8.862	-32.412	-25.769	-24.005	-21.138	-14.640	-25.203	-22.974	-26.715	-19.307	-25.708	-25.080	-24.108	-18.104	-19.330	-25.066
AGK	-28.524	-27.119	-26.302	-23.888	-11.726	-34.427	-27.962	-28.214	-23.568	-22.683	-24.015	-25.569	-25.746	-21.016	-29.540	-13.410	-23.097	-22.180	-18.955	-19.945	-26.559	-28.977	-28.315	-26.147	-22.308	-28.836	-21.024	-23.933	-24.837	-21.276	-13.051	-21.445	-25.804	-21.558	-21.741	-22.644	-20.211	-22.187	-22.816	-24.400	-23.944	-25.147	-22.540	-20.967	-23.993	-11.280	-25.702	-20.367	-24.608
AGL	-26.650	-24.041	-22.377	-18.982	-15.874	-18.811	-18.492	-19.316	-22.041	-13.517	-17.556	-16.155	-16.711	-20.880	-13.318	-18.333	-17.200	-17.942	-22.488	-21.577	-15.534	-15.591	-25.075	-15.873	-13.641	-16.776	-19.311	-19.259	-26.865	-17.730	-22.782	-14.169	-24.319	-12.999	-19.832	-21.024	-20.268	-15.586	-22.824	-15.221	-21.034	-16.408	-19.701	-22.024	-16.749	-26.227	-22.341	-13.260	-12.308
AGMAT	-21.321	-19.365	-23.929	-25.720	-18.939	-13.038	-13.446	-23.337	-10.954	-24.827	-15.270	-17.526	-26.161	-13.235	-19.304	-8.342	-20.944	-21.651	-14.808	-12.233	-19.412	-18.232	-14.031	-20.807	-22.350	-18.868	-22.173	-25.647	-21.662	-3.397	-21.580	-15.733	-19.386	-21.698	-12.371	-24.001	-20.676	1.640	-18.115	-16.078	-17.106	-14.526	-15.146	-5.287	-12.625	-25.576	-12.409	-11.055	-23.538
AGMO	-22.074	-26.925	-18.416	-18.305	-20.351	-0.491	-20.144	-25.165	-22.517	-25.477	-23.113	-20.158	-22.990	-20.532	-20.614	-19.907	-21.296	-17.107	-16.891	-14.893	-27.823	-16.425	-24.605	-21.060	-19.564	-10.782	-23.983	-18.376	-16.821	-18.332	-25.518	-21.767	-21.958	-11.124	-17.831	-27.221	-22.908	-17.730	-21.413	-20.223	-21.814	-23.807	-25.800	-14.697	-24.314	-12.457	-19.064	-17.424	-17.056
AGO1	-20.189	-8.500	-12.983	-11.296	-12.421	-8.450	-9.198	-8.231	-8.922	-9.278	-8.792	-4.938	-6.325	-14.704	-10.165	-10.076	-12.708	-10.210	-7.712	-6.817	-13.401	-18.859	-16.593	-7.231	-7.055	-19.472	-14.994	-10.220	-12.134	3.047	-10.715	-7.458	-18.826	-17.106	-11.037	-9.032	-10.348	-3.512	-1.732	-0.669	-10.242	-20.054	-12.710	-18.593	6.301	-11.331	-11.430	-18.728	-17.741
AGO2	-11.661	-13.363	-5.729	0.590	-24.049	-17.527	-17.729	-12.085	-3.982	-7.941	-20.538	-10.182	-0.267	0.185	-27.819	-20.641	-6.754	-21.546	-12.224	-8.239	-21.761	-16.279	-7.742	-8.235	-17.931	-19.335	2.629	-6.454	-19.414	-29.936	15.313	-15.469	-30.146	-25.977	-21.430	-19.202	-10.090	-19.732	-16.501	-21.040	2.655	29.806	-21.127	-17.827	-17.570	-4.881	-20.323	-13.219	-24.971
AGO3	-16.704	-14.793	-12.418	-15.549	-17.881	-20.717	-16.880	-18.405	-16.105	-13.558	-16.732	-9.912	-10.512	-8.843	-15.463	-16.571	-17.050	-16.735	-6.063	-16.084	-9.756	-14.501	-13.098	-9.756	-21.167	-23.092	-21.274	-16.296	-18.292	-20.936	-26.679	-19.419	-25.938	-23.245	-14.736	-21.714	-13.608	-14.444	-8.627	-9.642	-14.064	-20.534	-14.831	-16.620	-18.221	-8.907	-22.621	-2.737	-16.638
AGO4	-30.310	-16.983	-34.026	-24.951	-21.431	-30.457	-17.533	-22.385	-16.762	-21.460	-19.896	-22.456	-20.883	-19.151	-21.811	-17.747	-25.378	-17.972	-22.102	-18.710	-23.071	-24.179	-22.782	-16.955	-24.799	-31.386	-24.911	-20.758	-24.641	-21.971	-23.057	-14.083	-26.768	-20.821	-15.552	-15.905	-18.416	-22.420	-19.381	-18.734	-21.407	-28.261	-25.237	-21.941	-11.859	-15.205	-14.105	-13.886	-25.006
AGPAT1	-23.176	-15.049	-11.635	-20.070	-10.922	7.187	-24.360	-17.353	-18.110	-13.384	-20.923	-2.356	-16.471	-10.647	-16.484	-22.220	-16.037	-20.654	-20.658	-20.331	-18.690	-13.881	-20.140	-7.606	-9.863	-15.363	-11.612	-11.490	-15.986	-23.481	-27.914	-25.969	-19.346	-26.304	-16.983	-24.870	-23.689	-21.941	-0.257	-23.841	-20.810	-5.571	-27.184	-21.206	-13.608	-23.732	-26.510	-14.075	-9.598
AGPAT2	-17.783	-10.245	-12.696	-20.343	-18.863	-32.487	-9.257	-12.418	-6.935	-14.103	-20.665	-8.488	-15.116	-3.866	-20.710	-21.653	-26.181	-17.929	-21.540	-8.735	-21.501	-18.433	-22.722	-18.790	-20.286	-19.652	-24.766	-17.777	-21.872	-21.968	-20.193	-20.815	-18.986	-18.031	-24.406	-21.054	-11.216	-25.422	-16.654	-26.873	-19.042	-22.397	-17.049	-16.649	-7.615	-25.814	-14.592	-21.645	-24.916
AGPAT3	-31.424	-30.775	-23.202	-25.552	-18.284	-26.192	-17.431	-23.048	-20.130	-19.853	-27.435	-22.768	-26.588	-18.346	-19.103	-21.508	-21.783	-17.526	-23.249	-27.238	-26.815	-18.771	-22.402	-24.533	-21.987	-22.107	-25.011	-22.951	-25.430	-28.517	-19.060	-25.155	-18.203	-22.302	-21.688	-24.623	-22.977	-24.608	-21.375	-24.437	-17.621	-16.206	-28.137	-25.448	-23.925	-23.670	-22.180	-20.275	-25.999
AGPAT4	-25.150	-31.771	-18.694	-21.982	-12.814	-24.833	-19.924	-27.209	-24.082	-27.256	-15.673	-24.941	-18.782	-18.933	-21.790	-20.396	-20.666	-12.083	-12.418	-18.988	-19.466	-24.814	-26.646	-22.888	-15.188	-17.688	-18.303	-20.078	-21.532	-22.928	-18.907	-20.129	-21.640	-14.634	-21.046	-17.825	-18.007	-13.845	-21.083	-19.797	-21.017	-26.059	-27.454	-17.535	-15.275	-26.822	-24.121	-25.273	-14.641
AGPAT5	-13.649	-19.495	-23.558	-20.818	-13.812	-29.818	-34.324	-26.891	-25.895	-22.929	-32.233	-16.658	-20.535	-20.387	-26.012	-32.468	-24.430	-31.483	-30.297	-23.105	-24.117	-28.566	-26.973	-30.643	-19.103	-31.669	-31.902	-29.917	-26.231	-27.245	4.235	-23.383	-26.989	-29.310	-27.830	-27.094	-24.333	-27.994	-19.475	-25.821	-25.895	-22.293	-25.663	-20.337	-21.823	-7.787	-25.144	-24.502	-13.706
AGPS	-25.087	-25.411	-26.768	-22.946	-28.294	-23.680	-36.953	-21.412	-32.346	-25.129	-32.540	-23.311	-28.685	-31.524	-30.917	-26.957	-26.938	-27.540	-30.245	-17.452	-25.033	-34.559	-24.110	-20.859	-30.561	-27.736	-25.953	-35.943	-30.284	-29.806	-23.481	-29.159	-28.329	-11.477	-20.899	-18.297	-25.816	-23.392	-23.561	-32.559	-2.941	-1.444	-20.792	-31.101	-24.189	-13.394	-24.956	-28.287	-17.884
AGR2	-17.799	-16.663	-23.468	-13.201	-13.164	-8.904	-18.030	-26.354	-19.831	-13.416	-22.243	-20.603	-18.150	-25.341	-17.367	-15.576	-1.751	-14.746	-14.535	-18.331	-24.364	-21.014	-20.560	-18.784	-26.046	-12.972	-23.742	-17.737	-19.146	-14.809	-20.103	-21.381	-21.533	-15.238	-24.906	-21.315	-18.424	-19.669	-11.355	-22.069	-14.331	-17.558	-18.244	-20.825	-26.659	-25.934	-24.872	-13.051	-15.203
AGR3	-19.257	-24.545	-24.872	-22.640	-24.638	-4.572	-23.647	-23.104	-26.446	-25.509	-21.586	-21.882	-27.689	-20.847	-13.732	-22.565	-23.085	-17.674	-15.446	-21.904	-29.151	-19.115	-23.332	-22.645	-24.372	-17.169	-22.894	-22.508	-25.424	-21.127	-24.492	-28.578	-27.162	-21.413	-20.045	-30.481	-21.115	-32.288	-26.319	-28.989	-25.108	-30.569	-28.046	-27.265	-27.966	-31.224	-27.170	-14.244	-18.786
AGRN	-17.076	-12.132	-14.522	-19.801	-6.591	-5.878	-3.698	-19.088	-14.467	-16.533	-15.452	-7.486	-11.570	-13.655	-5.247	-10.718	-16.500	-19.338	-9.544	-17.042	-15.033	-11.622	-19.558	-19.883	-6.734	-8.239	-14.804	-3.498	-15.938	-7.463	-11.826	-10.298	-14.025	-15.979	-6.954	-8.466	-15.628	-9.548	-11.916	-11.213	-14.017	-13.837	-16.215	3.683	-3.866	-12.741	-11.737	-7.109	-15.490
AGRP	-21.179	-25.245	-20.761	-33.043	-32.442	-14.941	-31.614	-24.194	-15.777	-24.005	-22.933	-22.224	-23.812	-25.047	-20.517	-27.430	-25.220	-22.876	-37.012	-20.132	-25.522	-22.490	-27.196	-26.316	-32.711	-23.496	-19.095	-29.234	-33.512	-31.717	-40.189	-29.096	-31.912	-28.742	-25.838	-25.748	-22.194	-23.571	-29.881	-20.180	-27.705	-14.861	-22.059	-31.785	-19.482	-33.996	-20.381	-27.697	-28.726
AGT	-19.101	-24.071	-4.139	-31.085	-15.150	-3.996	-10.826	-21.705	-19.060	-19.751	-18.955	-21.036	-15.805	-15.205	-27.051	-16.200	-17.198	-11.756	-24.559	-23.412	-24.481	-12.036	-19.858	-18.056	-9.496	-21.550	-19.172	-17.318	-19.502	-12.332	-32.226	-21.114	-13.241	-31.416	-23.560	-25.489	-23.653	-26.557	-19.929	-18.238	-14.260	-12.541	-23.537	-20.237	-24.485	-25.954	-19.795	-18.858	-3.036
AGTPBP1	-30.471	-29.893	-31.012	-31.037	-37.369	-29.542	-25.150	-31.009	-28.831	-33.850	-32.804	-29.718	-36.461	-27.615	-27.918	-29.992	-32.737	-33.333	-26.662	-26.343	-25.735	-28.243	-26.219	-31.659	-35.589	-30.601	-32.260	-35.963	-41.229	-30.130	-35.362	-30.461	-36.461	-39.759	-29.777	-31.790	-28.502	-26.171	-24.888	-35.248	-35.122	-34.597	-28.960	-34.334	-34.334	-27.456	-30.786	-29.457	-26.336
AGTR1	-14.546	-8.997	-18.183	-14.442	-17.047	-18.339	-13.812	-18.078	-21.770	-14.725	-20.100	-22.178	-18.019	-24.940	-14.957	-19.610	-12.482	-13.494	-16.859	-18.874	-25.545	-14.906	-14.592	-13.547	-17.930	-16.327	-17.599	-17.548	-9.636	-13.199	-27.075	-22.684	-26.063	-12.018	-12.947	-22.198	-15.343	-17.162	-8.559	-19.902	-14.103	-22.102	-20.584	-17.167	-18.706	-15.182	-22.187	-8.904	-22.064
AGTRAP	-29.369	-29.738	-36.358	-28.473	-28.627	-19.807	-25.148	-32.844	-22.824	-25.655	-24.512	-16.565	-32.329	-21.586	-21.978	-27.247	-23.015	-22.543	-22.193	-21.057	-17.912	-25.020	-29.061	-25.761	-24.306	-23.868	-18.588	-27.606	-30.269	-21.915	-26.115	-27.845	-24.502	-25.944	-22.954	-23.262	-28.093	-21.743	-27.926	-26.848	-23.682	-27.726	-25.349	-22.756	-23.222	-29.197	-30.402	-18.971	-29.100
AGXT	-15.975	-19.011	-9.306	-21.419	-21.513	-9.708	-10.823	-20.041	-19.315	-24.560	-18.593	-20.605	-20.458	-20.038	-18.315	-11.808	-24.694	-23.256	-23.450	-22.475	-30.304	-20.625	-19.871	-20.001	-17.241	-19.845	-26.276	-16.565	-22.577	-20.765	-16.941	-18.554	-19.423	-18.535	-9.557	-16.424	-16.984	-25.420	-22.898	-17.154	-22.829	-18.231	-13.881	-20.560	-14.782	-21.295	-5.855	-12.205	-15.665
AGXT2	-12.631	-26.710	-18.766	-24.333	-22.434	-25.483	-24.866	-17.343	-19.361	-15.979	-22.721	-27.267	-9.142	-19.207	-13.570	-17.757	-24.319	-23.760	-18.998	-24.785	-25.627	-20.986	-21.449	-21.618	-23.894	-23.421	-19.553	-23.041	-25.527	-28.740	-32.442	-28.585	-16.376	-22.412	-15.818	-19.483	-28.380	-26.387	-20.420	-23.267	-25.456	-21.341	-24.951	-28.372	-23.723	-23.615	-23.538	-27.077	-36.190
AHCTF1	19.937	26.626	8.691	26.945	19.909	25.978	40.585	31.768	14.485	32.417	36.006	28.551	27.101	35.581	22.939	39.099	25.212	34.605	28.292	19.909	25.813	28.883	35.329	39.577	38.961	35.085	49.867	52.952	29.664	28.783	20.176	19.830	37.021	27.353	37.194	24.228	45.841	17.984	39.388	20.384	25.357	22.248	48.522	29.181	33.539	21.342	23.914	16.261	28.783
AHCY	11.952	23.300	-13.922	10.229	38.334	43.897	33.844	18.798	71.843	16.790	8.837	16.091	-4.643	12.776	7.187	27.319	13.072	14.212	26.010	5.891	31.876	27.420	32.093	9.196	10.554	22.108	23.051	26.596	2.293	-1.900	38.605	13.463	22.191	14.529	4.613	6.714	17.379	14.075	19.699	35.667	30.636	30.328	21.789	-11.750	26.044	0.690	17.234	-1.055	17.559
AHCYL1	-4.706	12.227	-28.706	-14.170	2.432	21.868	27.451	21.151	-1.009	-10.730	-14.902	2.254	-20.053	5.462	-3.197	-11.108	-8.327	-12.038	-7.643	9.044	8.466	0.711	4.248	-10.311	-0.629	-9.044	27.168	-15.114	-22.917	-26.177	13.707	27.260	8.377	-4.700	7.909	-13.926	4.689	-8.196	-9.368	-1.619	-3.426	-23.038	-11.841	-1.399	10.673	-0.669	0.701	-10.377	-9.127
AHCYL2	-19.781	-18.978	-18.649	-19.240	-20.072	-20.828	-19.033	-24.706	-29.730	-20.676	-7.260	-21.540	-19.590	-22.803	-19.702	-25.140	-20.428	-25.445	-22.996	-23.991	-19.508	-22.671	-15.376	-14.619	-20.195	-22.916	-20.299	-23.465	-27.003	-26.840	-26.356	-21.309	-20.367	-17.325	-21.875	-23.065	-29.598	-28.909	-24.550	-28.562	-16.878	-25.840	-20.905	-22.354	-19.472	-14.276	-25.944	-19.513	-18.735
AHDC1	-27.046	-16.414	-33.555	-21.959	-14.287	-28.813	-21.553	-21.447	-18.145	-11.578	-19.840	-9.686	-18.050	-16.118	-13.975	-13.401	-17.754	-11.294	-5.793	-16.617	-12.406	-21.425	-20.010	-14.785	-13.081	-8.067	-19.097	-20.172	-18.229	-22.824	-29.151	-22.699	-17.306	-17.637	-17.151	-23.821	-26.939	-19.838	-10.223	-20.391	-12.591	-23.273	-7.712	-29.486	-5.861	-7.562	-15.240	-24.786	-16.516
AHI1	-22.275	-15.401	-20.382	-15.318	-15.385	-23.994	-17.811	-19.986	-17.270	-17.075	-14.142	-17.244	-13.269	-17.806	-21.230	-16.093	-15.800	-21.689	-10.070	-7.055	-25.736	-26.341	-16.773	-10.030	-17.459	-13.463	-21.371	-16.779	-18.993	-18.457	-8.567	-16.595	-19.735	-21.271	-12.772	-25.071	-20.241	-23.042	-14.444	-17.093	-4.875	-10.460	-18.828	-20.309	-20.959	-15.304	-13.708	-18.321	-18.918
AHNAK	-11.927	-8.985	-15.962	-20.377	-14.371	-16.568	4.147	-23.270	-7.690	-16.198	-6.808	-20.490	-24.535	-10.797	-27.399	-15.631	-20.224	-15.365	-9.686	-11.856	-17.198	-14.969	-8.697	-14.935	-20.818	-5.915	-15.730	-25.634	-19.320	-18.107	-18.942	-17.788	-21.173	-18.409	-1.389	-10.579	-14.140	-13.289	-14.217	-17.882	-10.588	-16.948	-20.717	-23.276	-26.262	-23.521	-24.473	-6.277	-7.152
AHNAK2	-23.334	-29.863	-35.760	-30.905	-21.202	-39.294	-22.025	-33.072	-20.815	-13.496	-25.334	-26.567	-23.383	-32.064	-18.875	-34.673	-16.875	-17.774	-29.494	-27.173	-30.669	-28.469	-29.203	-32.388	-27.776	-19.579	-17.639	-21.268	-29.269	-32.566	-32.534	-28.596	-20.476	-29.335	-24.653	-34.484	-30.572	-24.198	-29.840	-33.632	-34.302	-31.717	-43.129	-28.201	-31.912	-32.902	-28.885	-22.119	-21.580
AHR	-20.585	-31.373	1.570	-28.742	-13.195	9.478	-30.386	-34.044	-23.322	-3.264	-31.732	-44.334	-21.126	-16.222	-33.906	-24.807	-18.728	-4.463	-17.340	-10.803	-27.299	-7.915	-37.454	-27.835	-13.019	2.993	-25.329	-33.607	-24.103	-10.188	-33.878	-16.330	-25.593	-29.815	-23.481	-25.226	-31.996	-29.715	-11.488	-43.913	5.828	16.091	-21.555	-8.160	-33.730	-21.692	-14.117	-30.443	-2.013
AHRR	-14.550	-13.545	-21.332	-23.273	-15.299	-2.413	-12.823	-26.865	-18.471	-8.378	-17.480	-31.888	-4.286	-20.638	-11.026	-17.376	-14.681	-6.601	-8.136	-21.203	-17.183	-22.011	-19.352	-16.228	-16.219	-13.936	-12.814	-5.820	2.865	-8.402	-7.588	-11.642	-20.548	-18.847	-18.257	-11.008	-17.769	-15.663	-11.851	-15.557	-15.272	-32.867	-30.808	-10.423	-10.774	-12.747	-27.394	-18.782	-14.194
AHSA1	-16.486	-17.849	-22.094	-20.169	-31.688	-22.485	-21.413	-19.410	-13.191	-14.258	-20.828	-9.191	-16.511	-25.197	-12.946	-13.422	-16.762	-12.364	-10.351	-14.216	-25.676	-21.680	-19.860	-17.978	-18.888	-19.102	-13.857	-19.842	-10.106	-17.417	-14.051	-17.867	-13.473	-20.319	-13.529	-16.539	-5.446	-12.380	-15.882	-17.189	-3.866	-18.148	-17.244	-17.321	-16.504	-4.272	-18.994	-17.795	-14.121
AHSA2P	-8.018	-4.533	-16.822	-10.857	-15.850	-16.065	-7.198	-15.262	-9.856	-18.653	-9.976	-4.266	-19.266	-12.050	-6.075	-6.277	-3.996	7.064	-15.951	-15.347	-10.860	-7.787	-16.280	-8.466	-16.427	-13.295	-7.690	-13.378	-6.138	-11.000	-11.614	-4.974	-16.623	-22.014	-16.965	-8.131	-7.408	-16.950	-13.936	-14.417	-15.277	-24.858	-16.719	-11.990	-7.805	-5.793	-8.296	-17.534	-9.026
AHSG	-18.203	-25.319	-24.014	-18.491	-27.908	-23.822	-25.425	-22.191	-23.260	-23.218	-17.211	-7.652	-18.989	-21.238	-21.196	-14.918	-23.944	-8.631	-21.328	-16.821	-27.914	-18.641	-21.585	-21.894	-20.507	-16.143	-26.153	-30.000	-13.521	-30.181	-21.767	-28.375	-29.572	-24.822	-23.744	-28.759	-20.398	-26.723	-21.033	-26.503	-30.419	-15.613	-25.961	-25.977	-20.257	-23.467	-26.253	-25.696	-26.897
AHSP	-14.941	-16.530	-13.094	-9.692	-14.847	-22.260	-20.625	-9.793	-7.175	-15.974	-14.056	-10.785	-13.950	-14.573	-9.846	-17.486	-15.487	-16.126	-16.614	-11.102	-11.580	-18.003	-10.230	-11.539	-17.029	-14.641	-10.370	-12.447	-18.363	-17.359	-15.055	-11.539	-16.504	-18.705	-8.437	-8.354	-15.158	-12.373	-12.067	-17.184	-14.463	-13.724	-17.827	-17.407	-25.576	-13.635	-16.838	-12.031	-17.865
AICDA	-22.335	-21.978	-21.150	-24.258	-24.332	-8.354	-25.863	-16.684	-20.461	-15.285	-23.020	-17.538	-18.820	-20.018	-19.633	-14.729	-21.351	-22.708	-23.841	-27.648	-22.197	-21.732	-18.217	-19.185	-24.427	-21.955	-23.266	-22.301	-21.358	-24.978	-27.561	-27.311	-21.837	-22.786	-19.219	-19.439	-28.028	-32.412	-21.269	-20.315	-18.559	-18.678	-24.895	-25.900	-21.707	-21.831	-21.786	-23.517	-27.505
AIDA	-15.252	-14.552	-11.498	-17.120	-11.580	-16.017	-17.744	-18.063	-2.988	-9.695	-6.459	-17.365	-9.608	-5.388	-12.238	-21.325	-21.476	-1.742	-11.929	-16.831	-17.878	-17.116	-0.629	-9.909	-25.772	-5.526	-15.300	-13.932	-4.450	-10.917	-22.043	-14.025	-5.894	-5.333	3.209	-5.004	-7.712	-14.346	-20.990	-13.496	-12.286	-14.999	-19.563	-0.849	-6.500	-29.430	-10.217	-22.107	-19.131
AIF1	-18.333	-5.712	-10.733	-8.647	-10.370	6.316	2.182	-13.439	-15.934	-6.892	-11.851	-12.638	-11.726	-8.442	-9.113	-18.060	-9.736	-9.950	-10.845	-5.772	-13.248	-18.176	-14.473	-6.774	-7.825	-7.884	-11.490	-4.205	-10.706	-14.548	-18.762	-14.967	-18.183	-14.304	-11.140	-14.858	-19.743	-13.126	-11.271	-12.202	-8.758	-20.710	-17.796	-3.989	-10.594	-13.705	-8.854	-21.103	-8.164
AIF1L	-22.918	-15.789	-21.559	-13.547	-14.884	-16.359	-25.601	-20.302	-12.743	-17.514	-16.991	-15.292	-15.797	-12.949	-16.160	-20.895	-19.550	-8.929	-12.457	-20.715	-20.980	-15.532	-11.452	-13.208	-19.006	-13.639	-22.339	-9.839	-15.504	-9.989	-10.546	-14.469	-19.399	-7.175	-15.431	-19.022	-10.448	-16.359	-17.669	-16.425	-21.070	-17.275	-11.638	-12.494	-13.847	-12.880	-13.074	-17.729	-16.429
AIFM2	-9.888	-19.651	-24.286	-17.826	-17.321	-13.523	-10.992	-8.208	-16.804	-20.239	-7.315	-13.835	-12.330	-14.250	-12.784	-14.955	-16.099	-24.597	-14.017	-15.283	-8.620	-13.439	-15.785	-19.027	-17.631	-21.158	-16.528	-6.630	-15.970	-13.645	-20.525	-13.620	-13.515	-20.887	-17.309	-20.346	-18.803	-12.104	-11.999	-21.097	-20.829	6.496	-13.151	-21.918	-20.677	-21.922	-21.372	-21.130	-22.849
AIFM3	-17.234	-22.910	-9.243	-10.612	-14.425	-4.611	-5.305	-7.884	-11.315	-17.301	21.342	-30.392	-13.096	-3.733	-6.799	-10.479	-21.289	-18.665	-4.986	-13.032	-18.584	13.072	-16.652	-5.190	-10.674	-11.991	-13.006	-9.063	2.940	-24.272	-15.697	-13.332	-32.547	-14.653	24.085	-18.807	-22.710	-3.698	-18.154	-17.853	-27.409	-20.303	-12.636	-11.229	-19.771	-18.910	-10.080	-15.353	-15.654
AIG1	-20.977	-21.523	-15.780	-12.650	-23.276	-28.789	-23.124	-25.770	-15.816	-17.737	-17.113	-15.710	-19.364	-24.640	-18.317	-19.850	-19.478	-21.847	-8.662	-16.565	-27.366	-24.375	-18.782	-14.081	-18.393	-10.264	-34.699	-22.792	-18.304	-12.708	-12.546	-17.725	-27.084	-20.141	-13.975	-16.649	-11.698	-20.805	-23.203	-19.578	-21.380	-23.721	-22.453	-20.399	-17.336	-17.635	-10.718	-9.829	-20.724
CRYBG1	-30.174	-20.890	-23.627	-19.137	-26.689	-30.709	-30.551	-23.600	-25.224	-19.945	-18.773	-16.823	-30.376	-27.080	-26.833	-27.085	-33.464	-32.902	-28.673	-28.331	-26.294	-28.533	-24.288	-29.340	-26.324	-31.618	-32.468	-26.721	-23.824	-29.192	-26.805	-24.950	-17.993	-29.646	-26.538	-34.346	-15.810	-21.341	-36.058	-37.044	-30.760	-14.064	-27.021	-32.965	-29.518	-22.495	-14.922	-29.789	-22.372
AIM2	-20.580	-17.766	-15.189	-20.473	-20.315	-16.630	-25.933	-20.445	-13.822	-27.922	-17.009	-25.194	-17.819	-17.776	-4.456	-25.647	-3.948	-15.439	-19.076	-16.419	-19.612	-21.833	-18.586	-13.817	-19.226	-16.980	-21.307	-12.806	-29.635	-22.692	-25.774	-30.294	-17.760	-27.952	-19.639	-24.508	-22.189	-25.147	-26.023	-22.672	-28.678	-18.225	-19.114	-26.581	-20.359	-22.011	-13.764	-21.849	-22.661
AIMP1	-24.412	-26.837	-11.585	-17.384	-18.825	-20.969	-21.455	-14.667	-13.680	-24.760	-23.112	-17.782	-22.135	-25.260	-17.819	-10.370	-22.769	-12.291	-18.331	-24.965	-16.591	-17.155	-20.514	-23.095	-19.044	-16.965	-18.171	-15.928	-15.861	-13.551	-18.068	-21.813	-13.206	-17.238	-9.998	-20.504	-14.678	-21.025	-20.956	-21.382	-27.615	-27.013	-12.816	-17.400	-27.918	-4.495	-18.324	-10.782	-24.650
AIMP2	-7.791	-12.855	-6.349	-9.995	-5.111	17.234	-5.566	-13.858	-14.978	-18.192	-14.331	4.837	-8.323	-12.075	-14.550	-0.984	7.734	-7.046	-3.982	-12.885	-15.562	-10.662	-11.871	-10.367	3.780	-3.975	-15.141	-0.349	-15.165	-14.576	-12.571	-12.347	-13.798	-7.976	-13.023	-21.277	-11.532	-15.981	-12.611	-14.378	-15.300	-17.189	-21.431	-12.903	-19.544	-14.196	-8.484	-6.734	1.218
AIP	-8.881	-10.021	-14.568	-30.943	-10.090	3.515	-14.845	-12.684	-14.541	-7.893	-7.606	9.478	-14.322	-5.405	-32.639	-15.022	-17.011	6.397	-17.473	-7.250	1.982	11.091	-18.374	-20.160	-2.653	9.363	-3.996	-5.583	-18.902	-10.191	-11.737	-13.284	-14.550	-19.436	3.599	-16.519	-18.148	-3.072	10.612	-18.056	0.002	3.869	-15.606	-16.617	-10.564	-16.656	-5.674	8.180	-10.724
AIPL1	-14.634	-22.102	-20.269	-14.378	-23.808	-14.808	-20.528	-18.726	-21.794	-17.478	-20.160	-14.890	-25.614	-16.934	-19.005	-18.277	-19.840	-21.409	-19.256	-16.511	-20.438	-18.843	-22.672	-19.225	-20.175	-19.128	-19.261	-25.740	-23.227	-17.681	-25.394	-18.928	-25.186	-21.877	-22.049	-15.833	-17.333	-15.353	-13.661	-25.984	-22.096	-16.876	-16.898	-21.559	-16.001	-22.467	-24.051	-21.623	-19.997
AIRE	-18.948	-28.882	-30.352	-27.219	-22.111	-20.263	-22.345	-23.410	-23.299	-19.391	-25.926	-24.024	-18.201	-21.063	-19.630	-22.979	-18.465	-21.276	-20.955	-29.529	-25.072	-23.519	-30.007	-26.756	-21.143	-21.157	-26.147	-23.392	-24.873	-35.778	-20.176	-24.656	-24.034	-31.939	-34.737	-30.488	-29.310	-35.644	-27.940	-29.226	-28.176	-24.927	-26.700	-23.911	-36.143	-34.006	-27.184	-25.977	-26.969
AJAP1	-27.401	-23.059	-25.137	-26.034	-26.784	-17.227	-19.738	-24.811	-21.069	-21.666	-23.651	-19.680	-30.321	-25.699	-21.045	-17.729	-25.263	-27.370	-22.037	-19.572	-27.193	-20.520	-24.153	-27.718	-18.304	-15.181	-26.518	-27.065	-25.020	-15.957	-28.943	-24.911	-25.972	-21.101	-23.254	-22.610	-23.531	-22.595	-18.127	-20.259	-25.068	-29.026	-21.921	-16.284	-23.114	-20.474	-20.299	-21.511	-31.483
AJUBA	-8.933	-16.168	-7.296	-5.376	-10.794	-26.867	-27.658	-8.739	-6.839	-17.359	-11.588	-19.072	-12.843	-17.103	-25.814	2.445	-24.232	-15.117	-22.786	-14.210	-6.858	-19.515	-33.162	-3.174	-12.582	-26.349	-21.826	-15.368	-20.437	-12.148	-13.452	-8.168	-9.015	-12.764	-14.817	-6.340	-2.313	-12.485	-17.524	-17.276	-21.971	-14.017	-12.568	-14.820	-25.152	-11.779	-23.139	-2.262	-10.220
AK1	-8.658	-8.402	-16.652	-17.011	-8.488	-3.726	-12.257	-11.213	-5.696	-14.066	-10.777	-14.803	-7.755	-1.288	-9.452	-12.354	-14.875	-2.246	5.164	-21.000	-7.346	-5.264	-9.292	-9.715	-11.693	-12.780	-12.511	-8.836	-16.601	-5.712	-11.828	-10.295	-12.777	-13.077	-9.875	-17.725	-11.320	-13.197	-13.023	-15.111	-14.165	-22.674	-16.565	-14.126	-15.002	-19.818	-16.401	-14.974	-15.618
AK2	-18.967	-16.413	-14.875	-20.037	-14.233	-12.198	-15.487	-15.181	-10.320	-20.290	-19.848	-20.535	-19.398	-18.164	0.711	-9.722	-15.947	3.766	-10.512	-16.742	-20.893	-15.019	-23.641	-5.142	-21.247	-17.540	-14.926	-18.655	-12.057	-19.166	-17.908	-8.176	-2.957	-16.565	-9.490	-2.801	-13.779	-6.929	-27.384	-18.928	1.006	0.247	-16.377	-9.063	-13.397	-14.095	-18.639	-27.028	-8.755
AK3	-19.120	-12.445	-14.653	-14.514	-19.199	-19.189	-11.875	-13.346	-14.676	-13.282	-13.078	-16.364	-12.560	-10.874	-20.033	-16.247	-11.732	-10.803	-20.155	-12.784	-18.822	-17.386	-12.298	-14.304	-13.359	-11.008	-11.345	-16.588	-13.806	-13.547	-14.902	-9.702	-15.236	-19.405	-13.661	-21.078	-22.505	-12.611	-11.350	-17.371	-13.521	-19.809	-13.714	-13.397	-16.277	-8.803	-7.435	-10.162	-17.461
AK4	1.499	-6.490	-12.513	-6.106	-9.127	26.912	-5.340	2.156	-8.847	-2.347	9.975	1.101	0.087	-5.815	9.818	-4.768	-4.617	25.877	-4.881	-0.085	3.086	4.948	-1.821	18.069	-12.880	-1.935	-5.560	-2.957	-11.796	-3.647	-18.989	-12.257	5.891	-10.868	-0.749	-10.476	-13.765	-5.844	-2.746	3.977	-17.489	-14.643	-2.941	0.824	-4.469	-7.800	-7.629	-1.803	8.089
AK5	-17.639	-14.704	-25.291	-10.393	-16.601	-19.196	-9.123	-19.023	-15.387	-20.954	1.535	-6.117	-20.030	-10.709	-11.919	-10.506	-18.199	-11.645	-18.931	-11.385	-17.042	-16.483	-14.909	-12.622	-19.020	-14.266	-16.253	-17.552	-16.516	-10.057	-16.966	-17.279	-18.232	-12.594	-12.520	-12.979	-14.274	-19.220	-16.897	-14.955	-12.531	-20.509	-13.013	-12.999	-14.601	-18.661	-16.444	-13.010	-11.567
AK6	35.581	21.543	-10.744	28.026	9.763	22.441	18.567	19.522	16.186	13.330	6.151	23.508	36.930	22.830	22.108	-9.159	42.483	8.198	7.420	38.560	0.131	14.506	24.968	17.833	6.054	10.013	21.680	16.913	39.008	18.145	20.066	14.301	30.067	28.188	17.658	12.271	22.027	47.354	-1.698	34.567	6.397	16.889	-0.277	30.602	19.083	24.469	32.199	17.185	23.626
AK7	-18.050	-9.040	-19.305	-17.174	-23.211	-20.479	-16.066	-21.023	-21.664	-18.107	-18.728	-16.822	-17.029	-21.217	-10.851	-14.222	-4.106	-2.405	-20.424	-17.814	-18.101	-14.893	-17.802	-24.637	-20.622	-17.447	-19.958	-13.047	-23.213	-15.031	-20.918	-19.813	-11.401	-24.712	-15.143	-24.891	-16.866	-18.677	-22.252	-27.998	-15.126	-18.129	-30.804	-27.894	-21.640	-21.844	-28.176	-20.907	-17.310
AK8	-15.923	-15.967	-15.765	-16.595	-13.047	-8.536	-15.006	-19.039	-14.222	-18.903	-16.008	-18.596	-13.425	-10.639	-14.312	-12.580	-18.479	-10.741	-13.304	-11.708	-22.812	-12.473	-18.027	-12.541	-7.075	-13.562	-18.253	-12.627	-19.593	-15.769	-17.474	-17.522	-24.902	-14.367	-16.805	-23.147	-13.246	-16.321	-16.796	-18.159	-15.506	-24.742	-17.746	-14.727	-13.992	-17.851	-13.732	-13.700	-17.104
AK9	-30.158	-21.137	-18.051	-17.601	-22.847	-24.958	-26.110	-24.941	-21.846	-19.784	-21.321	-27.176	-22.991	-26.310	-21.496	-24.466	-17.948	-27.445	-22.679	-19.801	-25.384	-29.735	-25.005	-22.084	-17.542	-17.811	-26.074	-21.347	-26.524	-17.058	-23.824	-25.891	-27.150	-21.223	-20.107	-30.867	-24.496	-15.000	-19.348	-21.296	-23.676	-31.655	-27.583	-27.403	-17.098	-14.557	-29.672	-24.734	-24.895
AKAP1	-21.279	-16.516	-6.585	-26.513	-26.409	-27.392	-18.655	-27.630	-16.203	-29.430	-23.837	-26.557	-30.075	-24.952	-23.875	-21.723	-32.468	-23.594	-38.172	-28.341	-32.359	-20.737	-20.255	-24.020	-20.977	-30.053	-11.425	-22.275	-29.446	-22.621	-22.144	-22.671	-6.479	-32.111	-24.511	-23.845	-30.749	-33.906	-24.865	-18.604	-19.354	-18.265	-40.573	-27.984	-21.415	-29.417	-25.876	-19.663	-16.033
AKAP3	-16.571	-17.326	-16.799	-24.087	-21.672	-16.092	-11.345	-20.952	-16.559	-19.333	-21.990	-20.887	-12.747	-24.170	-17.836	-26.049	-17.526	-18.532	-19.148	-20.585	-22.698	-23.450	-23.316	-19.865	-15.463	-15.573	-19.952	-20.929	-17.779	-18.124	-18.820	-24.805	-26.693	-22.340	-24.760	-26.896	-25.069	-24.979	-21.343	-18.029	-19.226	-23.846	-21.643	-21.399	-23.418	-22.672	-19.760	-24.405	-23.704
AKAP5	-13.576	-15.680	-20.828	-21.638	-22.962	-20.899	-18.148	-5.959	-19.957	-15.121	-24.217	-19.035	-19.612	-19.181	-11.143	-16.198	-18.564	-24.489	-13.357	-18.622	-13.826	-18.542	-21.051	-21.269	-21.639	-12.727	-19.103	-16.936	-23.029	-13.616	-16.996	-13.257	-15.288	-22.706	-20.052	-15.297	-22.701	-8.430	-17.139	-17.413	-26.796	-15.936	-24.554	-14.800	-14.827	-19.750	-17.545	-12.551	-16.114
AKAP6	-23.619	-18.221	-25.351	-12.146	-23.679	-24.396	-28.706	-24.082	-21.879	-22.091	-17.849	-18.164	-21.116	-21.680	-16.726	-14.444	-24.300	-25.877	-13.450	-21.575	-21.788	-23.934	-23.916	-6.858	-18.834	-20.280	-22.627	-20.187	-17.860	-21.827	-20.448	-18.492	-15.423	-24.144	-24.419	-21.730	-22.177	-24.110	-17.222	-21.233	-8.492	-22.283	-20.068	-15.453	-24.848	-20.706	-20.073	-18.486	-19.500
AKAP7	-21.130	-14.476	-6.858	-20.048	-26.922	-18.850	-23.755	-22.620	-22.649	-26.833	-8.437	-24.407	-20.419	-29.263	-13.627	-17.173	-25.017	-24.452	-13.769	-19.053	-23.078	-24.750	-27.348	-22.449	-16.301	-19.502	-27.587	-19.619	-18.961	-11.140	-10.276	-20.544	-25.532	-17.906	-8.631	-23.226	-22.595	-15.004	-15.902	-22.295	-22.260	-26.410	-19.800	-23.454	-21.137	-19.646	-15.436	-18.410	-26.583
AKAP8	-18.840	-19.274	-12.033	-18.633	-19.374	-21.039	-25.942	-18.664	-12.907	-21.364	-14.301	-13.798	-28.643	-16.856	-21.147	-17.477	-20.591	-18.484	-24.407	-10.653	-13.890	-22.145	-18.566	-22.829	-8.111	-21.074	-17.428	-17.399	-21.809	-28.733	-12.511	-13.564	-14.281	-19.478	-21.634	-18.564	-18.695	-15.936	-14.013	-22.264	-21.608	-24.876	-14.006	-15.904	-15.894	-14.720	-22.044	-15.947	-20.312
AKAP8L	-21.484	-7.016	-22.147	-13.502	-12.195	-16.553	-6.168	-12.956	-13.276	-7.085	-22.568	-18.966	-28.059	-12.429	-13.482	-14.489	-16.349	-20.127	-20.681	-10.249	1.267	-11.069	-18.199	-21.925	-10.090	-21.186	-6.027	-13.965	-25.648	-26.076	-26.829	-27.439	-17.570	-14.856	-33.373	-22.790	-20.455	-16.635	-19.732	-20.185	-20.818	-21.332	-16.962	-21.266	-19.891	-10.982	-19.917	-27.589	-15.277
AKAP9	-24.501	-26.272	-22.708	-14.651	-12.214	-26.306	-21.624	-24.300	-9.892	-15.388	-14.893	-18.325	-21.559	-22.197	-18.865	-20.383	-4.185	-18.294	-11.377	-15.764	-13.712	-14.997	-23.687	-13.531	-16.177	-8.038	-12.298	-15.668	-17.537	-28.149	-26.383	-27.186	-15.063	-19.061	-18.954	-14.341	-17.481	-25.573	-16.336	-23.507	-25.657	-19.578	-30.423	-24.322	-19.019	-22.966	-23.739	-22.058	-21.567
AKAP10	-9.054	-25.832	-27.826	-14.256	-19.779	-21.743	-17.893	-13.090	-14.156	-5.183	-15.994	-14.085	-16.588	-21.089	-12.087	-27.892	-11.433	-22.980	-18.213	-19.549	-22.862	-19.609	-17.209	-3.604	-15.620	-13.694	-16.625	-24.104	-19.929	3.474	-20.856	-18.735	-18.158	-21.728	-21.773	-11.695	-17.918	-3.412	-20.202	-17.952	-13.284	-24.973	-21.372	-19.689	-13.111	-15.739	-11.994	-12.983	-19.614
AKAP11	-25.427	-22.511	-24.200	-27.430	-28.247	-11.622	-19.852	-21.461	-23.940	-19.566	-21.412	-21.643	-20.454	-19.437	-25.862	-20.993	-21.773	-18.465	-17.841	-15.285	-20.672	-25.992	-20.438	-22.479	-21.415	-25.984	-11.970	-22.131	-10.289	-33.309	-26.015	-20.015	-20.462	-18.900	-19.368	-24.025	-28.678	-22.099	-22.389	-25.000	-30.297	-25.008	-23.811	-22.007	-15.784	-25.839	-33.357	-19.336	-12.303
AKAP12	-22.582	-28.698	-22.099	-27.922	-21.748	-22.153	-12.148	-23.652	-22.170	-23.338	-11.080	-28.384	-21.942	-24.718	-27.894	-24.146	-17.610	-24.105	-19.096	-20.948	-17.170	-24.716	-23.671	-29.989	-24.891	-17.198	-31.313	-27.311	-24.494	-16.193	-26.875	-23.891	-27.636	-22.866	-27.529	-30.820	-32.101	-18.885	-13.427	-18.484	-22.861	-21.685	-19.780	-29.589	-16.733	-19.572	-26.401	-24.843	-23.526
AKAP13	-3.361	-28.399	-27.234	-32.895	-26.606	-16.420	-21.272	-22.816	-24.108	-21.555	-34.787	-6.180	-19.500	-23.783	-12.375	-16.812	-11.695	-20.812	-11.449	-24.988	-24.426	-25.479	-19.067	-22.103	-24.123	-22.988	-23.231	-24.617	-28.733	-19.219	-26.975	-29.345	-18.609	-20.774	-27.537	-28.632	-20.140	-16.803	-21.519	-26.834	-8.247	-29.540	-16.311	-24.581	-19.722	-27.819	-18.988	-26.219	-18.504
AKIP1	-21.796	-23.093	-29.917	-22.730	-26.564	-22.492	-23.208	-21.725	-19.081	-26.347	-17.959	-22.062	-19.109	-21.377	-25.158	-26.520	-24.438	-26.257	-26.837	-26.848	-26.889	-12.259	-18.809	-23.815	-31.524	-25.707	-23.196	-26.551	-24.890	-21.727	-19.323	-21.850	-20.154	-17.664	-26.757	-16.439	-13.714	-22.195	-17.919	-19.931	-15.821	-20.801	-29.612	-22.298	-19.261	-13.672	-18.667	-2.460	-15.111
AKIRIN1	-20.135	-11.342	-28.347	-25.144	-24.570	-10.636	-25.342	-22.431	-12.990	-28.345	-7.846	-3.941	-22.156	-8.070	-14.926	-16.051	-7.090	-3.332	-30.996	-28.243	-13.077	-5.370	-16.267	-21.291	-25.231	-26.534	-32.442	-6.655	-16.039	-7.453	-8.575	4.476	-9.198	0.445	-14.976	-17.046	-19.630	1.302	-7.296	-11.169	-36.898	-7.553	-4.559	-6.058	9.328	-18.771	-0.690	-2.320	12.271
AKIRIN2	11.933	11.990	18.748	6.480	12.736	4.248	12.315	-4.371	0.339	12.985	7.996	27.834	6.463	16.864	15.241	14.461	15.434	25.978	10.210	10.073	4.176	9.918	8.123	15.434	3.949	15.174	9.310	5.843	26.044	11.518	-5.849	11.518	1.031	5.617	8.784	4.948	8.709	15.503	16.209	0.668	18.443	1.383	15.661	11.500	37.717	18.517	16.543	14.506	1.762
AKNA	-19.462	-13.219	-11.255	-23.784	-21.930	-18.033	-18.894	-19.320	-17.107	-15.611	-14.736	-25.888	-22.284	-18.462	-21.407	-26.391	-20.149	-19.632	-18.235	-26.430	-20.006	-19.246	-17.326	-18.660	-24.704	-19.669	-20.993	-13.122	-20.916	-17.601	-19.421	-24.892	-13.382	-12.240	-13.061	-13.467	-20.290	-14.202	-14.621	-18.551	-28.137	-17.024	-25.246	-17.760	-20.510	-19.690	-19.032	-16.327	-22.514
AKNAD1	-26.406	-19.358	-28.094	-12.684	-18.063	-26.359	-13.930	-18.018	-24.697	-24.001	-20.965	-17.106	-14.848	-16.454	-15.713	-10.546	-16.057	-19.112	-24.715	-15.610	-19.344	-18.809	-18.551	-13.149	-20.839	-17.777	-20.832	-24.643	-13.672	-16.252	-15.678	-20.885	-25.707	-13.590	-16.837	-22.133	-18.979	-18.807	-15.496	-17.241	-20.228	-26.660	-19.898	-17.714	-19.465	-14.681	-17.930	-26.379	-17.702
AKR1A1	-24.952	-17.448	-22.073	-25.000	-19.238	-17.187	-6.680	-24.984	-21.325	-11.395	-18.791	-16.741	-21.467	-21.295	-20.802	-12.933	-26.421	-2.872	-20.760	-20.956	-14.854	-21.723	-21.101	-13.700	-14.350	-22.738	-23.885	-22.804	-26.174	-13.047	-16.785	-20.399	-22.702	-15.667	-13.104	-18.620	-12.566	-22.537	-16.086	-23.501	-21.431	-32.566	-24.380	-15.338	-18.093	-12.020	-16.340	-16.374	-14.658
AKR1B1	-26.379	-28.325	-24.890	-28.427	-27.615	-27.550	-25.480	-23.715	-22.489	-19.151	-25.717	-27.544	-24.263	-16.225	-24.531	-22.454	-32.226	-24.481	-13.225	-28.032	-23.647	-21.074	-23.047	-23.794	-25.019	-24.755	-22.844	-19.708	-22.105	-21.538	-31.093	-31.057	-19.096	-19.951	-25.401	-14.955	-25.839	-21.909	-27.272	-23.372	-27.155	-17.664	-26.777	-19.854	-22.773	-30.655	-24.632	-25.789	-23.956
AKR1B10	-12.983	-21.229	-18.220	-28.063	-25.690	-27.793	-29.129	-20.614	-29.983	-28.382	-13.872	-25.061	-25.994	-24.766	-21.685	-15.162	-24.360	-12.743	-17.132	-23.697	-18.103	-25.162	-23.215	-27.005	-23.665	-29.983	-33.028	-9.469	-25.777	-13.359	-24.242	-20.539	-14.223	-14.019	-18.608	-14.767	-24.033	-23.065	-21.330	-21.549	-22.122	-20.702	-29.019	-21.255	-23.895	-23.999	-26.656	-20.265	-17.848
AKR1B15	-21.705	-22.537	-21.396	-20.813	-17.718	-27.204	-13.942	-22.101	-26.134	-18.914	-22.414	-20.929	-23.257	-25.399	-17.079	-22.665	-21.079	-14.947	-14.847	-19.280	-16.185	-19.391	-23.990	-16.329	-16.941	-27.093	-22.133	-18.364	-25.489	-21.153	-38.341	-27.499	-18.041	-22.327	-21.419	-22.631	-20.713	-18.782	-24.879	-27.420	-19.598	-19.348	-29.492	-25.253	-30.412	-28.362	-20.084	-18.583	-11.929
AKR1C1	-5.434	-1.575	-3.927	-6.032	-3.684	2.669	-1.279	0.109	-2.380	-3.845	-2.692	-6.794	-0.147	-0.518	-0.858	-9.233	-0.907	-5.346	-4.232	-6.313	-7.245	-1.214	-1.389	0.499	0.488	-1.001	-3.139	-0.965	-3.698	-2.972	-6.635	-4.025	0.207	-1.918	-2.271	0.555	-3.996	-6.719	-6.349	0.891	-1.001	-5.793	-4.813	-2.933	-4.611	-5.904	-4.185	-3.919	1.019
AKR1C2	-22.661	-22.917	-29.172	-24.004	-21.272	-26.734	-29.388	-23.269	-23.290	-16.663	-25.281	-20.633	-19.221	-26.726	-23.755	-26.694	-18.364	-25.552	-26.693	-25.001	-24.435	-26.364	-17.812	-24.167	-22.003	-19.989	-17.854	-21.059	-18.857	-21.389	-15.499	-28.242	-23.077	-20.171	-21.886	-19.168	-16.640	-24.061	-17.967	-17.861	-17.091	-19.945	-28.817	-18.087	-24.973	-14.581	-25.250	-20.800	-22.030
AKR1C3	-19.221	-22.541	-25.470	-25.763	-21.095	-21.474	-28.018	-17.697	-26.891	-19.766	-20.720	-23.883	-19.363	-21.728	-22.830	-21.566	-14.994	-22.585	-23.507	-20.117	-22.565	-19.747	-21.979	-18.815	-16.637	-19.706	-29.139	-23.636	-29.476	-25.281	-26.287	-21.822	-18.246	-25.515	-27.138	-20.074	-25.503	-28.292	-25.611	-9.233	-26.547	-28.933	-25.179	-25.017	-25.292	-19.684	-29.307	-28.801	-19.015
AKR1C4	-21.537	-24.845	-19.843	-21.890	-23.061	-24.745	-26.588	-14.783	-30.158	-23.826	-23.660	-24.606	-19.405	-22.668	-22.087	-24.333	-22.396	-21.475	-26.246	-28.969	-27.281	-23.578	-25.717	-20.799	-27.225	-22.552	-26.300	-29.551	-28.331	-17.868	-24.352	-27.422	-26.802	-23.317	-24.180	-24.091	-24.287	-17.548	-26.406	-21.535	-24.270	-22.495	-26.367	-27.760	-28.587	-15.012	-21.900	-10.317	-24.233
AKR1D1	-21.847	-17.034	-23.422	-25.590	-14.944	-20.044	-24.369	-22.899	-23.059	-30.187	-4.800	-26.300	-19.890	-23.938	-19.164	-21.770	-21.303	-13.960	-21.567	-22.980	-22.529	-23.626	-24.437	-20.917	-13.832	-22.977	-22.122	-21.515	-21.700	-23.907	-22.192	-16.523	-21.831	-12.311	-20.693	-18.332	-26.744	-18.458	-25.222	-21.911	-17.325	-10.632	-25.997	-21.983	-29.604	-25.499	-17.911	-9.438	-10.262
AKR1E2	-21.429	-20.047	-21.511	-23.452	-27.328	-19.266	-18.509	-26.299	-25.912	-17.427	-26.121	-28.989	-16.719	-18.830	-25.500	-16.165	-11.480	-21.831	-28.124	-25.270	-28.777	-19.466	-18.471	-21.271	-20.707	-22.581	-19.845	-28.414	-26.648	-30.255	-24.220	-24.557	-26.376	-23.832	-27.670	-23.296	-23.755	-28.451	-24.875	-18.800	-25.401	-31.877	-25.804	-30.851	-30.966	-32.737	-30.878	-27.379	-25.654
AKR7A2	-17.477	-21.027	-26.452	-23.605	-18.220	-17.987	-2.338	-28.334	-15.275	-20.140	-27.976	-22.220	-22.884	-23.419	-24.163	-16.511	-25.440	-22.205	-8.670	-25.244	-15.060	-22.751	-23.598	-25.240	-21.786	-24.076	-27.012	-27.512	-24.268	-20.175	-29.821	-26.110	-11.650	-20.549	-23.574	-24.535	-14.174	-14.815	-20.172	-22.886	-23.840	-29.950	-21.659	-22.946	-17.117	-28.731	-28.877	-23.452	-27.724
AKR7A3	-14.335	-18.858	-20.926	-15.993	-7.011	-11.734	-3.633	-8.770	-8.762	-9.004	-11.724	3.642	-13.932	-14.169	-3.325	15.362	-13.274	-13.188	-5.745	-9.592	-4.339	-10.384	-9.073	-11.302	-13.625	-7.481	-8.907	-17.754	-11.684	-1.252	-4.961	-8.469	-6.267	-8.079	-1.918	-9.592	-6.868	-7.963	0.743	4.077	-9.091	-18.159	-11.312	-1.680	4.749	-4.279	0.098	-15.840	0.624
AKT1	-28.801	-24.883	-27.898	-27.287	-34.724	-29.777	-25.883	-33.050	-33.242	-12.617	-29.675	-21.209	-33.704	-27.111	-12.371	-27.714	-33.590	-17.941	-33.530	-32.522	-32.895	-29.014	-30.362	-28.815	-29.887	-24.033	-11.747	-16.528	-38.635	-31.028	-18.303	-28.384	-21.517	-30.572	-15.724	-13.606	-35.074	-26.574	-22.490	-26.264	-16.626	-23.859	-20.131	-12.625	-28.926	-24.516	-21.055	-18.148	-27.952
AKT1S1	-29.435	-25.534	-18.526	-34.427	-48.828	-30.632	-22.900	-20.190	-30.034	-15.821	-25.288	-41.592	-26.886	-34.520	-30.324	-35.589	-26.268	-31.631	-18.291	-27.772	-21.281	-35.345	-20.650	-26.421	-25.444	-27.601	-28.746	-22.163	-18.665	-22.153	-10.317	-14.818	-25.447	-16.201	-32.021	-8.227	-18.523	-22.328	-20.471	-20.463	-19.555	-22.224	-3.975	-8.563	-12.259	-18.916	-29.798	-25.766	-25.406
AKT2	24.085	-6.828	-13.718	-15.557	-5.645	-14.367	-9.361	-12.315	-11.740	-8.540	-11.342	-6.734	-8.247	-1.602	-11.395	-21.714	-7.937	-17.558	-20.154	-9.866	-15.769	-13.741	-10.298	-13.184	-13.427	-12.566	-18.182	-13.342	-10.606	-13.306	-1.065	-16.599	-14.109	-14.404	-11.747	-20.478	-14.778	-13.651	-18.641	-9.639	0.743	-1.785	-13.661	0.435	1.395	-12.459	1.712	-12.311	-17.517
AKT3	-27.028	-20.268	-10.451	-20.274	-8.107	-21.904	-20.943	-23.822	-14.900	-25.452	-25.328	-17.470	-15.333	-19.185	-18.060	-21.657	-17.657	-28.476	-25.685	-20.923	-31.241	-21.072	-15.143	-21.609	-10.030	-14.225	-16.784	-18.975	-13.332	-17.119	-21.711	-19.442	-9.989	-14.089	-15.465	-26.601	-20.523	-17.470	-22.589	-14.990	-20.215	-17.251	-18.801	-18.379	-16.163	-10.451	-16.026	-15.954	-17.059
AKTIP	-13.702	-13.916	12.315	-18.656	-13.705	-15.309	-21.975	-17.478	-14.114	-15.358	-22.490	-25.059	-7.463	-13.306	-22.469	-2.895	-16.168	-10.623	-16.492	-15.979	-9.001	-16.184	-12.397	-19.300	-10.389	-12.576	-9.571	-21.370	-18.169	-11.627	11.518	-12.387	-14.147	-18.030	-22.626	-13.855	-14.425	-13.722	-12.366	-8.164	-10.934	-12.154	-7.306	-19.686	-8.870	-9.191	-20.799	-24.971	-17.094
ALAD	-14.107	-10.249	-11.169	-15.899	-14.965	-16.347	-18.317	-20.517	-18.917	-16.872	-19.242	-24.348	-28.161	-13.006	-17.123	-34.572	-19.142	-19.744	-14.457	2.381	-15.749	-14.692	-15.953	-19.494	-14.041	-18.244	-20.549	-16.206	-27.774	-22.923	-35.185	-33.065	-17.075	-28.546	-19.983	-12.274	-13.912	-24.247	-18.931	-26.146	-21.675	-4.469	-17.942	-29.357	-18.997	-24.770	-13.540	-27.688	-25.923
ALAS1	-24.410	-18.214	-23.900	-25.938	-19.160	-20.151	-23.519	-18.195	-15.181	-21.429	-22.485	-22.034	-17.985	-20.929	-21.961	-20.492	-26.491	-22.541	-14.045	-7.593	-17.357	-20.332	-15.697	-20.780	-30.878	-14.459	-12.146	-23.649	-19.945	-28.180	-22.652	-21.494	-19.667	-21.228	-21.285	-10.463	-12.694	-17.451	-23.133	-21.780	-11.761	-3.441	-18.056	-28.421	-19.033	-22.330	-13.649	-26.859	-29.197
ALB	-27.040	-19.344	-27.230	-19.833	-22.767	-27.778	-24.976	-19.126	-28.911	-23.923	-24.816	-16.431	-26.664	-28.287	-25.746	-16.132	-24.394	-21.490	-20.520	-24.820	-22.810	-25.983	-26.478	-24.702	-25.051	-22.609	-25.490	-25.482	-23.978	-26.597	-23.653	-21.325	-26.161	-21.425	-17.431	-27.182	-23.660	-20.390	-16.015	-27.350	-23.124	-26.879	-24.883	-23.005	-26.910	-17.733	-17.026	-19.840	-28.145
ALCAM	-18.498	-25.559	-21.389	-22.964	-23.483	-18.553	-23.954	-19.029	-21.259	-20.026	-21.366	-19.657	-25.780	-25.898	-16.985	-25.234	-12.705	-18.722	-11.570	-26.601	-18.800	-23.570	-22.061	-32.079	-27.892	-23.506	-24.987	-22.715	-18.271	-19.109	-30.958	-20.075	-15.541	-8.196	-16.255	-25.709	-22.161	-19.531	-24.792	-7.963	-21.348	-13.631	-19.208	-14.550	-14.077	-11.388	-24.219	-21.575	-19.628
ALDH1A1	-20.471	-21.466	-23.316	2.156	-27.229	-18.296	-19.593	-14.039	-20.165	-23.444	-15.633	-19.364	-18.237	-26.019	-17.360	-18.474	-19.026	-13.077	-6.299	-20.033	-16.505	-18.699	-22.854	-18.979	-23.808	-16.436	-27.135	-19.643	-23.925	-29.375	-24.671	-23.660	-25.582	-27.805	-24.120	-23.829	-22.320	-23.824	-20.856	-15.836	-21.609	-27.562	-20.262	-29.274	-22.054	-27.258	-18.532	-24.593	-22.331
ALDH1A2	-14.248	-25.983	-23.865	-21.715	-23.956	-30.220	-28.495	-24.217	-20.510	-21.818	-29.394	-17.970	-22.962	-19.768	-19.936	-16.289	-12.913	-16.241	-22.050	-23.710	-17.728	-25.532	-25.129	-18.390	-22.363	-23.788	-19.591	-21.867	-16.214	-21.360	-26.074	-21.685	-26.728	-25.414	-28.149	-26.395	-23.042	-15.794	-22.257	-26.316	-25.421	-18.469	-26.095	-19.427	-27.976	-23.555	-15.314	-18.978	-24.394
ALDH1A3	-16.150	-18.683	-22.688	-27.770	-22.490	-27.833	-24.191	-26.546	-30.278	-26.003	-37.927	-24.143	-20.348	-23.311	-13.645	-23.878	-30.142	-26.319	-22.561	-27.334	-36.534	-23.768	-28.294	-25.036	-33.840	-29.415	-29.391	-25.314	-32.101	-25.379	-19.317	-28.712	-34.026	-24.261	-24.777	-31.771	-23.925	-20.356	-25.125	-25.760	-26.095	-25.688	-24.980	-31.001	-28.445	-22.064	-30.928	-22.438	-24.817
ALDH1B1	-9.973	-21.403	-19.191	-18.893	-21.347	-17.510	-15.595	-16.256	-19.267	-15.033	-13.845	-14.420	-18.095	-16.613	-18.221	-21.671	-18.563	-16.944	-24.530	-22.572	-21.235	-16.517	-20.202	-15.396	-14.589	-17.565	-16.534	-17.992	-29.911	-21.889	-28.811	-23.092	-20.393	-36.358	-28.811	-13.388	-32.895	-32.783	-20.829	-26.072	-25.766	-19.978	-28.343	-28.226	-29.801	-28.866	-29.481	-16.536	-26.351
ALDH1L1	-18.863	-7.222	-23.118	-22.266	-14.225	-13.425	-7.924	-13.918	-18.189	-15.508	-12.154	-24.368	-15.901	-19.096	-10.957	-17.159	-22.632	-12.095	-18.548	-21.964	-20.038	-17.082	-18.270	-13.936	-18.223	-19.512	-20.353	-19.348	-15.687	-17.070	-21.839	-17.653	-22.182	-16.550	-16.572	-23.881	-25.578	-21.566	-21.439	-18.539	-21.003	-26.238	-12.423	-20.096	-17.852	-18.828	-16.884	-11.821	-23.225
ALDH1L2	-25.463	-25.434	-27.688	-28.449	-22.806	-19.534	-25.620	-23.193	-23.436	-22.061	-16.810	-23.875	-24.602	-27.776	-27.206	-27.445	-22.961	-21.400	-28.178	-22.335	-25.763	-20.410	-26.120	-21.471	-23.974	-27.800	-18.709	-21.557	-20.318	-22.069	-15.983	-21.637	-23.803	-18.633	-13.432	-19.582	-33.072	-14.918	-20.069	-23.066	-22.102	-29.321	-23.588	-20.588	-22.588	-23.351	-18.483	-21.430	-25.879
ALDH2	-22.470	-24.342	-23.454	-27.005	-24.278	-14.270	-27.617	-23.637	-24.838	-24.331	-13.390	-22.127	-20.438	-20.022	-27.621	-22.329	-20.452	-18.217	-12.929	-22.355	-21.040	-17.538	-17.897	-22.915	-19.214	-19.199	-24.591	-20.532	-18.689	-29.783	-15.726	-16.076	-24.128	-11.761	-15.266	-24.559	-20.612	-19.164	-21.969	-20.800	-19.764	-24.611	-24.892	-17.639	-16.828	-18.511	-18.669	-25.491	-19.154
ALDH3A1	-13.118	-18.120	-16.637	-21.635	-27.787	-13.672	-15.382	-4.992	-22.414	-17.332	-14.676	-16.832	-23.312	-12.612	-18.211	-18.974	-16.010	-22.959	-26.794	-16.733	-12.293	-16.768	-13.178	-8.339	-20.474	-24.758	-22.862	-23.870	-13.832	-9.015	-25.156	-14.121	-19.038	-17.888	-24.828	-13.147	-21.059	-5.526	-16.955	-20.948	-21.927	-25.358	-14.244	-9.040	-16.941	-17.752	-20.149	-20.140	-21.165
ALDH3A2	-22.744	-19.299	-24.757	-10.207	-16.377	-28.254	-16.061	-17.610	-23.711	-22.569	-22.851	-20.501	-18.321	-16.195	-24.210	-18.608	-12.764	-23.072	-19.429	-6.635	-17.238	-27.484	-19.666	-11.669	-23.404	-19.520	-20.858	-22.283	-23.450	-17.827	-19.848	-25.868	-24.332	-29.942	-32.238	-19.669	-27.623	-9.730	-21.892	-23.720	-30.210	-18.852	-19.319	-22.009	-28.195	-18.242	-21.837	-23.227	-23.368
ALDH3B2	-16.010	-7.576	-20.419	-19.882	-22.081	-15.688	-16.749	-18.615	-25.158	-18.831	-12.476	-0.792	-21.703	-14.676	-21.063	-3.762	-10.024	-21.393	-15.640	-17.753	-3.534	-13.948	-11.032	-16.876	-13.810	-11.892	-20.176	-4.756	-22.175	-8.426	-20.398	-18.084	-7.742	-20.275	-3.859	-21.262	-19.304	-8.496	-13.250	-18.364	-14.378	-15.638	-8.631	-18.531	-26.873	-20.797	-27.135	9.975	-18.195
ALDH4A1	-24.077	-24.305	-33.497	-24.314	-29.908	-16.876	-26.335	-29.581	-14.529	-18.713	-23.392	-20.522	-29.701	-29.449	-24.501	-19.643	-27.318	-28.998	-14.736	-26.952	-6.834	-19.896	-20.399	-19.370	-27.581	-22.098	-24.133	-28.822	-14.425	-13.015	-24.286	-21.805	-22.193	-21.889	-6.168	-22.202	-17.562	-16.020	-9.145	-21.824	-11.288	-24.080	-17.819	-15.640	-13.336	-22.558	-18.277	-14.031	-22.980
ALDH5A1	-29.746	-31.954	-23.530	-34.085	-26.027	-10.647	-31.001	-19.946	-30.392	-38.019	-22.753	-26.833	-26.756	-29.968	-30.053	-36.610	-33.430	-25.903	-19.980	-31.313	-23.959	-27.984	-25.842	-29.332	-32.406	-31.641	-24.362	-27.061	-34.699	-31.464	-21.084	-20.334	-27.301	-22.704	-24.609	-25.556	-15.875	-24.991	-15.690	-23.099	-27.471	-24.240	-25.217	-3.212	-27.105	-25.633	-34.106	-33.810	-19.575
ALDH6A1	-18.312	-8.559	-23.182	-14.852	-17.658	-20.364	-18.792	-15.721	-19.154	-19.542	-16.055	-21.666	-16.568	-18.684	-11.633	-22.388	-19.115	-15.897	-9.763	-23.062	-19.066	-15.203	-16.785	-17.154	-18.817	-13.981	-13.558	-12.682	-5.370	-11.771	-22.835	-11.873	-11.152	-22.352	-18.305	-22.816	-18.981	-23.289	-12.397	-10.396	-14.035	-25.056	-20.991	-14.227	-22.092	-15.986	-19.837	-11.339	-23.597
ALDH7A1	-18.080	-14.062	-16.279	-23.237	-16.801	-16.031	-17.246	-17.918	-18.158	-21.947	-8.587	-19.478	-23.749	-15.504	-16.957	-9.947	-17.548	-23.481	-20.167	-18.580	-12.587	-12.171	-18.396	-2.636	-19.572	-13.164	-18.767	-14.035	-18.135	-13.892	-20.901	-17.197	-12.418	-11.796	-17.754	-15.072	-24.788	-16.566	-12.205	-13.529	-21.104	-11.897	-13.956	-20.044	-11.934	-24.356	-21.194	-14.217	-21.758
ALDH8A1	-24.143	-30.239	-23.497	-25.981	-20.189	-25.579	-19.489	-22.693	-18.929	-29.219	-10.600	-33.057	-27.770	-26.575	-22.116	-20.978	-23.981	-24.245	-19.675	-22.584	-24.050	-25.826	-26.485	-22.640	-22.682	-16.717	-21.984	-26.559	-22.074	-19.412	-20.730	-23.306	-22.255	-23.035	-17.773	-21.324	-18.301	-21.943	-13.912	-24.039	-18.159	-26.341	-25.044	-26.595	-16.287	-18.414	-21.308	-17.533	-20.407
ALDH9A1	-33.481	-31.732	-30.355	-27.494	-26.920	-28.666	-33.749	-29.678	-22.009	-22.668	-29.863	-30.974	-30.735	-30.924	-35.682	-27.674	-25.101	-27.093	-21.852	-34.302	-21.737	-30.936	-28.885	-33.521	-27.926	-30.996	-30.576	-31.330	-27.962	-21.285	-18.155	-31.028	-16.768	-22.128	-25.832	-27.795	-30.786	-28.541	-32.203	-22.287	-27.314	-27.539	-21.222	-17.510	-24.803	-23.234	-24.359	-28.460	-26.163
ALDH16A1	-17.222	-17.291	-10.718	-26.107	-14.605	-20.619	-24.049	-24.523	-18.312	-10.064	-23.874	-15.259	-20.022	-26.131	-32.306	-29.276	-13.954	-16.335	-21.553	-14.395	-26.628	-20.534	-13.446	-22.316	-21.714	-26.138	-13.072	-19.049	-20.233	-30.340	-32.764	-23.501	-25.327	-21.104	-28.256	-8.191	-15.200	-27.837	-27.557	-23.780	-27.202	-27.949	-30.601	-20.448	-14.709	-19.865	-18.686	-18.051	-27.956
ALDH18A1	1.418	13.662	-15.158	-7.351	-9.385	24.734	-9.773	-8.099	21.707	-5.100	-17.537	-2.988	-8.536	-3.080	-14.746	-4.813	-3.484	-9.510	-13.219	-0.065	3.911	-5.166	9.516	-2.927	-9.340	7.871	14.734	-8.643	-12.327	-13.830	-15.581	-3.420	-14.636	-15.738	-16.810	-10.001	-14.223	-7.194	49.048	-12.620	26.357	-9.330	-17.692	-15.884	-13.223	-3.989	-10.011	-17.148	-13.739
ALDOA	25.633	24.553	18.389	38.116	20.015	38.287	42.946	50.399	45.479	36.591	51.682	53.791	12.692	30.740	28.655	33.808	36.211	9.122	38.287	45.236	19.937	45.113	34.301	49.347	32.056	28.486	23.244	40.337	18.596	18.069	15.241	27.834	59.531	42.541	59.841	44.763	39.853	43.834	28.327	37.939	-19.681	21.868	51.772	7.871	33.732	43.103	35.667	34.567	24.852
ALDOB	-18.681	-28.972	-28.544	-25.034	-31.939	-20.247	-29.473	-19.352	-27.855	-29.315	-22.689	-28.594	-27.531	-19.507	-25.745	-27.179	-30.614	-26.231	-26.786	-19.155	-19.850	-22.391	-25.101	-26.791	-23.500	-28.396	-23.512	-28.012	-20.595	-20.564	-20.036	-19.861	-25.362	-24.255	-26.580	-20.531	-22.748	-24.566	-22.334	-18.886	-23.844	-35.535	-12.395	-28.039	-18.692	-19.412	-25.311	-12.529	-25.147
ALDOC	3.557	-18.523	-14.768	-11.474	-14.729	-12.539	-15.305	-5.931	-12.643	-7.579	-9.909	-9.330	-10.879	-5.657	-7.090	-4.495	-9.264	-10.788	-13.094	-16.383	-4.093	-17.743	-3.353	0.002	-22.662	-19.776	-2.941	-17.143	-22.227	-11.457	-5.987	0.381	-1.838	-12.228	-8.583	-19.542	-12.729	-19.799	-5.804	-18.149	-5.486	-18.958	-5.492	-9.044	-19.756	-12.782	-19.812	7.996	-14.949
ALG1	9.553	23.857	5.905	15.287	25.693	14.570	10.229	26.103	16.864	2.786	-5.724	38.560	9.975	29.019	21.203	27.451	4.204	0.590	15.615	12.715	-1.352	29.019	14.734	3.209	12.479	12.227	21.487	31.419	26.325	14.278	8.522	-0.886	-11.097	27.420	34.414	9.459	18.217	34.527	6.284	23.130	7.717	12.674	-4.931	33.159	19.473	18.193	22.081	14.689	-7.997
ALG1L	12.567	12.099	17.933	9.570	4.176	17.537	9.649	6.463	12.736	11.892	15.923	5.794	10.052	15.898	14.892	18.120	6.698	20.309	24.497	-7.090	5.226	24.553	5.939	15.706	6.980	7.943	3.977	17.709	10.439	9.707	-0.812	5.399	18.011	10.092	13.801	8.691	11.270	6.430	9.689	21.815	11.558	5.303	16.402	8.951	-7.203	1.278	4.417	24.030	33.387
ALG2	32.199	41.710	48.970	40.094	51.189	12.795	34.183	22.219	23.388	16.186	28.947	44.413	50.399	32.981	40.094	30.399	34.381	17.332	6.530	33.808	42.541	31.309	29.521	18.822	40.190	24.169	25.450	20.790	42.602	33.463	44.824	28.917	8.671	21.949	30.740	27.420	25.479	40.484	33.276	53.419	32.676	24.968	25.877	51.515	25.813	74.157	21.151	43.431	21.129
ALG3	-17.556	-21.479	2.330	-21.976	-14.365	-29.354	-12.191	-29.108	-29.626	-17.827	-27.301	-14.765	-13.674	-27.006	-12.534	1.996	-29.733	-7.576	-20.358	-20.340	-26.362	-24.425	-29.149	-19.771	-30.691	-24.733	-14.783	-16.596	-13.416	-19.141	-22.143	-15.601	-29.172	-16.583	-23.257	-27.249	-16.620	-26.229	-24.089	-26.611	-19.842	-32.979	-33.512	-21.028	-20.329	-27.294	-11.085	-14.738	-24.449
ALG5	-16.793	-14.680	-10.985	-8.410	-13.061	-9.705	-7.567	-19.359	-15.931	-22.877	-19.408	5.287	-6.138	-10.027	14.485	-15.355	-15.688	-1.768	-7.549	-13.043	-24.973	-22.532	-6.992	-15.457	-20.706	-6.823	-21.812	-22.203	-0.267	-9.595	-1.148	-13.188	-16.133	-8.941	-8.922	-14.928	-18.105	-12.468	-9.998	-8.874	-14.678	-13.118	-19.357	-8.208	-5.388	-3.684	-2.549	-11.843	-9.739
ALG6	-13.255	-3.534	-6.967	4.535	-8.693	-15.055	-1.055	-21.135	-9.879	-11.624	-8.532	5.747	-10.239	-3.234	1.910	4.119	-9.085	-6.080	-16.074	-9.560	-11.999	-15.252	-4.431	-9.895	-10.113	-8.929	-8.603	-9.420	2.267	1.077	-6.858	-15.837	-17.826	-6.043	-4.004	-24.984	-5.393	-11.474	-6.853	-7.270	-13.210	-22.729	-17.494	-17.136	-4.339	0.488	12.589	-21.032	-13.635
ALG8	-7.222	1.675	-2.180	2.720	-9.396	-14.756	-4.780	-14.051	0.868	-10.178	-12.099	13.226	-9.131	1.195	5.195	21.598	-12.757	-9.554	-12.920	0.339	-0.360	-10.777	-4.793	-7.876	-4.663	-7.602	-1.370	2.405	0.247	-1.995	-7.404	1.535	-5.734	1.290	3.530	-11.425	-8.442	-2.380	-7.518	2.799	-15.309	-17.272	-15.463	-15.163	-5.679	6.413	10.910	-9.361	-13.199
ALG9	-5.855	5.617	6.827	1.136	6.598	-11.224	18.169	-3.789	-16.401	-2.483	-14.994	8.837	6.980	-7.055	9.763	32.306	24.763	15.056	-4.239	4.263	-3.662	-16.152	-9.571	-0.410	3.557	-4.106	-10.314	-2.918	1.267	0.046	-8.599	6.827	-23.682	-6.630	-3.769	-8.406	-2.405	-4.019	0.328	-2.571	1.725	-13.144	-8.907	-1.566	-8.755	0.555	-1.549	1.737	-9.825
ALG10	-19.357	-14.339	-28.703	-14.754	-22.042	-9.656	-21.126	-9.296	-11.352	-18.549	-8.508	-0.338	-6.546	-27.082	-10.411	29.213	-17.798	-17.135	-20.332	1.535	-11.336	-18.275	-11.480	4.720	-26.546	-7.099	-4.875	-9.787	-9.534	-16.338	-15.688	-4.345	-16.540	-13.482	-1.478	-10.083	-22.482	-17.978	-19.985	-10.242	-25.391	-12.240	-19.008	3.710	-12.935	-11.049	-10.733	-21.856	-20.351
ALG10B	-15.065	-13.612	-23.012	-16.682	-18.756	-21.680	-21.645	-18.691	-13.265	-9.629	-9.739	-11.474	-10.911	-18.268	-12.668	-0.480	-23.575	-10.289	-9.963	-14.114	-21.272	-15.058	-10.423	-12.976	-18.099	-4.787	-11.972	-12.516	-14.202	-18.868	-19.229	-12.191	-15.765	-6.734	-3.412	-10.090	-9.799	-25.552	-22.055	-16.492	-7.440	-15.805	-19.847	-11.539	-12.112	-19.655	-10.612	-17.941	-16.761
ALG11	26.325	44.355	42.833	43.667	32.417	34.567	54.794	52.030	27.070	45.360	46.901	42.067	33.423	38.961	60.282	37.276	41.607	47.817	53.040	35.495	42.172	55.438	55.438	62.714	54.282	63.561	61.076	55.005	43.103	35.581	26.976	27.009	35.366	50.015	51.030	41.001	45.418	23.914	28.255	32.199	37.150	37.678	14.869	54.902	39.439	33.387	42.889	19.473	34.968
ALG12	-21.116	-16.658	10.591	-7.518	-5.106	-14.937	-19.772	-16.438	-23.765	-16.135	-18.374	-4.806	-7.915	-16.255	-12.924	-4.668	-13.289	0.247	-18.900	-8.030	-9.966	-24.305	-20.759	-21.244	-13.149	-18.071	-27.063	-11.951	-5.054	-6.685	-15.551	-9.493	-16.826	-9.812	-7.729	-16.534	-2.003	1.628	-4.668	1.326	-3.295	14.075	-8.975	-8.817	-13.830	-2.730	12.818	11.990	-7.907
ALG14	24.553	18.169	8.577	22.383	17.859	35.257	18.798	25.633	11.538	8.032	24.852	26.263	22.081	14.212	30.399	19.909	15.525	14.075	22.248	18.267	17.258	22.027	22.966	24.319	16.379	20.015	19.754	28.094	21.653	24.795	25.693	22.634	12.589	14.798	19.754	12.420	23.655	22.608	8.709	21.314	13.072	6.827	23.105	16.765	25.178	12.922	30.811	8.359	34.527
ALK	-14.246	-21.266	-18.258	-18.952	9.689	-13.696	-21.457	-24.167	-16.534	-24.249	-21.559	-22.370	-24.724	-29.362	-14.023	-27.148	-22.879	-17.399	-21.887	-12.269	-27.898	-19.217	-20.935	-19.860	-9.243	-15.146	-25.839	-23.332	-17.258	-21.576	-20.785	-15.785	-19.048	-18.605	-14.356	-3.919	-25.868	-21.803	-15.514	-17.737	-17.522	-20.479	-16.921	-17.527	-16.792	-25.336	-19.245	-11.286	-5.999
ALKBH1	-15.116	-9.145	-14.512	-12.938	-8.670	-17.283	-10.726	-7.070	-8.571	0.196	-20.792	-11.848	-14.756	-10.994	1.616	-8.346	-10.142	-6.839	-4.663	-19.447	-13.161	0.424	-6.096	-6.390	-14.198	-5.931	-11.028	-8.607	-7.431	-8.599	-14.579	-7.708	-2.746	-13.672	-12.555	-10.018	-18.796	-17.782	-5.270	-21.157	-22.513	-28.566	-11.318	-14.689	-18.326	-14.497	-16.655	-5.799	-23.729
ALKBH2	-25.545	-24.311	-30.558	-24.007	-26.147	-23.465	-25.711	-31.605	-23.105	-22.099	-20.616	-21.938	-22.174	-23.058	-23.635	-30.457	-21.192	-26.181	-19.123	-25.665	-21.557	-28.300	-25.704	-24.743	-26.561	-21.671	-27.274	-24.435	-21.528	-15.321	-18.019	-24.751	-22.166	-18.201	-25.909	-21.580	-22.493	-17.483	-30.047	-26.478	-25.643	-20.150	-24.415	-23.140	-24.947	-26.700	-32.797	-17.971	-24.729
ALKBH3	-20.853	-18.271	-21.376	-15.922	-20.685	-14.674	-19.832	-15.318	-20.144	-32.364	-10.808	-14.047	-23.997	-19.500	-28.382	-20.285	-24.492	-24.623	-26.850	-33.590	-22.525	-20.729	-15.970	-12.924	-22.979	-20.658	-16.020	-20.799	-19.775	-19.983	-7.619	-18.479	-21.808	-24.229	-23.224	-23.641	-16.921	-20.933	-21.628	-25.425	-24.718	-22.819	-24.318	-25.940	-8.682	-11.014	-23.144	-21.875	-20.359
ALKBH4	-19.015	-16.041	-10.076	-12.182	-18.354	-15.601	-28.449	-19.267	-20.155	-18.371	-11.028	-20.404	-25.566	-17.808	-22.496	-22.790	-15.252	-18.364	-19.806	-26.575	-15.412	-24.834	-17.657	-17.190	-15.918	-24.590	-20.115	-23.958	-24.286	-23.954	-2.872	-20.758	-14.979	-23.649	-23.993	-22.509	-23.371	-21.658	-13.892	-19.716	-20.862	-19.795	-19.524	-15.323	-14.072	-3.691	-11.841	2.129	-6.304
ALKBH5	-19.875	-23.679	-13.061	-20.843	-10.753	-23.558	-15.800	-18.274	-20.148	-23.089	-12.423	-18.824	-18.588	-25.241	-21.576	-22.989	-18.081	-20.867	-8.187	-1.308	-17.074	-22.556	-22.203	-8.929	-21.206	-21.224	-11.711	-27.531	-12.585	-0.629	-20.332	-16.582	-24.135	-19.249	-20.483	-12.221	-12.306	-2.525	-17.457	-26.395	-23.820	-10.454	-10.223	-18.825	-17.402	-9.915	-19.221	-18.325	-19.487
ALKBH6	-0.349	-26.378	-25.689	-27.779	-25.936	-28.467	-19.309	-12.659	-24.688	-17.857	-26.821	-22.251	-20.139	-24.602	-23.794	-26.476	-23.975	-24.618	-29.678	-27.821	-24.734	-28.421	-15.469	-30.265	-28.008	-26.673	-23.376	-22.227	-25.828	-24.709	-19.801	-11.671	-23.197	-19.323	-22.415	-21.886	-22.218	-7.051	-32.831	-13.585	-18.035	-21.230	-19.760	-21.371	-6.027	-19.858	-14.138	-20.971	-24.950
ALKBH7	-23.702	-13.718	-14.624	-14.285	-15.007	-20.001	-15.508	-19.317	-9.822	-14.893	-14.518	-16.212	-17.766	-11.352	-12.476	-16.219	-22.013	-18.628	-23.206	-18.521	-19.160	-19.440	-15.007	-17.276	-12.443	-10.308	-16.420	-23.826	-17.384	-17.912	-27.119	-10.874	-7.941	-16.419	-16.868	-8.156	-8.038	-14.541	-17.503	-13.710	-12.478	-11.803	-10.709	-9.337	-16.413	-22.633	-9.477	-15.316	-15.975
ALKBH8	-25.997	-17.599	-22.587	-24.077	-11.941	-19.900	-22.477	-21.247	-19.158	-28.351	-24.946	-19.208	-23.710	-14.689	-19.701	-16.318	-17.089	-20.909	-17.698	-19.020	-20.817	-26.998	-23.029	-27.936	-20.699	-23.151	-24.021	-9.705	-15.387	-9.922	-16.654	-23.169	-18.556	-5.915	-25.165	-18.142	-17.747	-17.097	-21.866	-13.978	-14.476	-20.753	-23.657	-23.565	-23.167	-7.579	-23.373	-20.707	-26.768
ALLC	-11.718	-19.724	-17.045	-21.743	-23.739	-15.236	-19.246	-20.968	-17.801	-30.275	-21.730	-27.630	-21.475	-26.831	-15.630	-22.365	-20.090	-13.841	-24.017	-24.850	-32.412	-15.858	-28.166	-25.856	-15.839	-26.430	-14.915	-28.815	-11.774	-23.914	-18.818	-19.532	-23.074	-24.882	-13.637	-20.906	-17.835	-24.439	-26.710	-15.326	-14.740	-19.388	-19.128	-23.568	-10.712	-17.736	-19.886	-14.920	-3.719
ALMS1	-19.800	-35.074	-29.637	-27.139	-21.594	-26.825	-30.601	-22.804	-21.289	-25.411	-21.725	-21.654	-25.663	-23.366	-12.038	-24.674	-33.869	-19.466	-19.153	-23.385	-24.385	-31.826	-28.548	-28.641	-27.623	-25.592	-30.702	-28.526	-23.542	-19.040	-9.320	-19.099	-20.373	-20.131	-19.038	-19.040	-17.771	-16.305	-17.759	-29.281	-13.692	-9.736	-26.329	-24.872	-16.876	-17.346	-14.417	-17.995	-20.676
ALOX5	-16.691	-23.649	-19.612	-20.006	-16.182	-15.338	-9.575	-6.813	-27.265	-24.038	-18.756	-16.409	-20.349	-20.944	-4.199	-21.721	-13.886	-17.803	-13.781	-8.180	-20.220	-16.374	-21.531	-18.008	-13.806	-25.321	-22.891	-17.687	-24.877	-20.018	-27.238	-19.078	-19.461	-25.349	-20.770	-26.783	-28.553	-23.793	-21.244	-20.323	-22.171	-26.478	-21.521	-29.172	-18.233	-25.599	-22.181	-15.450	-19.162
ALOX5AP	-33.301	-28.530	-17.301	-33.676	-28.191	-26.294	-22.920	-26.804	-28.775	-28.938	-35.380	-22.041	-26.585	-23.758	-19.348	-22.118	-30.096	-23.920	-31.737	-32.831	-24.144	-21.890	-28.396	-30.677	-29.323	-23.080	-26.114	-25.767	-27.162	-36.461	-33.177	-27.399	-21.970	-28.094	-28.107	-15.850	-25.404	-32.692	-21.972	-31.557	-26.672	-28.797	-14.348	-18.778	-26.387	-22.272	-20.646	-24.865	-25.882
ALOX12	-33.573	-29.080	-20.103	-35.760	-25.417	-33.225	-38.172	-36.693	-23.215	-31.609	-24.190	-25.211	-19.718	-28.143	-28.831	-16.447	-27.200	-40.316	-24.963	-27.445	-30.167	-31.557	-27.168	-23.062	-37.578	-29.449	-25.275	-28.528	-31.655	-26.360	-29.559	-19.033	-30.321	-23.490	-20.365	-17.418	-16.359	-26.979	-19.495	-25.797	-30.651	-21.290	-19.140	-18.670	-21.769	-19.323	-28.267	-32.412	-26.732
ALOX12B	-17.023	-26.062	-21.544	-22.540	-26.118	-26.691	-26.439	-24.762	-19.414	-26.502	-22.941	-21.620	-32.603	-22.435	-26.163	-25.796	-21.550	-27.490	-24.570	-26.526	-24.557	-25.667	-24.711	-21.219	-25.399	-26.295	-30.236	-26.413	-25.655	-24.954	-20.364	-29.182	-24.229	-24.884	-24.892	-21.780	-28.504	-15.069	-24.980	-21.942	-15.484	-14.640	-19.159	-22.348	-18.074	-21.774	-24.299	-27.799	-24.726
ALOX15	-16.416	-12.226	-18.507	-19.107	-18.908	-26.172	-26.601	-12.819	-9.264	-14.955	-18.220	-12.226	-18.337	-9.799	-20.699	-11.970	-18.374	-23.503	-20.782	-15.923	-20.687	-17.540	-15.914	-8.814	-23.126	-15.959	-13.981	-18.734	-12.414	-10.377	-12.507	-19.796	-13.708	-18.121	-23.353	-7.829	-15.049	-17.126	-16.931	-21.797	-30.142	-19.019	-25.092	-24.252	-18.454	-18.796	-14.415	-20.058	-23.144
ALOX15B	-12.464	-25.345	-17.698	-28.232	-31.538	-18.989	-26.851	-22.504	-21.898	-25.688	-24.531	-29.248	-26.295	-18.566	-19.115	-24.716	-26.723	-26.248	-17.356	-36.560	-23.001	-19.700	-15.252	-23.469	-30.731	-28.701	-22.584	-30.790	-34.191	-26.057	-28.427	-31.487	-25.871	-21.102	-29.746	-21.390	-25.030	-17.390	-16.536	-31.872	-33.154	-24.727	-29.843	-20.051	-28.996	-22.758	-26.715	-26.759	-24.902
ALOXE3	2.293	-8.620	-14.323	-11.977	-16.540	-14.573	-8.183	-10.014	-17.072	-14.653	-18.669	-13.338	-14.099	-10.348	-13.643	-13.841	-15.600	-24.170	-15.524	-7.919	-15.780	-19.234	-13.741	-13.954	-18.706	-14.608	-15.650	-17.554	-20.256	-3.174	-14.511	-4.320	-22.239	-19.030	-19.342	-12.492	-13.708	-6.958	-18.860	-16.831	-14.960	-19.363	-18.651	-18.333	-19.792	-17.023	-18.067	-13.023	-17.085
ALPI	-8.784	-15.603	-14.705	-27.604	-28.838	-11.454	-17.651	-25.057	-12.798	-24.634	-19.382	-12.466	-21.802	-17.451	-13.593	-26.455	-37.012	-22.978	-10.762	-28.387	-21.757	-18.729	-20.993	-24.033	-24.924	-26.027	-15.554	-12.802	-18.173	-32.271	-31.057	-29.875	-11.782	-19.860	-5.370	-22.899	-28.670	-32.597	-24.689	-17.112	-31.708	-18.556	-21.269	-24.283	-31.262	-20.036	-10.414	-24.994	-21.050
ALPK1	-31.330	-23.549	-26.792	-20.253	-21.553	-21.892	-19.493	-24.075	-22.301	-26.650	-22.212	-25.317	-22.350	-23.588	-29.494	-26.523	-22.657	-25.347	-21.203	-19.499	-23.167	-20.298	-26.345	-22.922	-24.514	-20.048	-27.229	-24.186	-23.433	-24.047	-23.977	-22.430	-21.825	-20.481	-21.558	-21.581	-23.241	-26.219	-30.111	-19.951	-25.695	-22.915	-19.848	-18.815	-19.015	-18.044	-18.942	-26.189	-25.494
ALPK2	-23.356	-32.860	-24.950	-28.026	-28.486	-31.576	-29.703	-31.330	-33.686	-26.838	-35.589	-30.275	-27.465	-30.034	-28.153	-29.902	-28.382	-33.945	-33.398	-30.665	-39.211	-30.632	-33.014	-32.499	-29.053	-26.409	-38.900	-34.508	-24.291	-29.087	-19.964	-24.694	-30.071	-31.262	-29.743	-27.908	-22.287	-32.950	-30.007	-22.678	-32.079	-25.609	-34.236	-24.438	-18.930	-29.031	-18.893	-27.122	-29.422
ALPK3	-12.450	-27.809	-25.309	-25.358	-24.180	-20.206	-19.306	-26.941	-21.269	-13.131	-27.724	-26.538	-18.244	-25.072	-18.713	-26.425	-28.445	-26.341	-19.154	-29.929	-29.294	-19.929	-18.292	-21.261	-26.479	-28.998	-26.493	-22.364	-25.639	-29.899	-17.109	-28.093	-24.640	-20.136	-30.890	-31.365	-28.576	-26.970	-16.634	-33.974	-25.168	-28.843	-35.043	-31.631	-32.972	-25.487	-13.806	-16.245	-25.832
ALPL	-25.200	-17.577	-27.630	-25.560	-23.508	-19.579	-20.694	-21.628	-27.434	-21.570	-26.021	-21.259	-29.245	-26.128	-20.642	-18.986	-25.045	-21.076	-28.195	-21.444	-18.557	-25.702	-21.059	-23.696	-24.923	-27.122	-22.361	-24.472	-35.570	-11.724	-34.750	-31.949	-26.614	-28.592	-21.303	-30.236	-28.191	-26.960	-19.110	-18.353	-23.039	-32.585	-19.542	-23.149	-21.850	-30.705	-20.818	-27.576	-26.886
ALPP	-18.859	-33.481	-27.133	-32.238	-26.955	-33.996	-27.432	-32.591	-28.605	-25.281	-22.448	-27.621	-31.571	-33.624	-31.969	-27.630	-26.792	-30.041	-26.536	-29.240	-30.164	-30.517	-32.265	-31.171	-30.340	-25.717	-27.853	-18.678	-20.921	-22.904	-31.506	-27.412	-16.419	-28.625	-18.923	-17.761	-24.276	-27.760	-25.033	-26.447	-25.615	-20.856	-36.332	-16.885	-17.167	-26.045	-24.496	-22.230	-20.648
ALPPL2	-23.355	-16.926	-23.381	-28.189	-23.648	-28.646	-24.226	-21.294	-22.186	-17.910	-23.802	-26.304	-16.655	-16.984	-23.796	-23.700	-22.047	-23.080	-25.246	-19.320	-27.619	-28.754	-30.124	-31.524	-21.339	-18.826	-22.147	-20.007	-23.472	-24.921	-19.853	-19.230	-17.177	-13.938	-18.472	-10.817	-23.103	-19.502	-19.922	-18.015	-23.311	-28.000	-28.254	-11.687	-14.035	-21.249	-21.332	-17.743	-20.708
ALS2	-27.542	-24.217	-28.502	-32.006	-22.317	-24.025	-23.497	-28.984	-27.617	-27.837	-25.186	-23.833	-27.085	-25.479	-24.650	-26.749	-28.546	-29.884	-24.028	-28.195	-28.716	-27.958	-27.518	-26.001	-25.484	-24.535	-27.497	-24.266	-21.959	-21.300	-20.626	-26.190	-24.198	-22.363	-25.123	-25.749	-25.009	-29.877	-30.167	-25.865	-23.313	-25.923	-25.857	-27.295	-26.362	-24.189	-23.283	-22.884	-24.860
ALS2CL	-29.113	-24.413	-23.080	-26.415	-23.344	-19.224	-28.654	-16.551	-21.312	-23.320	-23.729	-26.922	-22.861	-18.011	-24.096	-25.406	-30.352	-27.781	-21.877	-21.062	-20.965	-24.962	-22.301	-20.924	-29.134	-21.941	-19.648	-21.065	-17.681	-17.510	-17.733	-23.747	-26.238	-23.100	-19.353	-18.756	-21.086	-23.604	-24.545	-23.183	-27.328	-26.441	-26.623	-23.655	-21.942	-15.881	-25.654	-27.815	-27.980
C2CD6	-30.229	-23.432	-26.870	-22.352	-29.863	-22.030	-28.694	-25.111	-26.529	-27.787	-28.216	-20.023	-26.195	-24.220	-23.018	-26.603	-27.456	-27.065	-26.715	-31.207	-22.392	-15.175	-25.981	-25.611	-23.924	-25.494	-25.220	-21.153	-28.189	-23.318	-27.101	-29.775	-21.069	-21.364	-17.716	-22.460	-29.836	-31.785	-20.715	-29.548	-25.528	-22.442	-26.625	-33.641	-23.245	-30.103	-29.367	-16.442	-23.780
ALS2CR12	-20.915	-20.260	-22.466	-14.594	-22.511	-22.112	-14.754	-23.024	-22.532	-20.099	-17.542	-21.179	-17.770	-19.679	-16.093	-19.709	-21.258	-18.256	-16.351	-16.702	-19.116	-18.090	-21.830	-13.096	-14.414	-15.881	-19.981	-14.730	-24.066	-16.168	-21.575	-25.879	-25.163	-22.870	-14.217	-21.978	-18.647	-24.888	-9.551	-14.624	-12.349	-16.919	-22.866	-24.879	-17.642	-23.937	-20.252	-23.251	-20.923
ALX1	-14.206	-14.913	-16.526	-14.006	-12.784	-13.078	-20.262	-12.680	-16.445	-20.852	-4.146	-16.826	-6.230	-19.417	-17.087	-16.284	-10.399	-16.316	-14.734	-13.380	-13.188	-4.980	-10.820	-19.781	-17.495	-11.939	-13.282	-16.487	-23.329	-13.712	-12.845	-12.562	-21.424	-11.409	-15.761	-22.608	-17.476	-14.754	-17.610	-19.366	-24.572	-21.900	-13.486	-19.012	-4.160	-17.085	-15.079	-3.325	-9.695
ALX3	-24.737	-5.750	-17.616	-18.073	-6.556	-12.636	-6.423	-0.257	-9.924	-1.009	-11.585	-2.571	-13.286	-4.266	-8.851	-13.720	-14.335	-3.019	0.294	-15.506	-6.049	0.488	-7.876	5.059	-7.453	1.418	-9.077	-9.863	-16.114	-15.338	-16.313	-15.652	-11.369	-3.755	-0.770	-8.018	-1.611	-15.480	-7.490	-13.304	-12.719	-21.849	-9.708	-3.556	1.823	-17.807	-5.696	-7.821	-18.123
ALX4	-12.972	-18.155	-12.762	-14.931	-19.050	-17.487	-20.003	-6.235	-15.534	-21.608	-9.281	-22.426	-19.639	-14.085	-17.578	-20.334	-25.797	-22.197	-29.394	-24.100	-9.406	-1.167	-18.370	-11.102	-16.735	-19.087	-18.557	-15.749	-23.655	-22.706	-25.984	-23.031	-22.509	-16.616	-27.707	-18.626	-25.001	-22.221	-19.941	-26.327	-24.812	-17.241	-19.932	-22.894	-22.233	-13.338	-15.069	-20.061	-12.894
ALYREF	10.497	5.226	-0.338	12.522	8.877	7.644	20.601	14.232	22.608	6.827	8.339	8.857	-10.932	8.765	14.549	-2.205	-14.440	-0.925	14.529	-4.011	-13.355	4.821	-7.283	1.395	9.800	8.267	3.224	7.011	1.871	10.153	14.232	5.136	19.599	-0.925	10.191	12.715	-7.791	-6.299	8.765	0.185	8.032	13.204	2.254	8.653	24.882	-5.183	-2.769	-7.567	-11.740
AMACR	-23.120	-34.583	-21.653	-31.605	-22.399	-29.211	-19.457	-26.376	-27.535	-22.054	-29.375	-31.877	-10.721	-28.502	-23.226	-29.783	-15.469	-22.189	-25.022	-23.378	-26.172	-32.672	-24.615	-36.722	-26.904	-23.061	-24.797	-31.964	-30.943	-31.469	-25.627	-25.417	-20.926	-20.639	-28.370	-16.416	-19.828	-22.978	-26.829	-21.892	-25.961	-30.749	-17.560	-16.042	-23.334	-29.538	-26.606	-31.766	-27.494
AMBN	-21.293	-22.177	-18.787	-13.365	-20.111	-16.967	-18.519	-8.678	-15.749	-25.126	-18.078	-6.428	-13.830	-14.225	-21.902	-10.262	-12.097	-15.238	-20.943	-13.505	-12.457	-17.445	-17.295	-16.049	-22.589	-20.609	-16.409	-19.919	-20.087	-17.832	-23.001	-15.933	-16.625	-22.503	-15.060	-19.361	-16.801	-18.902	-17.411	-21.941	-26.887	-21.359	-16.403	-24.537	-13.759	-18.173	-18.351	-17.261	-21.383
AMBP	-16.447	-25.145	-4.961	-18.728	-27.994	-28.249	-17.872	-19.131	-21.849	-25.643	-22.954	-19.084	-17.524	-16.262	-33.667	-24.997	-23.082	-26.675	-24.908	-27.377	-15.070	-21.816	-21.728	-19.996	-23.084	-25.468	-19.153	-20.113	-22.731	-10.894	-14.289	-1.698	-11.280	-20.858	-13.625	-9.159	-14.326	-23.233	-21.479	-17.649	-23.730	-6.313	-15.174	-16.562	-7.652	-2.602	-19.832	-21.406	-5.536
AMBRA1	-33.582	2.405	-14.152	-2.857	-26.528	-15.033	-22.505	-4.787	-14.384	-15.342	-7.619	-53.148	-36.510	-41.790	-41.229	16.889	-42.276	-16.991	-4.579	-13.367	13.508	-26.607	-15.647	10.813	-29.715	-21.568	-2.533	-9.730	-21.079	11.990	-4.437	-48.828	-47.650	-63.393	-9.292	-13.500	-37.409	-21.005	-5.612	-15.912	-32.364	-40.718	-24.637	-5.861	-29.141	-53.148	-37.077	3.169	-24.713
AMD1	-16.283	16.518	-16.511	-10.791	-5.340	16.913	31.626	-0.739	5.120	-6.561	6.682	-2.098	-18.131	-17.468	5.148	-14.457	-25.700	-12.200	-2.073	20.255	51.942	-9.473	9.159	2.068	-12.518	-0.916	5.430	2.695	-13.374	-4.475	31.093	-5.594	17.784	3.599	-18.805	-3.110	-8.140	-17.175	34.031	19.676	-0.448	-1.891	-1.158	-19.601	13.868	-8.929	-0.538	-7.445	-14.319
AMDHD1	-23.112	-18.220	-14.414	-18.600	-28.055	-21.469	-26.257	-26.006	-19.917	-17.477	-12.638	-17.648	-18.354	-22.460	-23.580	-24.598	-29.313	-20.987	-21.003	-20.652	-22.294	-15.703	-18.616	-22.664	-23.111	-21.248	-20.255	-19.649	-18.153	-22.287	-24.319	-24.133	-14.095	-9.323	-8.473	-12.117	-16.747	-18.410	-11.620	-26.104	-9.537	-17.377	-24.332	-13.017	-13.570	-13.214	-22.501	-21.605	-24.202
AMDHD2	-20.390	-22.098	-17.827	-25.374	-24.855	-29.332	-21.507	-23.861	-19.848	-24.016	-27.657	-16.589	-25.674	-24.328	-28.392	-21.469	-18.859	-26.487	-22.163	-25.634	-28.053	-30.742	-24.693	-26.115	-24.742	-25.588	-17.972	-22.488	-30.705	-25.400	-15.100	-18.363	-18.249	-19.328	-17.043	-23.021	-17.527	-7.341	-16.629	-21.053	-8.087	-17.777	-28.189	-18.350	-21.243	-19.949	-22.480	-16.823	-25.344
AMER2	-9.588	-9.863	-8.651	-17.596	-10.018	11.912	3.812	-2.700	-9.208	-11.843	-10.515	-7.180	-13.214	-10.980	-12.320	-14.763	-14.787	-7.427	-9.299	-11.524	-0.568	-4.272	-8.458	-7.941	-15.946	-7.392	-15.262	-16.702	-5.696	-17.724	-8.339	-13.223	-14.720	-4.153	-10.627	-21.377	-14.400	-15.637	-11.132	-14.632	-19.913	-6.615	-10.270	-12.393	-10.674	-9.708	-16.917	-17.821	-5.782
AMER3	-19.194	-20.811	-16.090	-14.486	-24.599	-10.485	-17.032	-16.023	-15.208	-24.586	-22.278	-13.806	-19.828	-11.758	-8.989	-15.829	-27.649	-15.899	-21.233	-16.247	-9.473	-17.596	-15.126	-22.153	-24.872	-20.660	-17.291	-22.839	-19.956	-18.161	-23.701	-22.333	-23.385	-17.136	-15.138	-18.502	-13.191	-13.252	-23.437	-7.850	-22.967	-24.130	-17.741	-21.063	-18.552	-17.414	-24.064	-20.182	-19.964
AMFR	-17.189	-10.733	-20.839	-12.221	-12.191	-9.686	-6.719	-17.814	-4.495	-14.417	-15.519	-17.254	-15.336	-7.133	-12.437	-0.420	-12.366	4.279	-20.928	-14.144	2.615	-17.040	-19.791	-23.946	-15.122	-14.013	-10.922	-14.157	-18.495	-26.254	-29.397	-16.828	-21.937	-13.510	-14.514	-14.529	-4.986	-1.732	-18.514	-6.916	-10.363	-16.551	21.894	-25.939	3.911	-23.700	-22.574	-22.566	-14.632
AMH	-25.206	-22.515	-17.014	-20.402	-24.636	-27.189	-19.319	-20.154	-24.633	-16.841	-18.843	-22.428	-26.672	-21.440	-28.246	-18.852	-18.903	-22.440	-31.180	-22.054	-22.662	-30.118	-22.718	-27.688	-23.837	-19.346	-23.154	-32.117	-24.886	-26.305	-22.605	-28.471	-12.873	-23.196	-23.537	-25.192	-29.438	-19.769	-29.584	-30.223	-27.688	-23.242	-23.639	-23.283	-25.717	-23.281	-32.639	-23.460	-24.287
AMHR2	-22.804	-20.353	-23.281	-21.686	-22.694	-16.924	-26.747	-14.721	-19.659	-23.233	-22.365	2.241	-23.664	-19.080	-25.387	-23.417	-21.065	-21.941	-21.186	-21.152	-11.454	-18.421	-18.518	-23.670	-22.152	-17.901	-21.440	-17.504	-18.850	-18.878	-13.003	-15.678	-19.790	-20.192	-24.148	-22.172	-22.227	-23.078	-19.809	-18.694	-22.751	-11.213	-11.412	-21.512	-20.831	-26.499	-24.026	-23.714	-19.674
AMIGO1	-26.969	-23.308	-33.740	-22.125	-22.530	-22.321	-20.656	-19.424	-25.840	-23.795	-21.540	-16.168	-23.638	-22.018	-18.227	-4.599	-25.494	-24.241	-23.557	-24.642	-17.554	-19.436	-22.585	-18.388	-23.565	-24.085	-26.206	-30.419	-30.450	-20.070	-22.574	-19.675	-26.121	-20.216	-20.400	-23.631	-20.336	-13.773	-27.274	-18.033	-24.384	-31.590	-19.577	-28.742	-17.383	-22.237	-33.945	-23.356	-14.783
AMIGO2	-31.224	-21.372	-20.425	-25.788	-34.763	-29.177	-32.254	-28.465	-28.580	-30.464	-21.449	-24.161	-29.310	-31.728	-37.972	-34.775	-33.965	-35.107	-11.197	-24.973	-24.370	-28.192	-27.351	-25.871	-26.925	-27.084	-31.446	-31.872	-25.853	-28.648	-30.547	-32.016	-35.760	-31.300	-29.276	-24.967	-28.682	-28.654	-21.685	-24.969	-34.724	-28.399	-28.731	-31.052	-29.051	-33.676	-21.962	-40.880	-25.685
AMIGO3	-30.639	-23.097	-23.547	-26.155	-20.259	-21.086	-21.727	-25.421	-24.288	-20.458	-27.281	-24.781	-27.401	-30.720	-30.152	-19.167	-22.652	-25.889	-21.277	-26.062	-21.837	-23.418	-18.900	-19.389	-29.369	-27.416	-20.397	-28.020	-26.359	-22.601	-17.096	-30.658	-24.365	-24.050	-21.898	-20.397	-17.296	-24.105	-15.079	-25.921	-19.155	-24.322	-22.708	-12.371	-26.965	-17.009	-21.697	-26.243	-24.843
AMMECR1L	-24.511	-19.556	-26.979	-15.283	-19.295	-27.585	-18.241	-13.349	-16.086	-21.338	-19.837	-10.024	-23.143	-9.679	-21.308	-21.256	-19.608	-19.404	-18.930	-12.301	-19.244	-24.228	-19.006	-14.075	-23.440	-16.673	-19.033	-21.604	-23.940	-13.748	-20.187	-24.469	-25.085	-22.400	-24.117	-22.181	-13.663	-23.705	-10.709	-17.577	-23.161	-20.804	-31.228	-24.705	-22.343	-16.294	-15.146	-16.929	-22.129
AMN	-25.292	-24.253	-17.393	-32.790	-28.161	-24.106	-22.055	-30.081	-23.000	-21.771	-29.185	-17.127	-28.673	-23.494	-18.877	-19.469	-24.980	-18.003	-35.879	-28.364	-28.115	-21.846	-27.904	-27.085	-22.876	-19.392	-17.299	-24.464	-21.415	-26.583	-19.646	-32.777	-18.003	-30.467	-21.316	-28.139	-25.669	-23.721	-27.211	-39.294	-24.212	-25.194	-33.325	-24.307	-24.478	-33.878	-23.140	-25.870	-27.593
AMN1	-13.775	-20.574	-21.154	-12.212	-17.244	-18.854	-17.585	-8.963	-14.700	-8.476	-19.888	-11.072	-12.352	-20.776	-11.624	-15.388	-8.492	-17.925	-17.139	-13.184	-16.514	-18.767	-15.450	15.661	-14.713	-7.359	-13.755	-10.185	-23.901	-17.047	-11.166	-17.376	-20.613	-13.737	-15.824	-21.385	-34.661	-17.687	-8.063	-20.859	-15.181	-21.030	-17.851	-0.907	-13.864	-17.441	-16.719	-22.098	-16.052
AMOTL1	-20.323	-19.700	-21.797	-22.316	-27.603	-11.052	-28.168	-26.072	-33.057	-13.587	-22.052	-19.484	-22.503	-17.152	-10.314	-19.324	-22.096	-21.229	-35.329	-33.242	-22.633	-23.507	-13.269	-26.341	-21.889	-21.677	-35.589	-11.513	-24.390	-13.627	-32.852	-26.711	-22.277	-22.402	-29.637	-30.909	-30.705	-22.547	-30.055	-19.320	-30.355	-26.650	-15.431	-20.213	-24.961	-24.842	-31.262	-15.847	-22.967
AMOTL2	-37.741	-37.883	-23.222	-21.028	-14.562	-31.800	-27.613	-7.562	3.251	-25.192	-27.420	-43.533	-32.957	-31.159	-45.296	-28.519	-29.875	-16.717	-22.776	-28.926	-8.611	-29.221	-40.316	-24.713	-19.065	-43.533	-32.547	-22.184	-18.573	-30.782	-22.304	-21.968	-22.752	-20.353	-28.617	-15.861	-1.829	-35.607	-28.053	-24.842	-24.144	-22.536	-17.657	-35.700	-33.406	-17.725	-40.189	-37.111	-26.891
AMPD1	-20.387	-16.927	-11.505	-9.537	-18.590	-19.058	-8.196	-19.487	-23.994	-16.611	-18.100	-6.670	-16.405	-8.728	1.454	6.183	-21.095	-14.847	-22.417	-16.914	-12.770	-9.278	-13.878	-2.723	-13.193	-9.812	-14.829	-17.561	-25.238	-23.383	-14.461	-16.711	-21.132	-16.468	-13.597	-20.836	-10.817	-10.370	-18.324	-15.205	-20.365	-16.874	-21.800	-22.043	-18.974	-18.510	-12.378	-0.198	-10.905
AMPD2	-33.154	-30.368	-34.546	-26.557	-19.120	-28.406	-21.251	-26.364	-27.263	-12.938	-22.395	-19.252	-24.326	-26.032	-19.043	-15.753	-22.917	-22.461	-20.324	-19.464	-26.668	-23.039	-21.338	-20.571	-20.062	-22.548	-22.883	-29.041	-25.421	-20.967	-21.577	-22.643	-23.626	-16.601	-20.610	-21.996	-26.612	-23.201	-19.614	-22.026	-18.634	-25.031	-25.110	-15.983	-17.281	-22.492	-25.467	-26.812	-17.370
AMPD3	-26.163	-26.038	-31.954	-32.937	-31.856	-24.091	-26.831	-25.407	-25.975	-24.984	-25.975	-25.009	-30.547	-29.857	-27.136	-31.547	-19.292	-34.148	-38.398	-23.682	-27.946	-17.632	-26.993	-23.400	-24.469	-32.177	-30.551	-29.562	-27.301	-26.698	-20.424	-28.945	-21.573	-21.173	-27.218	-19.957	-30.146	-18.748	-13.333	-27.278	-25.258	-24.075	-24.451	-22.718	-25.588	-23.383	-25.721	-24.747	-24.305
AMPH	-22.218	-22.919	-8.847	-16.155	-13.540	-9.047	-27.928	-18.543	-25.418	-20.685	-26.662	-17.275	-21.537	-10.650	-25.716	-23.819	-18.744	-18.604	-17.129	-16.932	-22.425	-17.619	-20.799	-22.437	-15.244	-11.126	-11.909	-20.902	-20.244	-24.407	-20.445	-20.384	-26.048	-22.568	-19.033	-30.898	-22.650	-21.316	-19.893	-24.315	-16.708	-22.626	-24.492	-18.930	-28.157	-22.375	-24.770	-10.865	-17.332
AMT	-32.406	-35.138	-26.268	-24.049	-23.167	-21.572	-33.564	-28.685	-36.461	-20.298	-28.210	-31.033	-27.324	-27.278	-30.520	-35.879	-36.722	-25.969	-30.764	-29.920	-22.749	-32.717	-24.572	-24.041	-25.124	-27.082	-30.993	-30.820	-31.533	-24.246	-13.463	-31.373	-31.089	-19.363	-23.771	-27.490	-20.702	-22.693	-19.859	-30.436	-22.013	-27.173	-17.336	-24.052	-24.862	-28.615	-25.786	-25.549	-26.757
AMTN	-30.928	-23.744	-21.571	-18.993	-21.976	-24.349	-25.471	-22.700	-28.629	-20.795	-23.440	-22.763	-23.632	-25.275	-23.277	-24.597	-22.661	-18.639	-20.704	-19.099	-19.930	-24.686	-26.553	-21.371	-22.337	-23.880	-25.999	-23.808	-21.233	-20.534	-22.601	-22.361	-24.441	-21.724	-20.659	-23.557	-22.357	-20.994	-24.778	-22.645	-21.868	-18.818	-17.556	-23.028	-23.667	-19.348	-24.384	-21.502	-24.470
AMY2A	-19.245	-18.706	-26.734	-11.916	-8.981	-21.986	-21.384	-19.570	-25.934	-5.123	-18.022	-15.372	-25.071	-8.532	-8.743	1.055	-15.004	-22.514	-9.123	-13.558	-18.646	-19.926	-16.909	-14.343	-21.605	-13.956	-17.589	-8.888	-14.304	-22.851	-15.635	-18.829	-16.456	-10.808	-8.351	-16.872	-17.714	-15.606	-2.808	-4.750	-7.889	-21.178	-17.527	-8.446	-13.566	-11.191	-17.685	-9.695	-11.252
AMY2B	-11.135	-5.352	-9.004	-3.397	-2.708	-9.201	-5.253	-6.015	-4.066	-0.629	-4.450	-3.405	-7.453	-2.296	-7.418	-8.315	-7.036	-7.222	-6.240	-3.072	-9.198	-4.656	-2.372	-3.989	-4.888	-0.974	-4.358	-4.986	-4.744	-5.520	-8.611	-6.401	-6.038	-2.205	-0.429	-0.965	-4.481	-5.446	-4.066	-4.706	-2.347	-6.454	-7.629	-2.356	-3.449	-7.368	-4.774	-6.058	-8.391
AMZ1	-16.993	-16.274	-17.273	-25.022	-4.139	20.066	-3.749	-17.007	-15.552	-10.741	-17.782	12.674	-27.630	-8.342	-19.012	-19.330	-9.928	-13.578	-25.376	-18.357	-31.790	-6.364	-16.456	-20.700	-14.506	-10.623	-15.667	-17.171	-19.382	-25.615	-23.637	-20.844	-16.026	-21.456	-21.369	-19.862	-25.341	-25.579	-12.216	-18.429	-23.646	-14.126	-22.124	-12.067	-19.593	-23.088	-16.828	-15.532	-7.016
AMZ2	-25.135	-20.748	-6.863	-16.122	-17.187	-27.537	-23.643	-24.583	-21.668	-21.831	-20.331	-18.246	-21.234	-15.951	-28.161	-23.404	-17.933	-20.516	-25.986	-21.376	-29.404	-15.981	-21.354	-17.922	-22.863	-22.944	-14.803	-17.189	-22.401	-17.302	-31.771	-26.121	-12.378	-24.441	-19.032	-19.991	-18.828	-26.389	-20.831	-23.074	-23.404	-30.943	-31.645	-25.118	-30.727	-21.634	-20.921	-25.036	-15.134
ANAPC1	23.776	26.510	7.292	21.229	28.750	19.676	15.195	27.451	27.291	26.849	36.294	27.070	25.328	16.472	20.763	29.874	24.199	39.901	38.203	16.237	30.567	31.419	27.041	39.200	25.151	38.116	34.527	26.325	18.443	20.202	3.337	7.838	23.360	37.455	44.171	35.759	15.409	37.851	28.124	12.479	19.031	7.238	36.379	38.025	33.197	25.239	33.504	27.420	27.101
ANAPC2	34.104	21.707	48.232	18.798	36.211	26.482	50.633	16.332	37.021	37.240	43.721	47.745	36.498	28.359	40.684	65.932	37.366	35.844	53.419	31.026	24.524	36.886	32.788	38.246	35.711	32.233	43.319	29.839	34.451	32.380	50.550	35.540	53.791	59.239	49.563	50.953	49.717	31.768	36.043	47.163	41.911	47.354	31.556	47.231	18.267	22.714	25.813	21.815	41.558
ANAPC4	12.776	15.338	5.859	26.197	19.883	15.102	17.358	21.180	17.559	28.655	23.568	22.303	37.717	31.272	36.379	8.449	4.355	40.094	38.826	20.574	5.633	24.911	22.135	22.441	8.560	27.009	22.608	14.798	23.388	35.540	18.315	12.736	21.868	26.849	41.203	24.287	17.537	21.543	18.517	27.612	34.772	21.487	19.237	44.650	40.894	12.715	33.387	22.055	22.770
ANAPC5	5.164	9.878	15.241	13.824	16.913	32.564	16.209	25.569	17.632	9.328	14.847	9.141	20.120	6.747	13.029	13.684	-3.167	33.504	24.553	25.978	6.199	21.815	17.036	27.642	46.351	25.510	11.032	9.649	25.088	24.734	7.403	22.996	12.145	10.013	23.685	24.553	21.543	7.137	8.634	12.057	15.969	23.160	4.932	29.971	-0.992	4.821	21.342	3.599	7.504
ANAPC7	-17.628	-19.639	-7.544	-18.820	-25.777	-23.224	-15.355	-24.193	-16.289	-10.191	-10.542	-20.072	-8.739	-23.802	-15.751	-16.917	-24.460	-14.741	-11.028	-16.857	-16.025	-9.790	-21.353	-21.962	-21.796	-20.961	-15.090	-8.967	-13.508	-18.702	-15.333	-17.620	-3.103	-13.327	-17.072	-16.823	1.558	-10.239	-10.292	-17.338	-10.151	-3.189	-16.483	-14.852	-16.816	-26.174	-21.410	-27.202	-22.127
ANAPC10	-7.184	11.129	-5.475	9.553	6.446	-4.649	-1.638	0.949	6.827	9.213	13.639	3.869	-2.372	3.073	1.466	5.120	-2.081	7.257	19.368	3.196	0.260	1.871	6.087	12.922	11.151	18.145	17.185	10.535	2.773	3.421	-9.195	-0.349	0.404	11.231	14.096	15.503	15.826	-9.375	-6.054	0.578	0.801	-13.582	-2.320	12.651	16.332	-9.746	1.616	-1.196	-11.980
ANAPC11	47.414	55.438	45.781	43.780	23.444	46.655	47.231	52.478	50.550	63.561	59.690	45.113	53.132	34.853	53.330	74.990	47.028	56.821	70.342	59.239	69.114	49.795	43.373	75.802	54.377	64.241	38.246	45.599	39.245	37.413	60.441	48.824	58.801	61.780	62.525	65.932	67.055	55.785	33.572	51.515	60.124	49.130	61.602	61.602	47.028	54.479	52.030	27.959	46.097
ANAPC13	-9.665	8.339	19.648	11.990	2.293	21.975	14.961	14.256	8.596	13.616	-6.571	4.248	0.216	-5.475	1.243	10.174	20.711	1.687	24.030	23.476	16.039	-6.214	14.190	21.151	6.316	-2.437	3.265	-10.442	21.101	8.123	2.055	19.158	-1.055	11.014	10.113	17.210	22.686	8.339	13.729	4.022	12.479	-4.411	4.323	3.281	5.446	2.055	19.699	8.013	-7.351
ANAPC15	22.634	8.951	-10.894	-2.073	-10.851	-9.434	1.101	3.073	-4.863	35.170	-7.984	15.898	21.020	13.639	24.113	1.006	-2.313	22.354	22.799	16.964	17.709	32.676	19.648	22.383	10.308	-3.325	-1.158	-5.016	-7.598	-6.058	6.496	20.460	-7.445	22.248	38.513	30.399	23.568	30.130	23.718	31.946	18.517	19.083	-0.886	11.270	0.544	14.032	27.384	25.510	6.618
ANAPC16	-21.706	-25.287	-20.851	-12.253	-28.378	-21.017	-27.115	-20.481	-28.006	-28.975	-31.893	-12.762	-20.427	-22.345	-29.289	-18.447	-17.743	-18.801	-17.209	-17.471	-20.917	-18.041	-17.126	-25.679	-21.065	-24.445	-21.507	-14.573	-30.055	-14.844	-27.040	-19.682	-17.548	-23.647	-21.596	-29.669	-22.773	-22.976	-14.503	-23.447	-23.254	-18.801	-25.391	-25.461	-30.604	-23.847	-21.583	-30.909	-22.736
ANG	-18.846	-19.732	-16.371	-6.566	-17.039	-26.989	-27.510	-12.553	-15.633	-17.747	-5.136	-27.812	-17.180	-22.730	-14.978	-20.330	-9.790	-19.649	-6.390	-12.997	-17.001	-19.141	-15.228	2.405	-18.192	-10.865	-16.250	-12.485	-12.752	-14.599	-31.954	-11.846	-27.357	-31.275	-20.473	-20.717	-19.330	-21.164	-10.890	-15.188	-19.064	-9.396	-11.310	-23.050	-15.915	-8.087	-26.650	-14.489	-24.682
ANGEL1	-5.937	-9.462	-17.452	-8.747	-5.364	-13.199	-8.540	-4.292	-5.230	-4.668	-13.367	-13.874	-6.685	-8.287	-1.009	-8.371	-12.182	6.183	10.174	-9.557	-12.482	-7.652	-3.626	2.432	-15.275	-1.478	-4.259	-1.196	-0.370	-9.879	-4.599	-11.570	-11.771	-6.916	2.419	2.926	-6.495	-9.483	-1.111	-11.784	-4.943	0.381	-19.238	-6.396	-12.311	-12.205	-10.905	-10.659	-15.429
ANGEL2	-22.824	-22.114	-22.045	-20.596	-20.693	-15.755	-24.216	-27.270	-22.672	-23.937	-23.865	-23.396	-14.174	-15.922	-20.231	-13.745	-13.529	-17.062	-22.397	-23.254	-20.231	-19.549	-21.910	-17.220	-15.019	-21.976	-25.033	-25.304	-20.661	-10.314	-25.968	-21.144	-14.454	-25.855	-27.797	-29.378	-21.485	-24.080	-22.073	-19.724	-21.620	-10.083	-27.279	-28.157	-18.831	-18.971	-22.725	-22.187	-13.517
ANGPT1	-15.915	-22.505	-22.015	-20.089	-23.161	-20.421	-20.372	-13.450	-35.498	-19.641	-19.807	-28.120	-10.008	-18.121	-19.601	-16.967	-2.737	-10.960	-18.669	-24.055	-2.769	-8.279	-23.164	-24.650	-20.250	-18.291	-21.130	-18.132	-23.814	-31.134	-26.867	-26.571	-19.649	-24.082	-25.748	-26.474	-27.010	-20.335	-20.543	-24.383	-23.215	-10.149	-13.077	-25.001	-21.763	-17.643	-17.790	-12.173	-17.123
ANGPT2	-16.359	-19.529	-14.527	-14.916	-10.542	-25.936	-21.067	-16.461	-16.034	-12.741	-21.257	-17.856	-14.716	-17.583	-23.339	-16.860	-16.241	-17.329	-18.086	-20.967	-21.462	-17.013	-11.828	-20.831	-18.068	-16.798	-11.912	-18.015	-18.535	-22.197	-16.463	-10.463	-7.805	-18.000	-14.624	-13.425	-14.467	-19.854	-15.758	-13.109	-20.306	-13.120	-8.437	-17.248	-23.240	-19.092	-23.802	-9.859	-7.368
ANGPT4	-24.650	-30.604	-35.449	-33.349	-35.482	-28.090	-38.703	-31.898	-35.644	-30.790	-41.790	-38.341	-46.659	-37.701	-29.712	-38.452	-33.878	-42.276	-28.467	-53.148	-33.455	-30.989	-38.281	-39.379	-47.650	-33.234	-34.137	-37.538	-16.704	-25.354	-35.740	-33.869	-39.759	-38.019	-31.304	-28.406	-35.280	-28.306	-27.783	-36.636	-38.900	-20.182	-35.433	-33.521	-34.279	-30.213	-30.720	-30.412	-35.644
ANGPTL1	-23.658	-24.038	-18.513	-23.591	-24.719	-14.457	-28.594	-18.665	-24.080	-15.951	-17.477	-27.724	-13.894	-24.097	-28.639	-19.703	-26.051	-19.367	-30.618	-25.438	-21.260	-13.620	-19.515	-20.095	-16.089	-23.057	-28.789	-26.569	-26.276	-11.200	-28.159	-28.654	-19.115	-29.103	-29.646	-26.322	-25.432	-21.608	-16.849	-23.549	-25.530	-20.646	-22.565	-27.882	-26.593	-25.923	-27.058	-27.061	-17.238
ANGPTL2	-30.610	-26.235	-21.261	-27.568	-22.606	-20.865	-19.983	-30.594	-26.827	-16.433	-20.021	-25.045	-31.538	-21.759	-23.298	-20.377	-22.138	-22.531	-21.054	-32.096	-23.215	-22.519	-22.102	-17.279	-24.534	-23.254	-25.207	-29.821	-26.230	-28.964	-29.276	-31.335	-28.030	-23.924	-25.624	-30.399	-22.962	-31.496	-18.457	-28.539	-28.122	-17.001	-31.985	-27.425	-30.561	-21.179	-19.220	-27.900	-28.243
ANGPTL3	-24.140	-23.909	-29.185	-25.162	-17.402	-26.701	-27.394	-27.124	-23.529	-16.439	-11.555	-20.720	-17.007	-21.216	-17.298	-22.971	-21.924	-15.292	-23.057	-21.952	-15.423	-20.488	-19.906	-17.273	-21.902	-15.773	-25.410	-24.135	-19.238	-17.783	-24.149	-23.840	-18.964	-21.630	-12.597	-17.040	-19.888	-17.702	-16.204	-16.732	-18.695	-20.130	-15.091	-17.506	-16.274	-18.033	-20.639	-21.988	-7.755
ANGPTL4	-22.655	-14.979	-14.957	-14.544	-14.455	-18.654	-14.463	-18.692	-14.433	-4.032	-16.807	-18.896	-16.495	-15.086	-19.316	-16.906	-15.221	-19.693	-21.617	-14.990	-15.006	-23.987	-15.687	-19.189	-16.714	-11.527	-14.015	-16.826	-20.851	-25.116	-15.109	-23.480	-11.465	-15.475	-17.892	-18.912	-16.082	-22.054	-18.061	-24.212	-14.008	-19.121	-22.782	-18.987	-20.758	-22.249	-20.442	-26.948	-19.882
ANGPTL5	-24.985	-15.221	-22.561	-16.433	-19.003	-18.251	-19.628	-22.675	-24.060	-22.912	-19.885	-23.901	-23.100	-23.914	-23.765	-18.335	-20.742	-19.572	-26.858	-21.143	-19.510	-19.623	-21.187	-15.827	-18.918	-14.177	-25.672	-16.388	-13.902	-15.231	-12.356	-14.995	-20.937	14.570	-17.572	-20.007	-21.889	-17.163	-12.454	-16.616	-18.078	-23.933	-14.743	-18.961	-18.150	-10.454	-24.030	-17.603	-24.224
ANGPTL6	-22.469	-12.006	-7.846	-14.196	-8.697	-17.941	-17.413	-10.600	-13.647	-13.663	-12.671	-18.445	-22.625	-15.212	-25.132	-19.998	-28.419	-20.802	-14.503	-21.086	-14.944	-17.400	-12.154	-22.584	-12.127	-14.423	-19.560	-23.043	-15.000	-19.436	-12.221	-22.584	-5.844	-8.705	-10.429	-7.937	-9.306	-4.559	-18.584	-11.861	-8.881	-20.041	-18.826	-7.458	-15.069	-10.826	-15.857	-18.277	-15.236
ANGPTL7	-21.555	-18.341	-29.019	-22.514	-18.993	-16.519	-10.800	-26.664	-17.225	-16.948	-20.059	-13.830	-20.219	-17.792	-18.233	-19.848	-19.633	-19.901	-18.793	-19.898	-17.524	-23.167	-23.982	-16.757	-7.634	-17.276	-24.247	-24.711	-22.488	-14.035	-19.866	-20.510	-26.620	-16.108	-11.957	-20.130	-25.806	-20.242	-23.494	-18.265	-19.336	-30.579	-20.680	-14.944	-13.078	-16.542	-18.917	-23.721	-21.008
ANK1	-17.705	-23.561	-26.598	-27.658	-23.572	-25.031	-18.117	-9.268	-20.221	-14.822	-19.621	-23.292	-22.101	-26.732	-21.840	-26.084	-21.914	-18.986	-20.551	-15.777	-19.410	-23.850	-29.362	-16.847	-22.799	-31.576	-18.483	-25.229	-20.968	-28.206	-21.734	-21.966	-25.792	-27.422	-17.764	-28.438	-20.912	-28.131	-28.201	-24.427	-22.291	-27.304	-14.705	-25.348	-23.590	-28.498	-23.277	-19.315	-19.690
ANK2	-37.334	-29.443	-19.440	-26.211	-39.664	-27.173	-25.648	-29.281	-31.089	-26.732	-24.555	-17.845	-27.069	-29.305	-32.511	-24.794	-26.246	-21.043	-27.914	-30.727	-20.402	-24.286	-32.831	-32.106	-36.058	-30.622	-30.832	-29.342	-24.633	-30.307	-27.630	-22.161	-20.844	-23.059	-26.203	-20.893	-27.410	-27.593	-35.329	-28.032	-29.914	-15.892	-19.353	-17.489	-26.667	-26.431	-27.908	-22.153	-29.373
ANK3	-17.838	-22.118	-11.912	-13.759	-10.791	-15.404	-15.905	-16.435	-20.149	-18.572	-24.430	-16.793	-11.430	-16.152	-15.990	-10.386	-10.420	-19.320	-9.441	-10.609	-10.963	-9.998	-17.351	-7.821	-11.897	-22.319	-10.213	-14.787	-17.481	-13.085	-21.746	-18.359	-22.606	-19.204	-18.609	-18.211	-20.472	-20.323	-15.869	-20.251	-11.172	-28.242	-11.614	-24.103	-16.190	-7.924	-18.027	-12.274	-16.741
ANKAR	-21.572	-20.141	-26.387	-23.985	-28.498	-26.273	-30.812	-26.419	-23.452	-19.675	-22.867	-11.469	-24.151	-17.171	-18.287	-20.245	-25.954	-25.660	-22.982	-24.291	-28.243	-21.042	-22.853	-24.260	-26.419	-21.445	-23.319	-21.943	-23.747	-22.688	-17.531	-28.453	-25.550	-24.168	-18.910	-18.430	-24.232	-28.608	-22.885	-28.992	-21.211	-9.672	-26.364	-28.522	-23.129	-23.998	-15.637	-21.580	-25.289
ANKDD1A	-14.125	-19.532	-10.865	-14.064	-18.728	-10.188	-18.559	-7.967	-16.960	-23.256	-15.826	-14.480	-14.142	-14.079	-16.284	-11.260	-13.910	-16.561	-25.075	-15.421	-17.827	-16.068	-16.803	-14.704	-20.634	-16.391	-24.877	-15.975	-19.305	-12.947	-23.200	-24.951	-27.122	-21.881	-22.266	-23.575	-17.347	-31.044	-25.776	-31.747	-26.112	-20.145	-22.331	-23.880	-18.574	-31.429	-27.795	-19.557	-22.460
ANKDD1B	-28.308	-23.418	-28.462	-20.563	-22.138	-23.996	-31.073	-19.307	-23.303	-26.240	-13.890	-25.448	-23.947	-18.544	-21.839	-26.392	-26.297	-24.427	-22.138	-23.726	-19.157	-20.463	-26.908	-20.085	-25.424	-23.186	-20.738	-25.832	-17.081	-11.320	-17.284	-24.689	-15.902	-17.523	-25.248	-17.231	-18.329	-15.645	-22.101	-23.089	-12.200	-20.732	-8.997	-20.722	-17.476	-19.190	-18.237	-25.187	-22.548
ANKEF1	-19.174	-26.554	-23.287	-26.635	-25.118	-23.225	-31.805	-21.716	-28.648	-26.094	-31.009	-21.594	-29.465	-25.377	-22.732	-28.742	-25.444	-27.268	-23.062	-17.175	-31.979	-23.074	-31.985	-25.524	-23.572	-26.598	-24.187	-32.243	-13.794	-27.454	-20.788	-24.086	-27.787	-25.131	-30.917	-28.195	-32.679	-25.528	-22.957	-29.869	-27.288	-25.560	-25.949	-24.626	-20.186	-21.752	-23.210	-13.519	-18.214
ANKFN1	-17.561	-8.651	-4.579	-14.434	-20.493	-18.423	-19.467	-13.631	-14.765	-23.934	-20.672	-21.391	-23.467	-16.015	-15.564	-20.152	-25.282	-20.917	-28.028	-19.824	-18.258	-10.451	-15.202	-20.759	-16.775	-23.874	-15.852	-17.426	-22.060	-15.660	-22.123	-17.962	-10.528	-22.229	-20.367	-16.656	-19.357	-23.535	-26.634	-15.713	-21.364	-23.196	-12.325	-26.444	-23.968	-22.679	-20.112	-21.256	0.163
ANKFY1	-15.072	-12.594	-26.431	-28.447	-20.603	-21.987	-21.083	-24.932	-8.058	-22.628	-23.895	-18.023	-18.100	-30.735	-18.628	-14.487	-18.971	-20.373	-20.821	-12.951	-26.534	-20.053	-7.567	-24.601	-27.213	-17.853	-19.601	-29.926	-13.032	-10.671	-10.070	-4.925	-21.261	-30.624	-24.788	-20.265	-28.020	-11.706	-17.510	-22.448	-29.791	-7.699	-27.245	-22.164	-20.390	-28.341	-16.762	-4.011	-25.194
ANKH	-14.504	-19.540	-14.533	-29.920	-24.364	-0.935	-23.649	-24.388	-15.625	-16.425	-20.886	-26.236	-7.813	-23.246	-16.960	-2.048	-20.410	-15.736	-11.224	-6.967	-10.099	-16.325	-21.217	-17.085	-22.372	-29.962	-18.278	-24.156	-5.909	-15.236	1.267	-18.535	-19.637	-21.852	-21.808	-16.267	-5.423	-31.275	-12.527	-20.030	-22.145	-21.145	-25.754	-26.575	-20.757	-19.151	-21.608	-27.859	-15.177
ANKIB1	-16.677	-14.331	-27.180	-16.465	-14.138	-17.330	-24.384	-22.186	-26.370	-21.464	-8.828	-17.835	-17.804	-21.391	-16.376	-13.886	-8.018	-18.128	-14.156	-14.233	-22.127	-20.469	-21.885	-15.033	-22.913	-13.992	-19.256	-13.641	-24.020	-19.796	-17.133	-20.393	-23.057	-19.145	-21.014	-17.286	-19.736	-22.240	-16.282	-19.336	-17.884	-23.496	-18.223	-8.191	-15.028	-20.331	-23.561	-3.564	-18.865
ANKK1	-31.180	-15.295	-20.571	-25.020	-21.868	-12.958	-22.797	-21.897	-27.503	-24.642	-21.066	-20.244	-25.202	-23.097	-20.183	-22.114	-19.862	-20.258	-27.577	-32.615	-25.724	-17.610	-26.254	-21.725	-19.224	-20.861	-27.480	-19.943	-17.790	-20.001	-23.814	-17.449	-24.476	-25.677	-17.514	-31.679	-24.529	-18.993	-19.805	-18.766	-19.300	-26.235	-25.730	-18.184	-15.462	-24.202	-22.876	-13.120	-22.443
ANKLE1	-21.525	-7.431	-16.909	-8.279	-19.424	-15.648	-6.729	-11.570	-8.843	-7.522	-17.390	-17.272	-24.014	-5.160	-10.001	-19.157	-21.165	-19.048	-24.803	-11.358	-12.509	-10.354	-15.245	-15.272	-14.147	-22.077	-14.041	-13.244	-17.664	-23.039	-12.320	-11.197	-15.490	-19.651	-18.205	-15.390	-15.256	-17.567	-18.090	-17.452	-13.419	-25.633	-8.851	-13.553	-18.159	-18.158	-22.060	-19.079	-24.565
ANKLE2	60.756	54.282	43.103	56.337	55.438	76.714	58.386	57.848	73.561	51.268	57.848	62.140	58.950	63.354	58.525	61.968	44.294	92.227	78.991	62.714	81.866	65.932	75.802	55.114	60.756	75.802	33.917	58.660	72.926	60.282	50.789	62.926	56.574	53.227	69.897	62.327	51.030	59.239	30.196	55.670	58.386	27.451	43.103	51.347	50.250	37.543	56.574	46.469	46.155
ANKMY1	-27.490	-24.682	-25.498	-18.598	-18.613	-19.588	-32.106	-27.666	-27.213	-20.589	-25.101	-20.038	-21.111	-25.302	-19.837	-21.925	-16.025	-27.396	-26.749	-24.125	-36.610	-27.434	-25.707	-24.459	-17.755	-22.586	-25.166	-21.674	-30.558	-26.370	-32.597	-26.899	-28.635	-33.193	-24.726	-20.087	-26.845	-30.601	-24.125	-27.922	-18.594	-24.529	-26.713	-22.653	-18.532	-28.989	-26.294	-24.599	-19.718
ANKMY2	-8.469	-13.645	-16.122	-9.054	-8.874	20.334	-12.048	-26.160	-18.673	-27.175	-15.107	-17.740	-14.661	-15.165	-21.779	-10.001	-15.416	-17.824	-14.239	-8.773	-21.141	-20.083	-17.075	-14.873	-18.988	-8.466	-20.531	-11.008	-14.457	-18.747	-19.824	-17.301	-23.547	-22.892	-21.650	-22.308	-10.982	-22.469	-18.764	-19.826	-22.262	-34.914	-17.766	-14.312	-32.085	-16.711	-21.469	-11.655	-7.791
ANKRA2	-13.091	-13.388	-7.408	-13.802	-15.899	-4.559	-11.578	-16.860	-11.965	-15.355	-3.095	-18.008	-13.732	-8.800	-4.593	-9.866	-15.864	-14.250	-16.977	-7.660	-13.647	-11.604	-13.785	-10.233	-9.413	-9.399	-13.090	-10.662	-8.989	-12.065	-23.256	-16.533	-12.587	-10.311	-6.086	-15.691	-12.395	-11.813	-10.470	-6.101	-10.473	-13.952	-2.048	-13.975	-6.571	-12.482	-6.670	-12.762	-15.573
ANKRD1	-27.672	-26.473	-25.440	-23.426	-28.569	-20.157	-26.542	-27.247	-32.692	-31.442	-26.294	-20.421	-26.660	-28.067	-26.595	-30.379	-26.306	-28.719	-24.250	-12.775	-16.866	-25.605	-20.607	-31.266	-26.171	-26.918	-25.263	-19.141	-23.107	-23.543	-28.571	-25.838	-32.364	-28.553	-29.559	-22.687	-17.624	-15.300	-23.789	-31.991	-28.690	-23.074	-30.457	-23.724	-26.098	-25.546	-27.013	-21.480	-32.867
ANKRD2	-20.854	-18.000	-22.702	-20.422	-19.993	-13.197	-17.448	-18.709	-22.986	-23.114	-24.502	-17.016	-20.791	-21.650	-19.117	-17.481	-25.532	-14.448	-17.969	-20.388	-21.199	-13.708	-20.885	-19.284	-16.146	-27.512	-22.329	-17.702	-18.087	-16.163	-11.871	-24.955	-17.998	-19.628	-19.377	-20.869	-17.710	-6.128	-20.517	-15.863	-17.463	6.268	-16.344	-16.989	-16.023	-14.780	-16.825	-19.126	-16.998
ANKRD6	-17.415	-25.934	-23.113	-24.245	-29.072	-22.238	-21.432	-22.649	-21.111	-31.126	-4.540	-16.495	-23.713	-19.148	-21.124	-19.292	-23.774	-22.568	-21.615	-22.278	-11.601	-25.047	-22.599	-18.552	-25.997	-23.678	-24.147	-29.914	-19.230	-17.524	-20.968	-16.180	-22.580	-24.243	-12.543	-22.957	-15.122	-9.989	-20.088	-21.464	-18.999	-23.757	-13.427	-23.501	-27.752	-15.529	-23.846	-6.235	-20.748
ANKRD7	-25.910	-17.785	-14.603	-9.438	-25.609	-24.521	-27.728	-21.531	-26.738	-26.531	-9.863	-24.211	-25.590	-19.749	-22.022	-24.850	-22.064	-18.301	-23.768	-23.901	-21.647	-21.706	-21.836	-19.461	-27.170	-20.012	-18.647	-24.024	-24.984	-24.585	-16.921	-20.747	-22.317	-18.325	-20.773	-18.963	-30.265	-24.907	-21.611	-24.323	-20.907	-26.903	-22.489	-27.065	-15.840	-20.182	-23.209	-17.159	-24.615
ANKRD9	-25.664	-18.134	-29.692	-32.633	-24.234	-27.738	-23.382	-28.585	-32.159	-11.907	-30.680	-23.525	-29.061	-29.950	-11.904	-28.875	-25.382	-16.516	-34.857	-30.527	-33.139	-26.557	-27.654	-28.061	-19.479	-24.281	-16.206	-20.964	-18.723	-28.462	-24.887	-33.170	-12.075	-25.743	-20.129	-24.059	-23.986	-25.665	-22.027	-25.021	-23.618	-21.276	-26.383	-17.227	-27.422	-26.546	-21.519	-22.034	-26.875
ANKRD10	-26.087	-30.898	-25.225	-23.468	-24.258	-11.776	-19.342	-25.574	-28.834	-27.263	-32.591	-23.588	-26.581	-32.505	-19.253	-23.795	-24.249	-22.956	-23.562	-26.893	-32.979	-22.774	-27.304	-28.353	-16.569	-22.859	-16.190	-29.666	-26.143	-16.934	-16.498	-14.376	-14.768	-19.743	-30.669	-14.262	-24.170	-12.601	-22.506	-13.498	-14.029	1.405	-22.317	-18.983	-18.410	-18.049	-15.285	-7.954	-12.548
ANKRD11	-3.264	13.007	-7.328	-28.706	-7.138	11.014	5.240	-10.348	6.087	-18.429	3.739	-16.537	-14.438	-5.458	-9.274	-4.546	-5.178	-9.469	-5.117	0.590	14.821	6.793	3.113	-14.019	-4.737	1.055	10.210	-5.894	-1.408	-5.566	11.912	-7.166	-1.065	-3.832	-7.296	-2.684	-4.919	3.393	-19.811	-3.655	-13.694	2.307	-2.139	-9.177	-6.423	-16.011	-8.544	-23.274	-8.026
ANKRD12	-25.766	-23.877	-25.971	-21.210	-17.941	-16.392	-17.306	-25.855	-20.759	-19.531	-19.821	-24.094	-18.206	-25.621	-20.213	-15.360	-14.725	-22.323	-17.454	-14.804	-22.816	-15.827	-21.689	-15.821	-22.254	-19.573	-16.516	-20.038	-17.075	-20.074	-22.809	-18.143	-22.965	-21.356	-16.359	-21.141	-22.919	-11.102	-8.259	-21.516	-9.368	-21.596	-27.042	-23.581	-25.358	-8.351	-26.236	-25.791	-19.115
ANKRD13A	-14.210	-22.086	-16.983	-22.240	-21.417	-19.500	-21.229	-17.698	-17.006	-22.357	-9.783	-19.540	-14.763	-15.307	-24.783	-19.098	-19.603	-14.811	-9.770	-23.160	-14.686	-15.107	-17.415	-22.605	-21.343	-20.754	-22.175	-18.805	-21.177	-12.226	-29.159	-24.781	-21.689	-16.481	-17.367	-22.803	-31.708	-15.943	-25.444	-20.258	-28.650	-27.774	-21.523	-24.038	-15.046	-29.836	-13.336	-20.586	-20.937
ANKRD13B	-19.543	-19.978	-27.521	-19.760	-16.828	-22.663	-19.677	-21.678	-16.071	-17.783	-21.033	-14.718	-19.208	-18.039	-21.723	-21.552	-25.381	-16.042	-19.027	-20.714	-16.057	-19.987	-12.911	-17.789	-28.733	-24.954	-14.745	-18.600	-22.548	-17.953	-16.363	-25.361	-9.642	-13.881	-24.508	-17.900	-22.403	-25.537	-14.672	-22.862	-14.592	-19.303	-18.245	-21.117	-21.477	-20.337	-17.038	-24.956	-27.994
ANKRD13C	-25.900	-25.652	-33.917	-27.641	-28.502	-29.113	-31.114	-21.140	-24.971	-23.411	-16.467	-21.150	-25.438	-20.588	-27.553	-26.015	-33.730	-12.933	-15.718	-20.437	-22.505	-29.649	-25.352	-22.036	-31.207	-32.117	-24.632	-34.202	-29.307	-19.890	-10.139	-20.760	-23.191	-18.059	-15.953	-22.059	-18.142	-17.146	-26.556	-12.603	-14.248	-16.465	-12.060	-21.353	-13.488	-24.311	-11.750	-25.464	-15.708
ANKRD13D	-22.881	-13.716	-13.021	-15.623	-18.539	-18.054	-17.336	-10.662	-18.205	-14.047	-16.391	-2.849	-18.061	-13.195	-20.510	-17.114	-25.942	-19.163	-18.153	-17.405	-5.364	-11.180	-18.739	-13.494	-14.570	-9.350	-9.167	-10.125	-23.260	-12.882	-25.190	-31.258	-14.603	-12.768	-9.779	-17.039	-18.031	-13.558	-16.150	-20.768	-17.919	-21.274	-17.992	-21.157	-21.808	-23.070	-17.814	-20.273	-21.849
ANKRD16	-14.850	-14.848	-20.335	-30.551	-23.719	-15.358	-17.591	-16.138	-17.652	-20.293	-17.920	-24.445	-14.697	-26.686	-16.912	-20.251	-14.289	-13.523	-30.488	-22.216	-24.773	-18.187	-19.049	-23.229	-21.497	-16.100	-14.861	-20.781	-22.019	-16.471	-30.233	-19.876	-17.452	-23.938	-19.532	-13.720	-28.710	-19.107	-23.743	-13.369	-20.277	-16.319	-21.950	-18.096	-30.368	-21.583	-18.037	-21.330	-17.827
ANKRD17	-28.100	-25.816	-13.982	1.454	-3.389	-11.987	-20.717	-7.898	-11.488	-26.030	-22.524	37.322	-4.768	0.328	-32.138	-13.735	-25.448	-9.149	23.655	-12.132	8.765	-27.968	6.580	-14.638	-27.166	-16.807	-20.825	-16.921	-4.093	-11.766	-4.998	6.316	-8.971	-13.720	-12.608	-16.637	14.666	-16.848	-6.675	-5.898	-17.258	24.113	-6.133	-28.566	15.241	-20.557	-7.648	-12.905	-20.780
ANKRD18A	-0.710	-3.412	-14.165	-0.680	2.307	-8.567	4.248	-8.176	-1.602	-4.495	4.432	0.624	16.496	8.877	-7.876	-11.077	-6.210	19.181	-0.749	-1.065	-2.785	-1.785	3.992	6.530	-19.447	3.127	3.698	-6.910	1.616	4.490	-3.612	-5.270	-2.627	1.513	9.328	-1.656	-14.081	16.140	-7.026	5.195	-3.449	-12.502	-11.635	-1.776	11.313	-18.554	-7.588	-13.678	-11.706
ANKRD22	-15.426	-28.539	-16.643	-9.783	-22.263	-9.736	-17.645	-12.585	-14.539	-20.794	-18.618	-2.644	-13.072	-16.805	-18.389	-10.863	-5.520	-9.983	-5.712	-2.778	-12.573	-14.672	-14.916	-13.013	-13.143	-10.885	-14.417	-11.146	-6.901	-6.464	-26.764	-15.033	-22.811	-19.856	-16.378	-15.590	-16.408	18.541	-9.750	-10.639	-16.013	-4.279	-14.895	-23.352	-15.640	-15.598	-17.043	-15.758	-6.655
ANKRD23	-13.351	-18.902	-13.025	-12.782	-17.982	-14.624	-15.795	-5.281	-18.892	-12.722	-19.278	-2.653	-16.959	-19.936	-10.047	-10.524	-16.603	-2.661	-21.017	-6.143	-17.643	-20.259	-13.306	-11.210	-12.981	-17.487	-17.260	-17.922	-22.402	-22.323	-16.346	-16.242	-25.004	-11.194	-18.926	-22.243	-13.403	-16.981	-17.183	-14.217	-12.633	-26.340	-14.649	-17.279	-12.743	-15.138	-16.303	-15.086	-13.967
ANKRD24	-20.642	-18.690	-17.196	-19.248	-10.668	-23.116	-17.213	-10.283	-11.102	-21.816	-17.626	-13.837	-17.006	-17.578	-20.070	-21.102	-17.489	-15.227	-20.971	-16.135	-15.915	-20.507	-19.893	-19.872	-20.042	-15.808	-18.805	-23.772	-11.645	-20.710	-15.097	-6.724	-10.615	-16.710	-9.719	-13.982	-5.287	-17.618	-11.449	-5.942	-17.692	-21.581	-17.950	-14.234	-5.417	-3.353	-16.090	-21.512	-12.972
ANKRD26	-27.250	-31.645	-38.635	-21.312	-24.864	-30.851	-27.878	-26.441	-31.241	-47.650	-25.772	-30.951	-25.410	-30.836	-28.578	-18.859	-23.923	-56.651	-31.501	-30.492	-28.265	-33.021	-29.046	-28.103	-35.644	-31.077	-25.763	-32.511	-37.179	-27.420	-31.073	-33.810	-30.155	-30.989	-34.302	-30.433	-16.029	-23.680	-42.276	-27.304	-32.804	-33.103	-27.319	-25.078	-21.283	-21.559	-31.275	-28.759	-31.683
ANKRD27	-12.562	-21.890	-20.319	-19.259	-30.288	-23.284	-19.587	-18.295	-17.900	-23.413	-26.036	-33.996	-20.725	-24.482	-21.479	-27.553	-30.233	-18.526	-25.700	-20.579	-34.427	-18.989	-26.199	-31.020	-29.121	-26.538	-15.567	-18.445	-22.995	-19.759	-25.721	-23.118	-28.502	-24.290	-20.953	-21.203	-21.894	-4.305	-26.880	-20.033	-24.073	-26.417	-21.260	-20.625	-20.182	-29.564	-18.404	-19.575	-30.081
ANKRD28	-28.930	-30.291	-40.880	-25.173	-25.240	-28.913	-32.400	-32.032	-22.701	-30.687	-30.340	-27.254	-29.299	-34.213	-31.601	-34.279	-29.510	-27.193	-14.486	-21.417	-31.510	-28.585	-23.521	-27.976	-35.233	-28.528	-27.184	-25.031	-30.931	-15.020	-16.969	-29.752	-32.499	-28.449	-36.662	-26.935	-17.435	-28.252	-28.246	-32.165	-24.897	-32.276	-32.621	-23.903	-16.170	-27.833	-23.289	-33.749	-28.906
ANKRD29	-27.328	-27.292	-20.863	-36.781	-31.557	-24.074	-29.598	-7.418	-33.985	-30.913	-27.441	-25.477	-36.953	-30.517	-33.775	-20.124	-27.830	-20.609	-25.934	-34.520	-26.599	-18.779	-28.657	-26.627	-33.050	-35.014	-19.704	-27.908	-26.627	-23.721	-26.556	-29.362	-26.434	-33.447	-29.540	-23.006	-24.577	-28.141	-34.106	-23.783	-29.626	-23.197	-26.214	-25.137	-26.542	-29.200	-26.678	-28.049	-29.587
ANKRD30A	-10.037	-19.605	-14.446	-2.586	-9.787	-21.791	-14.482	-18.000	-14.194	-22.459	4.519	-24.823	-12.885	-17.117	-24.100	-12.691	-11.377	-14.856	-17.920	-12.356	-19.989	-12.787	-11.687	-17.761	-5.849	-8.070	-14.852	-16.656	-20.455	-20.409	-19.012	-15.281	-14.750	-21.477	-14.231	-23.203	-11.776	-16.071	-11.726	-19.771	-12.198	-18.698	-14.947	-16.862	-16.885	-14.835	-17.349	-17.989	-17.290
ANKRD30B	-23.425	-24.947	-25.224	-16.723	-22.289	-20.085	-27.147	-32.639	-23.093	-17.754	-22.679	-20.714	-22.234	-25.008	-19.575	-13.622	-14.035	-23.113	-28.153	-13.525	-19.531	-23.034	-24.247	-21.829	-23.372	-20.030	-21.215	-17.911	-28.502	-20.842	-26.268	-19.264	-30.524	-21.775	-28.210	-28.080	-22.970	-23.062	-24.143	-21.455	-18.486	-20.044	-27.218	-27.379	-26.977	-28.502	-30.970	-18.427	-27.819
ANKRD31	-14.893	-17.747	-16.981	-9.233	-13.208	-6.709	-13.182	-9.652	-7.734	-11.897	-5.423	-19.175	-12.311	-7.373	-11.922	-2.388	-20.934	-1.638	-5.668	-13.555	-18.113	-5.696	-17.950	-1.158	-9.077	-11.954	-16.609	-8.204	-11.014	-6.660	-12.354	-5.954	-13.284	-12.899	-14.369	-14.314	-13.074	-10.053	-1.794	1.316	-10.053	-14.107	-4.239	-18.063	-9.989	-14.918	-14.756	-3.677	-8.797
ANKRD33	-16.533	-15.145	-19.736	-25.128	-19.341	-13.843	-15.170	-17.649	-24.399	-24.245	-8.259	-16.071	-15.174	-17.624	-16.092	-20.875	-19.078	-19.375	-27.223	-20.786	-24.128	-18.990	-20.017	-20.654	-23.164	-20.027	-16.114	-21.825	-19.359	-19.919	-30.993	-27.561	-27.063	-20.861	-17.948	-31.167	-24.645	-16.150	-22.777	-26.757	-24.915	-20.720	-23.364	-24.747	-18.554	-32.144	-10.521	-19.891	-23.710
ANKRD33B	-18.311	-25.961	-11.414	-29.412	-27.240	-7.143	-20.398	-28.635	-24.141	-11.052	-21.952	-28.486	-14.893	-25.263	-18.118	-28.646	-25.341	-10.106	-17.573	-27.113	-20.682	-23.319	-17.409	-21.912	-14.743	-27.339	-19.977	-12.409	-8.087	-18.038	-18.087	-15.116	-15.355	-19.409	-15.797	-14.105	-30.520	-16.929	-14.535	-17.522	-16.865	-16.230	-12.647	-15.581	-14.697	-6.896	-21.539	-19.863	-18.057
ANKRD34A	-18.615	-19.770	-8.450	-13.166	-12.269	-13.954	-19.795	-24.873	-15.591	-13.635	-12.601	-15.912	-15.090	-7.114	-3.866	-14.965	-0.719	-1.261	-24.089	-21.116	-22.113	-18.410	-16.313	-13.802	-11.954	-15.610	-17.042	-20.805	-13.070	-14.544	-11.385	-11.684	-10.411	-28.212	-26.451	-18.304	-12.031	-7.413	-14.192	-11.061	-4.694	-4.540	-10.220	-6.235	-14.487	-0.096	-3.866	-14.137	-12.067
ANKRD34B	-20.282	-16.969	-19.544	-16.749	-12.342	-18.916	-18.934	-12.645	-21.725	-13.351	-16.969	-18.935	-17.389	-16.927	-16.586	-9.323	-17.814	-17.826	-17.290	-7.387	-13.429	-14.469	-15.699	-13.795	-13.513	-14.850	-18.374	-15.591	-15.946	-17.660	-21.700	-14.659	-17.985	-18.835	-18.354	-17.458	-18.701	-10.396	-12.296	-22.256	-16.932	-13.155	-14.692	-20.073	-18.905	-7.413	-15.673	-23.059	-18.153
ANKRD34C	-10.233	-23.286	-21.257	-20.064	-17.877	-17.053	-21.962	-19.661	-18.108	-9.496	-23.385	-19.644	-18.015	-18.037	-17.888	-15.726	-11.999	-15.777	-23.251	-22.180	-17.004	-19.370	-19.391	-15.760	-15.126	-15.314	-14.727	-18.793	-25.129	-20.772	-36.433	-30.940	-29.427	-19.790	-25.207	-31.073	-28.370	-29.596	-18.744	-26.248	-24.860	-1.478	-22.469	-34.831	-32.844	-30.389	-20.670	-34.984	-18.780
ANKRD35	-14.274	-15.928	-4.252	-16.127	-16.200	-8.689	-18.425	-22.425	-14.266	-8.492	-9.156	-20.651	-18.256	-11.527	-7.450	-18.087	-9.750	9.363	-23.991	-11.320	-12.272	-12.853	-11.949	-7.639	-8.083	-10.503	-13.996	-15.933	-18.834	-8.616	-14.459	-14.518	-15.827	-25.599	-11.902	-13.434	-10.948	-19.458	-7.368	-19.461	-18.015	-11.537	-18.844	-20.037	-16.362	-12.156	-12.257	-24.090	2.044
ANKRD36	18.541	14.212	12.353	17.808	5.571	21.680	18.494	11.619	10.288	11.971	23.444	32.865	28.849	8.303	20.384	14.644	32.129	27.672	21.841	23.388	13.029	16.064	10.795	22.328	4.535	15.684	14.777	14.596	6.963	22.303	16.064	14.621	28.188	14.232	20.176	7.555	16.765	26.691	10.910	30.231	11.912	13.983	14.596	15.409	18.670	14.869	18.644	7.909	22.412
ANKRD37	-28.578	-27.720	-30.019	-29.124	-23.443	-27.646	-28.603	-22.237	-28.182	-30.249	-29.078	-25.443	-23.135	-30.136	-27.288	-19.490	-20.792	-30.262	-29.232	-25.235	-26.468	-29.234	-24.719	-27.148	-23.913	-28.191	-34.334	-32.214	-22.312	-19.630	-16.684	-23.903	-18.394	-20.455	-23.386	-21.372	-26.655	-31.547	-31.912	-23.869	-21.907	-18.903	-24.735	-23.102	-25.244	-26.386	-30.832	-21.766	-30.000
ANKRD39	-20.143	-23.738	-16.568	-8.639	-30.055	-20.021	-20.289	-6.715	-12.378	-18.616	-17.589	-3.271	-14.858	-19.311	-10.466	-28.854	-22.806	-4.938	-13.952	-15.721	-13.597	-22.515	-13.585	-15.477	-17.284	-21.607	-19.690	-26.457	-23.187	-13.661	-11.186	-18.349	-32.203	-21.289	-19.543	-17.831	-14.967	-18.686	-8.828	-18.425	-22.487	-26.759	-10.963	-22.199	-9.127	-18.663	-12.733	-14.312	-11.588
ANKRD40	-5.029	-13.814	32.828	-9.156	-16.957	-8.724	-7.481	-11.573	-7.553	-17.562	-5.088	-24.573	-17.844	-9.849	-15.069	-12.487	-7.147	-15.655	-21.757	-14.438	-4.431	-6.359	-15.475	-18.548	-14.033	-16.087	-3.295	-10.423	-12.001	17.430	-11.110	-14.163	-1.308	-13.896	-8.235	-14.999	-7.855	-7.486	-11.460	26.482	-17.024	-15.606	-12.871	-15.348	-13.144	-19.191	-24.049	-22.192	-4.980
ANKRD42	-25.124	-22.262	-14.499	-23.723	-16.981	-17.070	-8.544	-24.936	-23.837	-26.711	-21.442	-17.631	-19.137	-28.000	-22.985	-20.224	-20.217	-23.546	-22.894	-20.364	-14.047	-19.140	-23.098	-18.893	-22.546	-20.967	-25.025	-14.287	-23.005	-12.004	-19.045	-17.349	-23.415	-22.468	-24.965	-24.146	-13.206	-18.034	-25.470	-18.617	-20.150	-23.922	-18.875	-22.025	-28.063	-27.047	-25.811	-26.903	-18.050
ANKRD44	-21.146	-16.286	-18.061	-17.846	-22.798	-23.363	-9.799	-15.114	-21.416	-4.313	-21.461	-14.319	-18.113	-18.455	-16.844	-15.912	-18.447	-19.936	-17.906	-15.648	-22.847	-21.344	-17.724	-13.293	-15.821	-17.704	-16.314	-17.660	-27.663	-16.262	-24.315	-18.723	-27.457	-17.123	-19.030	-18.623	-21.616	-18.115	-16.055	-27.227	-11.490	-20.016	-19.235	-22.290	-27.252	-26.676	-22.428	-16.184	-17.449
ANKRD45	-28.620	-24.951	-19.185	-24.506	-20.483	-27.308	-29.058	-31.180	-26.873	-29.420	-28.580	-32.265	-24.955	-27.480	-35.043	-23.186	-28.576	-30.594	-37.578	-28.148	-28.467	-26.871	-23.040	-26.278	-25.457	-29.046	-27.126	-26.049	-22.797	-20.651	-30.499	-28.473	-23.055	-27.561	-28.933	-27.006	-33.850	-32.364	-23.301	-25.513	-30.124	-27.845	-26.958	-26.491	-29.769	-27.008	-25.780	-34.213	-27.839
ANKRD46	-25.505	-26.029	-24.507	-18.556	-29.669	-25.245	-24.812	-22.948	-27.283	-24.907	-25.220	-26.572	-17.201	-12.629	-33.216	-15.196	-26.746	-21.372	-30.291	-21.150	-13.973	-26.310	-22.681	-24.279	-27.381	-26.704	-27.612	-22.356	-19.816	-21.697	-23.929	-24.921	-26.168	-17.186	-23.339	-19.921	-23.319	-25.599	-23.100	-23.287	-27.067	-27.859	-18.008	-19.129	-26.982	-18.440	-28.010	-24.823	-21.519
ANKRD49	30.602	29.019	10.364	21.180	-4.980	-5.734	7.606	19.857	8.877	0.690	-15.055	21.868	14.005	6.618	-16.917	0.668	16.790	-25.374	-7.319	12.818	1.546	10.288	17.405	-17.908	-14.937	0.087	9.440	18.596	-4.119	14.621	4.761	11.892	1.147	4.386	-10.195	11.990	17.258	0.656	29.281	25.942	-8.127	5.601	-12.829	-11.555	17.430	21.433	20.409	15.174	5.747
ANKRD50	-26.880	-18.722	-21.196	-21.938	-20.438	-18.653	-24.705	-25.885	-20.595	-21.572	-22.564	-25.433	-24.419	-22.523	-21.770	-24.692	-22.456	-18.478	-19.264	-23.126	-17.483	-22.351	-19.196	-18.511	-18.093	-16.532	-16.533	-21.300	-15.755	-16.284	-17.654	-11.257	-17.043	-14.208	-16.816	-21.982	-27.599	-17.811	-20.886	-18.651	-18.738	-26.318	-19.471	-16.589	-21.659	-10.877	-16.583	-17.948	-23.119
ANKRD52	-9.249	-6.090	11.032	9.610	-19.804	-3.769	-12.992	-20.239	-6.479	4.050	-12.768	-1.656	-7.171	3.337	-18.318	-20.871	6.861	-14.393	-26.203	-4.066	-4.900	-22.926	-2.148	-12.185	-12.216	-5.571	-4.073	-1.751	-15.484	-22.083	5.700	-14.337	-18.061	-25.808	-27.105	-13.077	-12.399	-23.720	-14.152	-19.047	15.195	23.685	-21.137	-19.164	-33.722	2.773	-14.596	-8.327	-14.597
ANKRD53	-24.683	-26.643	-19.030	-24.788	-23.453	-20.593	-25.178	-26.685	-24.511	-28.265	-24.394	-23.563	-24.971	-21.134	-22.686	-29.407	-27.750	-17.263	-21.917	-25.367	-27.443	-24.944	-27.557	-34.279	-31.416	-23.236	-28.951	-30.924	-20.154	-27.044	-25.713	-18.031	-28.822	-24.306	-18.283	-14.455	-14.730	-15.991	-18.026	-21.242	-23.136	-19.379	-23.460	-21.766	-14.713	-12.617	-13.003	-24.054	-20.298
ANKRD54	-14.378	-19.019	-17.718	-9.413	-3.886	-4.469	-8.051	-7.769	-10.083	-3.704	-16.646	-15.494	-12.164	-9.551	-20.986	-2.246	-22.364	-20.522	-19.858	-9.201	-18.536	2.902	-16.629	-5.212	-2.115	-16.924	-12.087	-14.581	-12.289	-20.737	-9.766	-10.053	-24.927	-22.552	-18.607	-13.114	-6.655	-28.076	-1.855	-4.417	-5.410	-10.122	-23.646	-18.370	-19.980	-8.540	-7.383	-15.196	-13.302
ANKRD55	-12.293	-20.274	-19.443	-13.764	-18.820	-20.889	-12.226	-17.931	-19.317	-17.833	-15.946	-21.241	-18.071	-18.054	-18.982	-18.496	-17.155	-14.570	-28.820	-14.125	-18.311	-19.054	-19.696	-20.769	-20.141	-17.010	-24.753	-20.541	-20.163	-24.530	-13.705	-20.770	-23.242	-18.313	-19.022	-20.623	-20.490	-20.840	-17.918	-19.760	-16.303	-22.753	-19.099	-25.216	-22.084	-14.649	-13.178	-20.909	-17.359
ANKRD61	-21.005	-23.455	-20.928	-21.016	-20.421	5.368	-23.576	-18.838	-22.806	-31.496	-19.020	-18.241	-31.862	-23.140	-21.464	-19.079	-18.275	-17.001	-17.835	-30.745	-27.670	-14.888	-22.669	-23.265	-23.423	-12.013	-26.152	-22.448	-25.521	-26.946	-21.552	-28.067	-23.237	-20.915	-27.129	-33.301	-15.850	-28.678	-24.554	-23.215	-24.671	-15.486	-32.783	-29.383	-21.629	-29.177	-30.297	-21.763	-17.082
ANKRD62	-23.931	-25.063	-12.026	-25.809	-25.072	-21.231	-17.673	-27.789	-20.682	-19.186	-22.936	-25.853	-23.738	-21.911	-20.534	-20.702	-27.601	-20.936	-17.082	-26.938	-22.821	-14.397	-19.127	-17.435	-22.469	-19.577	-19.429	-17.890	-20.622	-17.851	-20.014	-32.679	-26.283	-23.398	-20.633	-25.246	-15.262	-23.204	-17.481	-25.397	-26.132	-18.676	-22.133	-26.198	-19.514	-32.243	-26.129	-27.787	-28.375
ANKRD65	-19.712	-18.519	-33.132	-29.281	-8.227	-19.939	-9.212	-21.549	-17.407	-25.829	-23.832	-20.451	-15.245	-22.935	-18.478	-24.415	-18.597	-19.911	-24.401	-26.894	-21.813	-21.109	-25.558	-23.496	-21.285	-16.729	-18.720	-20.983	-26.213	-25.324	-18.164	-19.551	-23.757	-25.763	-18.758	-24.709	-26.029	-17.467	-27.010	-20.858	-24.261	-20.451	-22.528	-22.520	-17.261	-30.551	-13.212	-28.258	-24.418
ANKRD66	-27.577	-22.156	-20.783	-25.147	-25.476	-18.557	-26.497	-22.787	-28.184	-24.236	-20.929	-18.607	-24.485	-17.411	-25.206	-16.252	-22.946	-13.469	-28.583	-21.999	-20.372	-22.631	-26.838	-17.325	-24.295	-24.637	-23.088	-23.070	-21.671	-26.216	-31.207	-27.208	-21.669	-29.362	-23.219	-25.974	-39.471	-17.851	-30.389	-28.906	-25.422	-24.637	-23.681	-28.235	-35.718	-29.535	-23.129	-25.060	-23.248
ANKS1A	-28.421	-26.751	-26.198	-42.026	-25.711	-35.398	-31.487	-27.872	-27.117	-28.434	-27.555	-30.582	-33.489	-21.491	-21.988	-32.578	-33.676	-32.534	-22.229	-29.857	-24.578	-30.669	-31.912	-30.041	-32.615	-33.279	-27.008	-27.950	-24.809	-34.885	-35.248	-18.151	-21.138	-18.277	-23.775	-8.484	-26.068	-29.357	-24.720	-23.796	-29.154	-20.158	-30.108	-16.650	-24.096	-27.006	-16.041	-26.637	-24.322
ANKS1B	-27.692	-18.514	-20.600	-15.680	-16.391	-20.765	-14.797	-20.058	-21.233	-18.535	-17.146	-20.524	-17.484	-20.215	-20.350	-14.103	-12.342	-13.138	-18.266	-16.191	-16.248	-23.083	-17.690	-16.849	-17.417	-11.897	-17.874	-18.420	-19.801	-18.227	-12.385	-25.307	-25.527	-17.530	-22.925	-24.861	-22.588	-20.244	-20.090	-26.863	-18.213	-18.786	-24.038	-19.433	-18.408	-14.304	-23.125	-22.536	-21.253
ANKS3	-41.056	-26.007	-16.695	-11.286	-15.093	-23.769	-5.469	-12.168	-17.890	3.155	-15.538	-14.281	-13.753	-26.153	-37.927	3.265	-13.597	-25.202	-20.104	-20.357	-18.598	-18.317	-15.494	-16.405	-21.593	-36.078	-11.436	-22.857	-21.484	-29.763	-21.947	-6.256	-17.006	-20.583	-20.256	-25.396	-7.716	-22.123	-19.357	-4.305	-7.291	-15.631	-20.003	-22.565	-38.120	-16.369	-1.111	-22.081	-21.479
ANKS4B	-23.454	-26.265	-18.268	-19.723	-25.631	-25.220	-23.412	-14.365	-25.876	-22.062	-18.065	-20.666	-21.224	-18.939	-25.071	-17.295	-21.721	-25.532	-22.718	-28.764	-18.062	-24.251	-24.392	-20.922	-24.069	-29.305	-28.519	-22.420	-24.319	-26.400	-18.870	-19.359	-20.487	-22.033	-12.485	-21.997	-20.623	-15.721	-21.360	-16.036	-20.020	-24.232	-21.887	-17.256	-27.100	-21.343	-23.610	-15.779	-21.018
ANKS6	-21.217	-16.242	-20.981	-7.495	-14.621	-15.261	-26.581	-19.050	-4.744	-2.288	-4.332	-13.265	-8.832	-6.945	-13.555	-11.552	-20.186	-4.526	-1.629	-18.894	-11.994	-6.896	-8.067	-5.352	-19.405	-16.220	-9.152	-4.793	-15.198	-10.008	-19.321	-7.203	-8.709	-6.844	-4.185	-5.322	-0.759	-18.928	-4.912	-10.835	-10.612	-16.959	-8.807	-13.747	-14.352	-14.198	-11.094	-15.490	-14.318
ANKZF1	-18.642	-18.059	-17.882	-21.269	-20.160	-18.218	-15.035	-15.124	-21.040	-23.283	-25.788	-18.817	-22.346	-18.559	-16.130	-15.302	-19.065	-21.724	-22.641	-12.923	-19.357	-16.176	-18.308	-22.928	-13.314	-21.854	-24.951	-15.708	-18.937	-16.883	-25.525	-24.305	-20.175	-20.641	-18.318	-22.520	-21.573	-15.348	-16.453	-21.664	-13.589	-23.084	-24.071	-23.537	-23.115	-23.048	-19.421	-17.716	-9.517
ANLN	24.882	8.303	7.384	20.711	3.501	-10.351	21.046	10.694	-1.055	5.256	2.169	3.753	1.206	21.073	-8.857	-1.261	-3.412	25.088	-8.422	-0.538	-2.857	13.553	5.975	-6.340	-4.272	19.498	15.434	-1.944	18.040	21.314	14.324	0.424	-19.712	1.970	-7.813	9.727	6.562	18.292	6.166	8.359	19.883	-0.306	7.083	12.736	1.628	-1.846	-0.257	-17.293	-6.749
ANO1	-14.655	-16.904	-12.525	-23.800	-20.321	11.249	-17.310	-13.769	-23.660	-27.363	-14.752	3.265	-17.094	-17.643	-15.519	-13.186	-24.364	-14.866	-17.272	-15.416	-9.733	-15.280	-17.637	-17.265	-22.568	-21.905	-22.331	-5.712	-27.330	-19.727	-32.127	-24.816	-15.539	12.353	-15.214	-21.831	-16.509	-18.712	-21.108	-16.723	-28.063	-31.317	-24.997	-25.704	-22.966	-25.295	-15.732	-16.436	-25.964
ANO3	-27.972	-30.416	-27.213	-24.069	-27.676	-26.054	-28.268	-22.322	-28.566	-30.655	-24.090	-30.962	-29.330	-25.667	-25.686	-27.147	-30.793	-30.753	-28.170	-32.559	-32.382	-17.950	-24.778	-32.481	-28.042	-21.875	-31.949	-26.189	-25.707	-24.468	-29.866	-25.888	-27.093	-27.606	-30.071	-25.421	-28.172	-30.114	-19.015	-30.213	-25.820	-24.070	-21.109	-29.224	-19.370	-25.552	-28.585	-20.820	-25.686
ANO4	-11.570	-16.730	-16.558	-16.972	-15.810	-21.206	-18.245	-14.566	-16.037	-24.385	-10.860	-19.194	-9.243	-20.096	-18.320	-9.879	-8.496	-6.158	-19.919	-6.754	-19.015	-12.747	-13.498	-17.258	-8.814	-7.404	-16.155	-16.066	-9.892	-9.106	-15.084	-16.041	-23.376	-13.104	-10.759	-18.151	-18.535	-10.001	-6.267	-20.085	-12.212	-18.137	-14.608	-13.090	-9.177	-15.886	-16.869	-8.817	-17.389
ANO5	-24.428	-26.762	-29.169	-16.495	-20.177	-18.885	-24.407	-18.143	-25.709	-25.238	-19.480	-22.475	-20.901	-22.438	-19.310	-22.324	-18.031	-26.219	-28.703	-23.083	-24.131	-14.606	-17.076	-24.120	-17.920	-23.566	-28.808	-18.554	-17.972	-24.221	-14.237	-19.367	-23.014	-23.392	-41.790	-11.744	-22.777	-19.499	-21.455	-24.749	-18.758	-14.715	-21.785	-16.793	-19.382	-19.069	-24.241	-21.382	-24.116
ANO6	-22.018	-20.676	-20.336	-20.735	-25.700	-21.242	-24.840	-20.503	-23.276	-28.453	-15.254	-24.110	-18.735	-26.211	-20.960	-21.208	-22.986	-22.596	-25.657	-20.482	-35.623	-26.267	-21.711	-24.456	-22.541	-22.961	-21.964	-23.345	-19.685	-21.976	-15.595	-15.710	-23.605	-15.331	-15.134	-23.979	-16.597	-8.437	-20.198	-17.538	-24.259	-20.083	-17.575	-16.204	-21.109	-13.357	-14.587	-24.867	-18.981
ANO7	-19.166	-24.443	-20.729	-26.599	-28.279	-21.108	-21.445	-28.421	-24.308	-25.377	-28.510	-25.349	-27.641	-22.756	-23.991	-27.972	-29.741	-24.688	-20.440	-26.965	-28.996	-23.094	-22.603	-31.228	-26.911	-22.477	-22.504	-23.114	-27.236	-30.772	-18.623	-30.114	-25.289	-23.923	-17.477	-18.241	-22.280	-28.825	-26.131	-22.514	-32.324	-28.122	-19.425	-28.300	-18.076	-20.665	-22.116	-26.779	-18.600
ANO8	-24.537	-16.750	-17.740	-17.538	-23.273	-21.476	-19.526	-25.889	-20.699	-19.199	-12.520	-15.381	-26.646	-22.779	-21.886	-20.565	-25.325	-24.861	-28.438	-12.889	-16.238	-19.997	-15.800	-23.058	-18.630	-25.126	-19.250	-16.770	-23.020	-26.908	-12.109	-13.661	-17.001	-14.306	-25.397	-19.754	-13.582	-24.132	-19.908	-28.105	-24.118	-20.972	-33.464	-17.313	-20.106	-17.608	-16.749	-25.658	-24.507
ANO9	-28.254	-27.964	-30.477	-33.730	-30.544	-28.267	-25.955	-24.187	-25.720	-28.249	-31.917	-29.364	-29.718	-28.364	-27.732	-30.307	-32.027	-36.485	-27.449	-28.231	-29.866	-36.098	-31.339	-27.472	-24.745	-29.103	-31.249	-27.682	-26.534	-25.125	-20.092	-23.865	-19.290	-24.302	-30.775	-23.452	-27.061	-24.456	-18.245	-20.885	-23.655	-25.576	-20.175	-25.604	-25.885	-28.139	-26.981	-24.191	-22.559
ANO10	-24.499	-26.759	-26.893	-25.676	-24.938	-20.188	-28.887	-27.648	-25.393	-25.096	-27.868	-27.425	-31.203	-28.782	-24.011	-30.844	-29.420	-26.204	-27.855	-25.376	-29.378	-25.004	-25.394	-26.311	-31.483	-24.499	-29.373	-26.726	-33.381	-26.762	-29.190	-29.216	-29.422	-27.976	-22.996	-25.359	-31.283	-28.764	-29.048	-32.790	-30.139	-29.936	-30.111	-25.288	-21.827	-27.805	-24.869	-28.687	-31.167
ANP32A	-9.327	-13.138	-8.810	-10.659	-14.013	-3.626	-16.906	-7.060	-13.116	-14.374	-20.061	-9.963	-7.742	-10.420	-12.703	-12.562	26.357	-10.460	-4.617	-11.091	-13.531	-10.289	-6.872	-9.268	-7.884	-8.828	-12.018	-6.190	-7.984	-14.180	-19.747	-12.011	-12.551	-8.311	-13.990	-16.504	-11.180	-27.432	-11.871	-17.838	-8.810	-2.356	-11.881	-16.775	-17.777	-17.792	-12.274	-6.910	-13.610
ANP32B	-21.298	-26.273	-9.829	-4.326	-32.090	-15.981	-15.179	-17.831	-9.695	-38.900	-17.853	-23.956	-13.399	-19.782	-14.929	-23.600	-14.031	-19.993	-7.180	-19.480	-21.446	-11.681	-16.605	-23.199	-24.588	-19.011	-21.312	-0.391	-9.524	-12.308	-13.361	-13.753	-15.318	-14.978	-34.802	-16.174	-1.138	-20.455	-24.137	-12.729	-26.286	-13.942	-23.082	-22.216	-29.192	-22.682	-0.849	-24.135	-14.322
ANP32D	-8.414	-9.236	-18.732	-10.500	-10.264	-16.989	-15.406	-9.979	-13.478	-2.413	-6.635	-11.055	-0.821	-14.409	-14.438	-2.405	-5.954	-7.611	-20.022	-10.182	-9.058	-14.589	-10.280	-6.080	-4.869	-6.015	-8.862	-11.787	-11.336	-12.689	-10.548	-14.700	-19.350	-8.854	-8.599	-11.032	-20.450	-13.329	-12.441	-15.996	-10.683	-25.051	-9.389	-9.138	-13.278	-16.998	-17.694	-16.826	-17.583
ANP32E	-17.712	-9.551	-20.605	-11.186	-3.256	-11.873	8.267	-19.542	-7.764	-10.135	-14.085	-11.377	7.437	-11.957	-9.069	-2.453	13.824	3.364	-13.422	-5.452	-11.361	-15.596	-7.755	-5.154	-8.382	-10.765	-9.246	-8.087	-7.255	4.219	-17.225	-7.499	-8.488	-15.152	-14.322	-11.505	-6.469	15.409	-11.158	-8.854	13.912	10.930	-6.924	-7.231	-10.223	4.461	17.859	-15.514	6.136
ANPEP	-22.173	-14.745	-16.742	-21.512	-18.223	-13.280	-17.554	-22.346	-23.090	-14.140	-22.989	-17.251	-21.970	-19.091	-13.718	-24.394	-9.787	-18.229	-13.484	-23.865	-21.274	-16.403	-17.072	-12.207	-6.640	-20.402	-24.428	-17.503	-29.066	-20.504	-19.462	-16.963	-20.729	-24.837	-19.116	-24.013	-20.293	-27.960	-14.565	-29.297	-9.131	-18.311	-17.130	-22.143	-30.307	-18.076	-17.611	-21.743	-16.665
ANTXR1	-18.622	-23.124	-24.151	-11.158	-17.684	-22.202	-16.284	-17.009	-18.702	-25.936	-21.714	-23.442	-19.515	-14.825	-16.605	-21.485	-17.309	-24.176	-14.260	-15.910	-18.707	-14.442	-33.398	-19.941	-13.820	-19.541	-14.077	-24.733	-25.001	-31.888	-21.781	-33.489	-22.220	-33.802	-14.729	-21.786	-18.703	-16.087	-24.670	-28.364	-35.498	-24.643	-30.408	-26.908	-4.925	-22.223	-20.413	-13.376	-22.819
ANTXR2	-27.978	-24.114	-23.133	-26.536	-24.459	-31.028	-26.324	-26.627	-22.960	-32.621	-23.778	-30.284	-25.064	-30.090	-23.452	-26.158	-23.123	-27.938	-29.036	-23.560	-24.039	-28.948	-34.597	-24.314	-25.183	-27.894	-25.096	-23.762	-32.171	-27.756	-24.628	-26.841	-27.392	-25.329	-23.088	-25.305	-22.348	-22.133	-29.540	-30.882	-25.845	-28.362	-26.746	-26.865	-30.327	-14.785	-20.730	-23.418	-30.731
ANTXRL	-4.501	-16.492	-13.217	-10.076	-10.096	6.827	-9.766	-3.769	-15.081	-21.596	-14.208	-4.093	-6.916	-10.220	-4.011	-4.245	-8.331	-9.337	-7.283	-9.239	-2.421	-1.944	-9.473	-1.460	6.023	-11.679	-11.737	-1.496	-15.229	-4.831	-14.276	-6.935	-7.090	-12.578	-9.198	-12.134	-12.447	-11.393	-14.918	-12.454	-15.030	-10.102	-1.821	-15.035	-5.993	-12.325	-20.291	-12.443	-6.210
ANXA1	-27.966	-31.237	-35.218	-15.079	-26.468	-32.400	-28.040	-27.958	-27.308	-18.670	-23.227	-22.221	-32.455	-31.411	-27.499	-28.370	-20.580	-31.800	-16.608	-28.120	-31.674	-29.187	-32.288	-27.047	-26.147	-21.653	-30.379	-27.658	-23.580	-24.975	-26.726	-27.896	-25.202	-30.970	-24.401	-31.460	-21.294	-24.857	-21.670	-21.524	-24.730	-29.144	-24.356	-35.897	-16.569	-24.236	-25.356	-18.929	-26.562
ANXA2	-19.464	-26.283	-25.502	-26.716	-18.745	-29.367	-25.322	-22.770	-18.046	-22.784	-27.218	-22.592	-21.324	-19.892	-20.882	-17.330	-20.488	-16.551	-20.934	-21.517	-20.686	-26.053	-29.479	-22.161	-22.367	-27.307	-29.658	-25.104	-25.538	-8.410	-18.713	-20.681	-16.740	-23.502	-22.198	-19.304	-16.481	-23.422	-17.726	-14.376	-17.205	-13.894	-19.812	-22.504	-22.705	-20.609	-13.500	-14.646	-20.219
ANXA2R	-18.779	-19.203	-15.571	-21.333	-22.898	-21.715	-19.396	-20.724	-21.319	-13.773	-20.973	-27.208	-14.101	-17.097	-16.397	-28.306	-9.233	-16.619	-14.395	-27.523	-20.061	-25.126	-21.222	-24.565	-21.907	-22.980	-23.749	-23.020	-13.182	-9.564	-8.148	-12.791	-18.923	-23.951	-23.915	-15.433	-20.759	-20.059	-20.767	-15.509	-12.330	-18.256	-10.201	-16.523	-19.852	-14.514	-20.967	-16.397	-21.135
ANXA3	-25.885	-21.866	-26.378	-24.103	-23.840	-24.925	-23.904	-16.478	-25.245	-28.086	-24.427	-20.246	-29.234	-29.926	-19.553	-24.896	-26.598	-27.196	-30.099	-24.046	-24.498	-24.617	-27.479	-20.909	-23.868	-26.422	-26.775	-24.855	-23.487	-22.212	-10.274	-22.895	-24.743	-23.770	-17.448	-25.352	-26.233	-28.020	-20.938	-23.627	-21.379	-20.253	-22.596	-27.694	-18.925	-25.848	-24.966	-24.781	-22.410
ANXA4	-26.529	-31.077	-24.786	-26.146	-24.931	-23.291	-24.490	-25.445	-29.412	-21.043	-20.677	-22.399	-27.497	-29.075	-22.971	-26.529	-26.970	-25.939	-27.238	-22.350	-27.110	-27.186	-30.582	-23.779	-24.954	-26.302	-24.488	-25.789	-27.835	-26.243	-25.818	-27.238	-24.685	-25.121	-27.247	-18.633	-20.163	-32.528	-23.890	-26.955	-22.700	-16.184	-27.932	-17.789	-23.484	-23.129	-18.431	-24.506	-18.807
ANXA5	-33.704	-20.548	-24.759	-24.733	-21.257	-33.722	-27.576	-29.321	-25.124	-28.429	-30.510	-19.878	-24.982	-31.623	-24.141	-28.026	-21.808	-24.739	-23.937	-24.742	-25.229	-28.156	-25.751	-26.241	-26.431	-20.482	-25.204	-26.999	-25.178	-23.407	-26.372	-27.795	-21.154	-25.246	-21.976	-24.481	-18.661	-28.231	-24.623	-29.899	-22.561	-18.697	-23.156	-20.605	-33.784	-22.664	-23.119	-27.756	-29.538
ANXA6	-17.872	-12.841	-18.989	-21.409	-20.650	-6.729	-14.148	-19.977	-22.211	-25.103	-21.317	-20.201	-21.650	-23.010	-23.530	-12.560	-18.690	-16.388	-17.059	-15.881	-13.232	-18.111	-21.080	-14.312	-14.329	-25.066	-21.269	-18.428	-23.946	-16.248	-27.405	-14.360	-21.583	-10.258	-23.551	-14.062	-14.891	-16.891	-16.747	-27.155	-18.757	-18.215	-13.446	-16.959	-22.308	-26.948	-21.266	-24.377	-25.407
ANXA7	-9.571	-13.558	-17.024	-8.263	-24.014	-12.224	-14.476	-12.164	-20.464	-27.688	-17.119	-13.063	-17.697	-17.179	-18.158	-10.665	-18.978	-11.534	-16.654	-13.920	-9.409	-11.241	-15.523	-20.500	-19.138	-22.247	-17.033	-7.104	-16.255	-13.333	-19.863	-19.931	-18.730	-21.934	-14.455	-12.107	-22.314	-6.982	-24.354	-14.868	-22.418	-16.132	-16.808	-21.005	-3.948	-19.158	-25.611	-22.054	-20.409
ANXA8	4.720	-0.690	-3.534	-4.292	-5.679	-2.031	1.183	-3.491	-5.904	-4.857	-6.054	-1.751	-5.739	-3.433	1.725	-11.200	-5.458	-3.050	2.206	0.868	-7.495	-2.586	-0.984	-3.420	-3.441	-1.732	-3.389	1.372	-3.859	1.267	-4.313	-3.498	-4.326	-6.774	-1.977	-2.965	-5.218	-3.256	-9.567	-4.384	-2.081	-7.652	-3.318	-5.166	-4.326	-9.517	-3.590	-11.967	-0.106
ANXA8L1	-8.014	-17.098	-17.501	-16.044	-20.758	-17.273	-7.708	-10.342	-17.258	-7.549	-18.776	-11.088	-19.216	-21.466	-14.138	-13.802	-15.724	-12.067	-11.970	-11.939	-15.718	-14.840	-13.238	-19.829	-21.023	-21.911	-18.390	-12.882	-17.838	-14.291	-12.671	-1.926	-11.257	-14.128	-5.745	-16.165	-16.182	-8.208	-18.086	-5.048	-4.351	-4.546	-9.849	-18.494	-6.719	-11.166	-12.663	-10.305	-4.326
ANXA9	-15.477	-18.384	-7.203	-18.044	-18.149	-8.624	-13.149	-13.178	-13.032	-10.442	-8.870	-23.647	-15.051	-8.079	-3.072	-20.509	-19.931	10.910	-16.029	-15.816	-15.169	-23.364	-13.910	-7.880	-12.548	-18.723	-16.450	-14.385	-8.878	-7.898	-21.140	-8.807	-16.138	-20.600	-10.207	-10.960	-17.646	-19.640	-11.539	-11.377	3.614	-9.215	-15.452	-16.269	-7.453	-0.147	-8.111	-15.198	-3.775
ANXA10	-24.994	-31.795	-24.076	-22.671	-22.905	-26.413	-20.792	-20.155	-22.559	-30.636	-24.857	-25.132	-23.051	-31.044	-27.100	-21.285	-21.173	-27.922	-21.205	-25.123	-25.147	-27.472	-30.000	-19.026	-26.465	-19.999	-21.537	-25.546	-23.024	-24.676	-26.513	-24.554	-25.964	-28.131	-25.422	-28.445	-35.535	-28.277	-23.619	-23.088	-29.286	-19.696	-28.026	-23.549	-26.929	-26.093	-26.068	-13.021	-24.035
ANXA11	-17.812	-17.663	-12.445	-17.867	-14.122	-17.699	-8.164	-13.027	-21.820	-16.568	-18.987	-13.657	-8.693	-16.936	-15.928	-5.148	-8.567	-19.261	-19.026	-9.598	-16.503	-20.238	-23.371	-20.350	-7.721	-22.459	-21.269	-17.646	-14.877	-15.806	-23.488	-21.446	-20.038	-22.365	-20.836	-17.591	-18.603	-11.485	-15.884	-22.962	-18.405	-19.229	-11.787	-18.199	-27.825	-9.229	-18.445	-15.356	-23.358
ANXA13	-24.010	-24.809	-26.502	-32.306	-27.510	-17.642	-20.760	-7.346	-35.398	-20.546	-21.969	-20.348	-25.194	-16.553	-12.129	-8.119	-31.343	-21.225	-15.040	-21.814	-3.859	0.153	-19.559	-23.066	-31.510	-29.011	-23.998	-19.920	-21.991	-30.727	-19.208	-13.267	-25.689	-12.198	-18.675	-21.034	-18.720	-20.668	-25.824	-20.966	-27.335	-17.423	-24.065	-19.177	-33.447	-14.182	-28.926	-21.166	-21.430
AOAH	-38.398	-31.296	-28.868	-32.243	-26.280	-29.345	-34.224	-26.428	-31.552	-33.065	-31.524	-27.155	-27.056	-30.310	-31.134	-30.255	-28.797	-31.650	-24.212	-34.763	-32.260	-31.131	-31.101	-33.309	-33.546	-30.187	-28.967	-26.861	-22.327	-26.069	-21.252	-28.571	-29.510	-24.851	-28.735	-26.329	-29.947	-32.276	-39.847	-33.820	-33.177	-31.403	-31.708	-25.297	-33.357	-32.692	-36.259	-32.182	-30.632
AOC1	-16.788	-13.427	-22.621	-17.593	-9.739	-16.981	-18.664	-17.389	-18.647	-14.630	-20.520	-16.380	-19.959	-14.111	-15.406	-15.959	-22.916	-9.306	-18.087	-24.745	-12.901	-5.772	-16.581	-10.076	-14.697	-15.093	-17.728	-13.562	-20.334	-13.852	-22.060	-15.621	-13.553	-13.143	-18.489	-10.832	-20.982	-16.856	-20.843	-24.882	-20.643	-23.325	-13.716	-10.348	-24.039	-15.590	-17.046	-19.672	-14.190
AOC2	-12.182	-5.965	8.105	-7.889	-9.323	-19.723	-14.691	-17.570	-13.439	-21.103	-18.103	-14.544	-13.116	-18.495	-10.195	-16.411	-11.661	-9.909	-19.299	-11.241	-17.934	-15.492	-12.541	-13.651	-16.082	-13.994	-15.446	-8.878	-19.389	1.206	-17.053	-12.858	-4.599	-20.501	-14.511	-14.627	-19.479	-14.961	-15.779	18.541	-20.104	-10.380	-23.223	-21.070	-12.364	-18.654	-13.151	-12.675	-16.979
AOC3	-9.976	9.800	-4.774	-6.729	-13.948	4.371	-18.524	-10.548	-16.233	-14.720	-21.033	-21.794	-21.870	-23.715	-13.045	-23.302	-25.288	-8.832	-16.049	-10.198	-14.323	-15.753	-9.219	-12.057	-11.972	-16.042	-23.293	-10.198	-12.507	-7.522	-19.358	-21.633	3.869	-15.991	-11.821	-15.829	-9.672	-18.101	-16.417	9.553	-20.142	-8.191	-21.590	-25.200	-17.196	-5.577	-19.091	-23.488	-15.854
AOX1	-25.069	-26.158	-29.621	-29.397	-31.424	-28.580	-25.138	-25.432	-26.580	-26.341	-26.614	-20.492	-27.326	-31.093	-23.031	-22.021	-27.143	-25.364	-27.988	-26.107	-29.596	-23.510	-27.051	-23.914	-30.408	-28.281	-25.304	-27.940	-31.237	-25.038	-35.280	-25.456	-25.552	-28.787	-29.950	-29.093	-24.282	-27.678	-28.841	-28.113	-29.494	-25.804	-26.114	-31.557	-25.211	-29.749	-33.333	-25.917	-27.728
AP1AR	-28.873	-24.089	-17.720	-12.033	-19.185	-27.054	-20.267	-26.076	-20.919	-15.503	-24.203	-17.591	-15.789	-21.330	-19.790	-21.315	-7.109	-24.116	-18.120	-15.006	-22.654	-25.559	-24.277	-21.689	-18.078	-12.853	-22.872	-20.818	-23.444	-25.367	-27.425	-27.427	-29.616	-18.502	-22.570	-28.182	-27.173	-23.431	-19.312	-26.155	-19.942	-22.683	-32.481	-30.433	-21.125	-19.001	-19.371	-21.083	-24.896
AP1B1	-20.839	-26.908	-18.015	-20.968	-19.249	-21.118	-30.966	-20.734	-22.886	-17.489	-21.328	-21.202	-18.053	-19.408	-28.654	-2.815	-22.328	-17.662	-20.146	-19.341	-22.570	-25.222	-23.017	-12.293	-22.211	-33.676	-16.821	-36.868	-8.026	-26.896	-11.235	-20.105	-23.017	-17.953	-25.324	-16.876	-20.771	-25.225	-3.996	-21.492	-16.537	-20.413	-16.248	-5.486	-17.793	2.393	-17.919	-25.335	-21.730
AP1G1	-6.168	-23.345	-19.261	-33.464	-10.845	-19.436	-19.715	-24.726	-14.797	-8.854	3.557	-8.398	-14.990	-14.393	-32.335	-2.013	-18.060	-2.825	-22.596	14.485	-25.655	-15.338	-14.196	-21.566	-22.333	-37.786	-19.254	-22.844	-24.561	-31.335	-4.806	-18.355	-12.038	-12.907	-20.335	-17.009	-19.117	-9.756	16.619	-11.023	-5.148	-24.007	-6.640	-8.857	-14.188	4.432	3.393	-19.654	-20.456
AP1G2	-5.200	-3.374	-12.529	-5.322	-16.771	-17.930	-21.889	-14.806	-8.993	-26.927	-13.602	-15.028	-12.497	-12.141	-8.275	-0.188	2.773	-25.407	-17.491	-5.223	-11.350	-14.058	-12.132	4.519	-14.672	-13.581	-5.241	-21.567	-21.433	-3.065	-15.238	-8.300	-5.701	-7.884	-15.136	-8.963	-7.099	11.971	8.877	-10.943	-3.670	-20.006	10.694	-0.945	2.044	-5.548	-10.762	-4.949	-4.572
AP1M1	7.349	-19.893	-13.463	-19.462	-4.725	-19.859	-5.065	-20.104	-4.831	-19.894	-17.788	0.668	-22.967	-12.067	-20.956	-15.487	-31.969	-24.321	-28.349	-29.953	-26.526	-17.785	-21.855	-24.935	-27.525	-25.249	-11.283	-11.596	-27.850	-32.449	-31.800	-28.191	-8.881	-20.188	-20.366	-20.736	-25.104	-10.865	-28.613	-10.606	-23.556	-15.556	-23.870	-2.475	-5.878	-29.669	-7.041	-27.726	-30.223
AP1M2	-21.857	-11.742	-22.103	-16.825	-16.255	-28.682	-20.097	-23.845	-21.957	-16.894	-19.735	-14.520	-18.988	-14.101	-17.457	-18.484	-12.038	-16.792	-20.967	-2.941	-19.697	-20.868	-16.957	-22.154	-16.662	-22.485	-13.543	-21.955	-23.569	-15.974	-5.925	-15.521	-17.135	-17.440	-17.535	-18.155	-21.203	-16.081	-5.589	-25.998	-8.697	-20.354	-17.449	-20.761	-20.866	-10.178	-19.926	-14.720	-16.006
AP1S1	-19.242	-13.353	-19.157	-13.173	-23.356	-20.067	-13.781	-22.644	-19.336	-5.679	-8.627	-23.114	-10.985	-17.391	-12.873	-7.445	-12.976	-10.920	-12.566	-15.967	-8.689	-17.984	-10.768	-14.818	-20.717	-16.936	-21.693	-16.737	-23.550	-17.547	-17.110	-18.884	-20.648	-19.690	-18.690	-13.308	-18.342	-20.223	-3.125	-15.348	-17.770	-17.899	-9.195	-18.905	-14.280	-12.520	-7.769	5.256	-9.705
AP1S3	-9.145	-16.860	-9.686	-12.325	-9.320	-21.479	-19.429	-10.703	-16.869	-17.897	-19.925	-10.473	-16.632	-12.214	-13.006	-6.566	-8.603	-15.545	-13.722	-7.850	-19.006	-7.427	-20.225	-10.226	-8.666	-14.066	-17.717	-12.866	-21.518	-5.628	-18.553	-13.698	-15.127	-16.063	-17.878	-12.476	-13.698	-16.248	-10.528	-11.806	-8.231	-15.216	-6.872	-23.142	-17.611	3.209	-11.307	-6.369	-16.450
AP2A1	-20.421	-17.253	-22.864	-24.670	-16.146	-20.912	-26.627	-25.005	-25.351	-16.397	-20.996	-33.887	-24.614	-27.396	-28.882	-8.800	-31.200	-25.601	-27.342	-5.898	-31.664	-30.738	-25.163	-24.148	-22.881	-25.651	-13.924	-19.728	-15.523	-30.399	-11.135	-14.782	-19.942	-22.577	-22.705	-11.806	-20.973	-23.802	-32.603	-13.188	-31.474	-28.887	-32.965	-23.346	-7.060	-22.722	-22.291	-26.539	-26.773
AP2A2	-40.718	-35.840	-32.226	-37.927	-36.610	-35.799	-41.056	-48.828	-32.117	-41.410	-35.700	-36.610	-43.913	-36.662	-38.508	-8.993	-39.127	-43.913	-31.390	-23.089	-47.650	-37.659	-39.046	-37.292	-34.572	-38.703	-33.667	-39.046	-37.012	-34.816	-17.174	-22.323	-32.133	-32.652	-38.172	-30.075	-20.185	-33.667	-30.624	-27.928	-27.920	-35.682	-38.635	-33.263	-21.358	-35.623	-37.701	-34.712	-39.471
AP2B1	-15.444	-12.784	-27.005	-7.829	-26.035	-21.727	-26.753	-20.843	-21.570	-26.430	-18.351	-21.763	-17.695	-26.549	-17.918	-4.682	-22.697	-24.352	-21.187	-5.469	-24.690	-26.749	-12.356	-13.783	-14.516	-24.307	-14.478	-7.615	-24.114	-39.664	13.226	-10.700	-13.437	-19.765	-23.947	-17.276	-21.868	-21.251	-21.905	-12.848	-18.659	-27.546	-22.474	-29.786	-8.803	-10.712	-15.703	-18.598	-28.585
AP2M1	-3.590	27.009	-4.305	35.366	24.407	17.483	20.763	-1.242	21.403	3.251	29.383	19.830	-9.679	3.086	-3.498	51.682	26.566	-9.682	4.022	36.379	25.119	2.393	30.847	11.355	6.665	11.500	29.971	35.964	8.951	-10.090	30.399	19.857	-25.214	7.555	-4.533	22.081	47.956	-12.587	34.451	8.784	35.711	19.056	16.913	4.133	18.169	23.655	2.319	19.420	-27.381
AP2S1	3.337	38.469	-13.310	25.600	41.558	36.930	34.968	-4.199	27.612	19.805	34.414	15.032	6.963	3.281	-11.140	52.952	19.571	-11.544	-1.223	47.100	60.282	-5.364	30.536	7.064	10.497	13.308	29.731	34.968	1.934	-8.579	49.048	30.602	-34.845	7.978	-6.256	23.160	57.978	-14.186	13.778	15.593	25.178	11.171	29.731	4.386	11.558	12.399	13.443	17.907	-23.035
AP3B1	-17.315	-15.486	-7.404	-10.567	-10.445	-5.883	7.768	-22.157	-9.843	-17.819	-8.500	0.349	-14.550	-20.912	-9.427	15.338	15.684	-14.170	-3.103	-7.046	-10.600	-0.370	-4.800	-9.602	-9.022	2.217	1.206	0.272	-4.326	-7.712	-13.869	-2.895	-14.571	-2.653	-19.739	-16.996	-20.215	-9.688	-15.939	-11.886	-4.787	-8.215	9.937	-8.997	-1.900	0.056	-11.433	-7.911	-15.892
AP3B2	-7.114	-20.563	-16.219	-18.400	-24.276	-10.957	-23.246	-19.330	-23.618	-16.462	-29.980	-11.252	-16.068	-17.667	-13.208	-21.588	-15.193	-14.135	-15.452	-14.707	-27.232	-16.321	-16.354	-18.767	-17.652	-18.223	-17.451	-15.163	-21.720	-19.993	-13.129	-23.472	-22.328	-24.778	-26.786	-22.901	-17.998	-27.096	-22.587	-20.709	-22.391	-24.064	-21.421	-26.359	-19.571	-23.780	-20.516	-23.398	-16.179
AP3D1	-23.023	-19.684	-18.905	-24.911	-9.296	-30.875	-20.337	-26.260	-13.910	-18.150	-25.381	-20.357	-30.590	-28.843	-25.598	-6.651	-8.284	-26.322	-23.159	-22.459	-23.119	-18.200	-10.641	-32.534	-21.664	-9.507	-12.031	-14.335	-13.434	-18.672	-14.806	-11.280	-12.375	-15.140	-25.342	-20.782	-26.499	-18.690	-18.434	-13.946	-24.876	-21.957	-14.293	-17.816	-26.616	-17.308	-27.746	-15.889	-24.114
AP3M1	-18.104	-21.202	-14.184	-9.417	-16.883	-12.502	-6.500	-14.276	-17.634	-25.220	-20.564	-12.795	-17.510	-22.826	-22.041	-8.402	-25.281	-11.444	0.207	-11.617	-5.878	-8.107	-15.457	-17.449	-17.070	-16.948	-9.260	-6.670	-10.423	-17.849	-20.724	-23.911	-15.385	-22.205	-14.632	-17.601	-17.802	-10.730	-19.022	-11.687	-20.437	-19.027	-2.636	-12.416	-2.972	-14.671	-21.436	-11.315	-13.465
AP3M2	-11.401	-12.245	-15.545	-16.710	-18.686	-18.373	-8.937	-8.627	-11.403	-11.058	-13.223	-16.105	-12.188	-16.533	-17.471	-16.203	-6.561	-2.730	-20.093	-10.957	-1.918	-4.756	-14.565	-7.341	-8.579	-19.057	-13.992	-16.100	-12.541	-26.072	-10.311	-9.069	-15.945	-10.665	-12.946	-15.665	-18.404	-15.450	-1.120	-12.599	-18.103	-26.927	-9.692	-14.399	-16.722	-6.335	-20.871	-14.404	-5.532
AP3S1	-5.117	-9.812	11.270	-15.181	-19.483	13.484	-9.961	-10.113	-11.532	-17.568	-13.830	-18.301	-16.668	-10.780	-21.062	-13.639	1.604	1.055	-5.129	-15.615	-15.896	2.993	-18.779	-4.351	-3.604	-9.531	-7.208	-9.998	-5.657	-11.693	-12.848	-17.792	4.338	-7.310	-14.128	-8.900	-10.539	-6.896	-10.736	-6.106	-16.727	-5.954	-15.026	-13.961	2.254	-16.495	-11.884	-12.171	0.404
AP3S2	-18.892	-27.587	-16.737	-17.159	-25.114	-15.899	-20.882	-21.743	-22.363	-26.318	-29.684	-21.563	-23.745	-22.669	-21.950	-27.238	-12.659	-20.527	-12.020	-20.349	-26.146	-24.034	-22.915	-26.891	-22.677	-21.181	-19.447	-21.341	-18.566	-21.210	-25.118	-22.186	-22.089	-16.737	-24.434	-23.579	-21.744	-5.971	-23.488	-21.578	-18.274	-26.386	-15.927	-17.674	-29.167	-19.782	-20.449	-14.926	-23.082
AP4B1	-27.044	-19.437	-25.045	-21.953	-14.244	-28.358	-25.856	-21.066	-24.338	-15.302	-32.418	-11.229	-24.569	-20.965	-21.264	-6.784	-20.420	-19.464	-25.498	-18.834	-22.580	-20.761	-23.819	-14.831	-18.238	-17.069	-24.626	-28.813	-24.139	-18.630	-12.599	-22.194	-27.010	-12.173	-20.835	-25.588	-17.009	-13.414	-13.232	-20.338	-20.049	-31.266	-14.632	-24.533	-21.534	-19.203	-21.116	-18.660	-8.323
AP4E1	-7.859	-19.779	-14.700	-11.881	-11.488	-24.179	-21.333	-18.401	-14.748	-19.071	-22.282	-3.604	-9.420	-19.817	-19.355	-11.180	9.975	-15.353	-20.244	-0.257	-15.877	-17.279	-13.458	-14.011	-3.618	-11.320	-12.024	-16.995	-15.065	-13.988	-15.203	-11.355	-20.118	-20.346	-24.110	-18.198	-20.871	-13.890	2.355	-23.182	-3.933	-5.718	-18.453	-19.071	-22.926	-11.064	-18.499	-16.210	-16.044
AP4M1	-25.364	-24.401	-25.253	-25.311	-32.717	-23.793	-25.024	-21.727	-24.629	-21.005	-14.529	-25.024	-24.380	-26.208	-24.709	-22.223	-24.177	-25.783	-19.880	-22.580	-19.870	-26.098	-23.732	-24.043	-23.102	0.521	-18.686	-20.009	-25.783	-25.713	-25.823	-21.842	-25.986	-28.189	-20.978	-22.461	-23.124	-31.771	-25.788	-21.714	-28.958	-21.469	-26.341	-28.901	-20.442	-22.699	-24.302	-17.610	-20.366
AP4S1	-12.671	-4.593	-10.158	-2.700	-6.101	-16.471	-14.387	-10.917	-10.782	-5.352	-12.399	-8.107	0.879	-11.658	-13.333	18.773	7.238	-11.604	2.217	-5.048	-3.125	-7.712	-13.065	8.321	13.531	-6.319	-8.458	-11.684	-14.333	-11.069	-12.269	-1.205	-7.138	-10.908	-10.914	-10.797	-14.603	-8.643	4.263	-4.793	-9.032	-11.892	4.050	-4.737	-7.147	7.011	-10.317	-14.971	1.996
AP5B1	-18.166	-10.436	-23.154	-17.940	-23.428	-12.141	-17.483	-18.654	-23.229	-19.579	-13.779	-19.267	-22.337	-27.738	-21.102	-16.392	-21.423	-18.698	-12.352	-18.063	-1.751	-11.919	-14.730	-15.959	-19.231	-8.670	-27.884	-3.782	-18.385	-25.604	-15.265	-19.765	-25.403	-6.881	-0.548	-16.643	-17.888	-13.278	-24.869	-24.503	-19.132	-22.335	-21.831	-14.895	-16.831	-20.133	-26.081	-13.104	-18.597
AP5M1	-24.730	-19.388	-25.860	-18.623	-21.776	-29.965	-26.333	-25.820	-25.220	-29.836	-15.561	-25.850	-21.531	-25.334	-25.229	-17.082	-13.551	-20.205	-6.834	-22.392	-19.040	-25.476	-25.140	-20.606	-16.847	-17.154	-24.800	-20.765	-20.602	-17.205	-17.490	-18.692	-16.884	-25.374	-20.579	-26.761	-30.041	-20.643	-18.348	-21.314	-14.913	-13.726	-24.277	-27.581	-17.503	-24.001	-25.309	-23.873	-27.548
AP5S1	-18.764	-26.831	-28.960	-21.216	-24.959	0.077	-29.021	-19.058	-28.028	-21.204	-28.873	-27.371	-33.365	-23.089	-14.248	-22.714	-28.161	-4.185	-26.206	-17.396	-24.629	-4.153	-21.895	-18.641	-19.506	-13.627	-33.607	-21.067	-8.512	-22.532	-16.079	-26.160	-17.890	-25.140	-20.479	-26.190	-32.117	-20.929	-38.508	-20.777	-35.589	-29.881	-24.880	-26.877	-26.343	-25.077	-19.446	-24.943	-22.301
AP5Z1	-14.543	-26.059	-14.160	-19.243	-11.789	1.898	-9.219	-23.032	-20.417	-19.599	-30.146	-14.858	-21.481	-12.008	-15.114	-10.803	-14.264	-14.060	-27.539	-26.766	-16.586	-16.473	-23.394	-25.895	-14.891	-12.812	-13.826	-10.623	-17.951	-27.646	-23.018	-19.498	-24.315	-17.684	-25.051	-21.338	-20.121	-28.206	-11.771	-26.326	-26.405	-22.749	-29.056	-28.243	-21.613	-32.672	-19.943	-14.248	-20.792
APAF1	-14.896	-20.907	-18.364	-18.127	-23.920	-12.090	-21.042	-16.823	-17.477	-22.492	-16.521	-28.088	-10.971	-17.384	-18.714	-13.976	-19.003	-16.099	-27.073	-17.793	-14.559	-14.304	-15.203	-18.883	-16.310	-24.849	-20.878	-16.955	-11.061	-14.663	-13.874	-10.018	-18.935	-18.026	-20.636	-21.222	-25.527	-15.849	-26.039	-14.152	-13.783	-6.272	-12.480	-23.810	-17.981	-16.028	-21.541	-15.331	-21.885
APBA1	-26.538	-26.003	-24.331	-27.319	-30.506	-22.013	-20.599	-24.001	-20.209	-15.443	-18.424	-20.388	-21.121	-20.281	-17.901	-22.456	-24.928	-27.240	-20.422	-21.562	-14.630	-16.280	-21.541	-15.613	-18.620	-21.918	-23.374	-22.532	-24.368	-27.946	-24.422	-36.283	-28.039	-23.260	-25.451	-24.849	-24.894	-24.302	-19.349	-23.152	-24.273	-29.572	-12.798	-23.615	-26.524	-26.216	-21.496	-25.075	-28.231
APBA2	-9.303	-29.760	-25.170	-17.785	-16.019	-20.827	-16.876	-5.123	-22.844	-21.435	-21.686	-16.010	-21.002	-12.259	-21.367	-13.486	-16.597	-18.200	-22.844	-23.235	-6.138	-24.038	-17.344	-9.372	-21.153	-24.606	-21.125	-16.095	-26.079	-0.500	-22.261	-7.967	-11.283	-12.361	-17.393	-16.946	-8.674	-16.338	-16.710	-25.411	-19.528	-10.470	-19.112	-22.506	-28.329	-21.043	-24.234	-13.342	-17.339
APBA3	-28.804	-30.447	-23.272	-32.621	-36.058	-31.101	-25.633	-39.847	-17.812	-35.760	-25.074	-34.016	-44.334	-24.521	-31.005	-26.473	-34.006	-29.992	-39.564	-34.816	-32.138	-25.190	-30.317	-36.953	-39.379	-36.190	-38.452	-33.555	-31.826	-37.369	-27.988	-32.442	-21.757	-22.741	-24.328	-28.157	-22.302	-28.866	-33.154	-30.779	-30.951	-35.518	-25.978	-29.315	-25.490	-28.263	-21.693	-33.455	-27.136
APBB1	-22.151	-25.016	-34.279	-30.731	-31.867	-21.836	-20.543	-19.648	-21.964	-18.209	-20.451	-23.799	-21.842	-21.060	-28.447	-19.909	-30.836	-26.384	-18.421	-32.487	-25.314	-7.648	-19.949	-18.421	-24.984	-26.526	-24.664	-21.158	-26.833	-23.568	-23.667	-18.471	-23.352	-27.276	-24.327	-13.674	-20.917	-29.777	-20.613	-28.039	-28.105	-26.333	-27.368	-23.562	-26.893	-27.791	-26.777	-20.697	-25.180
APBB1IP	-22.863	-26.670	-16.786	-16.363	-23.095	-26.838	-34.191	-27.221	-26.588	-25.313	-21.578	-29.083	-27.196	-28.648	-31.747	20.360	-18.038	-28.225	-26.796	-25.708	-27.344	-29.684	-29.357	-26.206	-21.914	-23.522	-20.752	-29.409	-33.651	-27.407	-22.831	-20.146	-22.548	-25.089	-30.683	-34.064	-21.303	-25.639	-29.033	-25.374	-26.281	-19.333	-22.098	-24.531	-24.061	-15.951	-23.665	-26.358	-24.697
APBB2	-23.195	-30.090	-22.301	-22.327	-25.301	-26.190	-25.027	-18.680	-24.245	-17.567	-18.809	-31.790	-21.164	-25.000	-27.830	-23.266	-17.473	-24.419	-19.746	-23.987	-24.766	-19.842	-23.838	-20.672	-21.214	-34.290	-20.178	-28.176	-23.554	-20.329	-27.936	-20.411	-26.833	-8.735	-22.666	-21.659	-25.176	-21.801	-19.925	-24.908	-22.996	-28.654	-11.990	-27.053	-17.021	-24.032	-21.476	-21.323	-20.362
APBB3	-18.749	-7.988	-20.493	-20.054	-22.194	-12.033	-22.038	-19.775	-17.906	-23.509	-16.975	-23.847	-21.778	-18.730	-21.917	-13.040	-20.384	-21.261	-20.487	-15.795	-7.821	-16.274	-21.798	-15.802	-24.052	-17.055	-22.352	-12.568	-17.705	-10.591	-24.458	-17.708	-18.113	-18.462	-17.454	-19.552	-17.903	-20.115	-21.143	-12.750	-19.374	-13.896	-10.951	-22.627	-14.976	-20.387	-23.719	-23.881	-25.418
APC	-5.618	-16.258	14.301	9.459	13.247	-2.887	-7.477	-9.212	-8.551	1.982	-1.055	-5.042	-0.429	-0.198	-15.960	-7.114	-13.998	-7.932	-18.615	-4.266	3.448	-36.119	-13.960	4.806	-2.887	-25.333	-13.403	-5.883	5.303	-12.245	1.362	-27.292	-6.027	-34.609	-7.315	-6.967	-8.918	-4.943	37.413	4.386	-20.396	-12.691	-16.223	26.659	-17.785	-19.786	-4.533	-5.241	-3.894
APC2	-19.651	-11.436	-16.289	-23.122	-11.638	-23.488	-22.392	-21.973	-10.650	-19.878	-14.206	-23.824	-20.144	-16.863	-18.518	-22.614	-15.605	-14.771	-20.606	-15.603	-21.972	-21.417	-18.776	-12.015	-15.259	-12.226	-20.306	-22.889	-15.887	-19.061	-19.926	-19.132	-12.137	-20.204	-16.821	-19.093	-15.776	-18.999	-20.654	-21.850	-21.030	-17.821	-20.808	-22.492	-22.399	-28.254	-20.140	-24.751	-12.511
APCDD1	-34.053	-23.669	-23.108	-37.972	-28.168	-33.860	-35.552	-30.882	-32.260	-17.615	-27.623	-30.093	-29.449	-23.719	-27.922	-29.775	-32.400	-30.716	-27.960	-36.212	-31.339	-29.053	-24.039	-31.077	-35.623	-31.212	-36.485	-29.164	-29.956	-29.866	-31.552	-25.448	-23.233	-28.953	-27.850	-36.236	-30.974	-29.205	-34.954	-40.316	-34.035	-30.940	-33.590	-36.358	-29.741	-26.203	-24.288	-26.904	-32.923
APCDD1L	-30.513	-26.702	-28.176	-33.546	-26.308	-11.477	-26.920	-24.283	-23.311	-29.373	-35.760	-31.943	-32.188	-23.891	-11.763	-28.353	-25.723	-25.226	-22.205	-28.996	-26.346	-19.225	-21.243	-34.096	-28.843	-33.686	-15.482	-22.377	-23.596	-26.851	-32.744	-34.546	-29.492	-31.601	-34.026	-33.406	-32.474	-31.561	-26.371	-26.665	-32.042	-24.247	-23.413	-30.823	-31.795	-32.400	-24.805	-25.524	-22.013
APCS	-17.927	-21.516	-7.095	-15.894	-14.495	0.284	-17.936	-15.561	-15.981	-18.093	-17.296	-29.598	-14.482	-15.039	3.100	-20.263	-13.820	-14.780	-25.279	-19.126	-18.428	-13.359	-14.619	-10.001	-9.303	-13.820	-18.961	-12.931	-14.128	-9.750	-17.001	-14.852	-12.964	-20.513	-18.846	-19.183	-18.294	-16.881	-16.770	-21.422	-18.335	-15.928	-12.522	-25.013	-10.899	-11.505	-11.846	-22.050	-7.518
APEH	-18.905	-11.339	-15.938	-14.522	-16.445	-2.003	-20.344	-11.999	-16.896	-14.070	-16.054	-19.164	-16.210	-15.499	-19.066	-18.043	-15.374	-22.569	-4.725	-11.177	-17.880	-16.135	-22.211	-14.043	-23.293	-17.670	-16.061	-22.206	-19.861	-21.851	-16.459	-15.063	-16.225	-17.565	-16.622	-20.636	-13.508	-24.995	-17.247	-16.516	-15.090	-21.876	-17.473	-18.173	-15.613	-16.912	-23.615	-18.934	-15.988
APEX1	-27.718	-24.054	-21.054	-16.235	-20.436	-28.157	-22.316	-18.753	-22.898	-21.382	-25.042	-22.648	-15.421	-18.148	-25.406	-20.504	-0.770	-22.477	-19.607	-20.555	-18.105	-25.870	-24.843	-22.121	-20.680	-18.630	-25.518	-25.189	-25.644	-21.197	-8.662	-19.510	-19.957	-22.211	-23.199	-24.122	-24.362	-17.670	-18.911	-20.855	-20.075	-25.796	-23.618	-18.757	-16.854	-14.343	-17.942	-21.796	-27.328
APH1A	-27.962	-21.134	-18.380	-22.146	-14.756	-12.750	-8.651	-21.731	-17.954	-4.266	-16.130	-20.764	-14.200	-18.578	-20.917	-19.844	-15.428	-9.445	-20.063	-14.649	-17.219	-12.347	-5.566	-12.909	-9.106	-7.825	-5.766	-18.394	-24.659	-24.583	-18.104	-24.228	-16.883	-26.628	-20.927	-24.940	-10.726	-23.490	-13.045	-26.973	3.739	-15.458	-20.148	-22.558	-13.845	-14.976	-17.079	-21.759	-17.087
APH1B	-14.369	-24.932	-24.418	-21.838	-22.205	-25.853	-18.507	-13.376	-14.813	-23.375	-26.264	-15.567	-16.340	-17.477	-16.100	-24.973	-20.935	-6.808	-30.324	-18.149	-25.740	-23.500	-20.884	-21.440	-23.360	-20.312	-17.593	-24.834	-16.425	-16.308	-7.124	-7.306	-20.342	-18.295	-21.039	-19.925	-19.792	-18.211	-6.690	-22.320	-21.274	-18.688	-15.990	-28.113	-19.862	-23.014	-18.556	-13.805	-16.532
API5	-15.030	-14.369	-14.122	-12.935	-9.455	-14.603	-1.785	-1.408	-2.475	-25.757	-4.185	4.720	-15.150	-16.576	-10.198	-5.577	-5.555	-18.210	-8.952	-13.124	-12.423	3.883	-0.137	-13.100	-15.749	1.687	1.848	-5.340	-12.323	-14.284	-9.875	-3.318	-16.569	-3.633	-16.366	-5.023	-5.434	-14.808	-3.626	-13.164	-5.571	9.591	-15.469	3.265	-8.461	3.060	-9.708	-3.647	-10.515
APIP	-17.856	-17.835	-18.349	-18.225	-22.025	-25.690	-18.263	-23.660	-20.096	-14.522	-26.551	-22.153	-21.578	-31.552	-25.186	-15.042	-17.588	-19.272	-19.485	-24.466	-27.151	-21.308	-16.729	-24.426	-21.475	-20.023	-24.051	-31.429	-24.959	-14.765	-9.058	-24.065	-21.483	-28.724	-18.134	-4.205	-16.779	-11.959	-16.588	-25.519	-21.582	-22.143	-15.785	-19.114	-20.855	-19.579	-21.907	-6.407	-24.527
APLF	-20.895	-22.247	-19.860	-16.929	-17.701	-25.560	-22.621	-17.782	-24.767	-8.528	-17.763	-21.840	-18.111	-19.555	-22.237	-17.219	-15.892	-18.021	-25.351	-16.953	-22.200	-21.681	-25.904	-13.930	-19.148	-18.920	-22.476	-21.138	-20.171	-19.326	-18.511	-27.145	-28.887	-28.294	-22.770	-25.978	-23.749	-24.369	-16.829	-27.703	-22.885	-19.305	-22.267	-23.439	-22.333	-14.077	-19.903	-22.074	-22.166
APLNR	-21.790	-12.988	-22.785	-21.822	-22.951	-20.068	-16.909	-18.050	-22.691	-31.437	-10.741	-7.431	-25.972	-18.158	-25.153	-14.371	-18.730	-27.051	-17.119	-15.374	-23.193	-15.693	-14.920	-4.668	-20.581	-17.869	-26.359	-28.550	-10.724	-25.888	-28.093	-24.860	-22.202	-19.008	-10.561	-18.021	-20.571	-9.274	-26.086	-27.100	-16.471	-18.851	-10.423	-13.814	-21.744	-19.544	-16.946	-13.169	-23.280
APLP1	3.935	-8.544	-18.242	-19.568	-9.340	-21.257	-22.652	-15.761	-12.585	-21.678	-13.616	-19.732	-9.085	-17.548	-14.963	-19.524	-12.684	-18.363	-19.873	-9.833	-12.543	-14.848	-18.529	-17.940	-22.174	-15.302	-12.752	-8.803	-19.770	-23.669	-24.415	-18.955	-15.056	-22.973	-16.969	-22.782	-21.590	0.318	-27.896	-8.342	-24.855	-9.063	-16.015	-14.142	-14.514	-14.231	-15.181	-18.307	-21.811
APLP2	-26.808	-24.973	-22.433	-24.980	-30.691	-22.804	-25.179	-33.028	-26.471	-27.868	-25.838	-28.032	-25.406	-27.191	-24.080	-28.928	-33.686	-27.800	-29.974	-31.275	-32.603	-27.056	-30.694	-26.766	-25.015	-29.149	-27.383	-14.937	-26.701	-18.492	-35.043	-31.192	-25.842	-30.920	-35.740	-31.155	-29.795	-30.310	-32.449	-30.947	-27.613	-29.523	-31.723	-32.317	-33.286	-27.928	-31.122	-27.263	-26.243
APMAP	-0.126	-27.497	-19.576	-20.759	-24.661	-19.744	-20.187	-5.772	-26.987	-12.659	-22.991	-22.459	-16.816	-22.514	-16.745	-22.064	-25.314	-20.688	-22.527	-13.948	-16.737	-21.664	-19.225	-24.862	-14.800	-26.999	-17.158	-25.080	-24.085	-27.726	-23.603	-16.959	-18.988	-29.974	-29.203	-20.731	-27.405	-20.126	-21.390	-12.909	-17.934	-13.531	-21.072	-21.233	-24.891	-25.138	-15.508	-13.996	-16.417
APOA1	-14.272	-14.941	-14.730	-26.454	-24.039	8.397	-18.782	-21.698	-20.737	-9.944	-19.127	-19.514	-17.114	-20.927	-25.511	-20.792	-17.213	-14.858	-22.167	-24.039	-19.646	-10.286	-25.344	-25.589	-12.141	-19.032	-29.302	-9.743	-27.341	-7.133	-25.080	-25.330	-18.515	-23.717	-29.584	-28.473	-24.913	-18.905	-31.266	-20.456	-23.895	-31.836	-23.334	-28.495	-25.202	-25.567	-25.853	-22.177	-19.405
NAXE	-13.869	-17.191	-6.309	-11.718	-7.558	-10.119	-16.087	-9.271	-4.938	-20.111	-17.177	-21.485	-12.031	-16.623	-6.101	-10.724	-0.659	-7.838	-11.884	-16.805	-14.276	-16.804	-11.614	-5.844	-6.551	-12.001	-5.154	-12.176	-14.594	-6.049	-15.849	-14.817	-15.141	-17.232	-23.811	-18.169	-10.863	-6.524	-7.988	-14.628	-18.863	9.689	-12.511	-21.677	-20.335	-16.366	-14.414	-12.911	-9.278
APOA2	-23.341	-23.043	-17.600	-26.562	-20.904	-14.822	-31.028	-25.567	-20.907	-29.161	-18.447	-24.822	-23.542	-21.970	-4.232	-21.635	-21.418	-16.677	-28.453	-29.006	-14.280	-23.487	-14.019	-14.079	-22.628	-26.299	-23.837	-18.478	-15.808	-19.032	-21.666	-23.464	-15.613	-24.469	-19.735	-25.459	-18.469	-18.370	-16.174	-15.093	-29.083	-13.376	-14.822	-24.042	-16.422	-27.383	-26.571	-13.049	-18.724
APOA4	-24.069	-22.017	-32.282	-31.557	-25.282	-22.521	-30.372	-25.562	-24.458	-24.304	-38.703	-31.330	-26.575	-21.097	-28.918	-27.809	-28.226	-19.816	-33.317	-27.422	-27.355	-23.187	-28.285	-27.505	-22.269	-28.186	-26.927	-26.975	-26.812	-25.034	-28.787	-26.305	-25.498	-26.994	-30.372	-24.738	-21.638	-29.896	-26.791	-27.847	-20.033	-28.744	-29.520	-25.101	-29.243	-29.004	-27.216	-21.172	-32.085
APOA5	-29.877	-14.079	-26.161	-30.913	-25.092	-16.588	-18.881	-20.946	-30.495	-30.433	-29.221	-25.742	-26.611	-14.212	-22.702	-26.873	-25.844	-11.808	-26.734	-29.752	-30.898	-20.937	-25.153	-26.685	-19.769	-26.825	-34.181	-21.199	-19.985	-21.875	-26.528	-13.070	-19.927	-20.079	-26.227	-23.723	-29.616	-14.908	-18.367	-22.500	-24.226	-15.002	-27.664	-18.608	-28.620	-26.893	-21.129	-33.279	-26.524
APOB	-20.059	-27.256	-24.296	-14.420	-21.407	-25.482	-24.759	-25.530	-27.241	-30.343	-22.313	-28.583	-25.019	-30.909	-17.971	-25.513	-28.417	-22.409	-21.096	-19.779	-26.283	-21.802	-30.836	-31.139	-17.103	-27.252	-26.172	-27.103	-25.126	-26.549	-24.043	-26.299	-29.661	-28.979	-22.949	-28.834	-21.664	-26.110	-23.379	-29.465	-14.087	-16.881	-24.143	-34.673	-16.671	-26.598	-27.344	-22.984	-20.474
APOBEC1	-11.924	-14.581	-14.186	-19.321	-12.015	11.558	-19.354	-15.610	-16.170	-19.690	-15.398	-15.506	-9.257	-12.454	-14.188	-14.188	-11.693	-13.258	-9.719	-20.231	-19.799	-16.989	-16.270	-17.042	-11.868	-13.910	-22.041	-18.129	-17.490	-9.285	-24.083	-16.147	-23.329	-20.176	-15.013	-23.733	-25.926	-17.790	-15.864	-10.417	-12.843	-18.836	-18.691	-22.117	-22.553	-15.910	-11.904	-23.280	-12.176
APOBEC2	-21.176	-19.868	-22.135	-20.462	-26.329	-12.146	-25.718	-18.225	-20.693	-30.103	-15.569	-23.862	-15.933	-17.275	-22.734	-17.076	-13.090	-18.121	-18.938	-18.025	-16.286	-19.541	-14.015	-19.727	-21.268	-16.139	-24.453	5.905	-17.424	-19.475	-15.006	-14.165	-24.126	-20.658	-15.610	-14.624	-20.180	-18.530	-17.455	-16.941	-16.431	-15.690	-20.954	-13.045	-16.149	-25.314	-18.479	-16.484	-11.296
APOBEC3A	-17.842	-15.152	-16.198	-6.924	-7.075	-12.330	-9.557	-8.275	-9.623	-14.806	-10.899	-12.011	-11.970	-5.691	-13.403	-12.216	-15.571	-13.653	-22.130	-13.083	-8.682	-1.120	-8.042	-14.089	-11.485	-9.438	-14.333	-11.315	-10.264	-16.684	-10.576	-14.649	-13.159	-8.211	-6.739	-8.524	-11.737	-19.480	-15.248	-10.533	-7.286	-15.584	-20.917	-14.079	-11.742	-10.980	-12.281	-17.996	-12.364
APOBEC3B	-17.103	-7.373	-11.064	-6.433	-4.831	-16.789	-6.277	-11.836	-8.500	-4.384	-11.266	-3.110	-8.508	-6.823	-13.938	-9.188	-7.180	-9.829	-7.171	-0.878	-12.954	-11.848	-7.634	-5.223	-1.037	-2.056	-9.066	-10.021	-3.491	-3.534	-4.166	-13.293	-11.904	-4.488	-3.691	-7.364	-6.325	-8.359	-2.833	-9.623	-1.167	-2.212	-6.954	-5.650	-7.332	-3.677	-6.759	-11.299	-15.764
APOBEC3C	-24.579	-28.989	-24.347	-17.170	-24.054	-20.546	-23.199	-22.527	-21.759	-22.529	-32.724	-23.887	-21.364	-20.347	-23.534	-22.124	-21.269	-26.351	-23.517	-14.879	-20.956	-8.866	-26.754	-23.512	-20.719	-23.665	-26.799	-26.887	-20.005	-22.853	-22.897	-20.302	-21.887	-29.771	-26.814	-21.955	-23.920	-30.093	-21.622	-16.001	-20.893	-23.928	-26.186	-20.009	-26.292	-19.909	-13.627	-20.965	-21.737
APOBEC3D	-17.637	-19.340	-15.946	-4.166	-9.110	-8.026	-9.656	-11.650	-14.154	-14.163	-15.109	-20.132	-15.595	-14.672	-25.057	-17.674	-9.722	-13.070	-13.978	-12.375	-14.140	9.233	-22.674	-13.006	-6.474	-14.276	-13.688	-16.684	-11.557	-15.693	-17.411	-11.784	-14.337	-12.286	-9.073	-11.693	-20.103	-22.124	-5.566	-9.836	-9.303	-18.406	-23.169	-7.544	-8.030	-6.715	-7.634	-21.416	-6.595
APOBEC3F	-10.747	-9.957	-12.221	-5.340	-4.750	-16.019	-7.742	-11.037	-5.685	-8.259	-7.413	-9.743	-9.652	-3.755	-8.716	-11.383	-13.862	-10.402	-6.626	-8.083	-12.001	-8.512	-5.035	-11.383	-10.922	-4.700	-10.175	-6.789	-6.561	-7.665	-6.556	-8.993	-8.437	-6.454	-6.246	-4.649	-9.073	-9.950	-6.086	-6.794	-3.968	-7.579	-10.008	-3.873	-5.142	-11.897	-8.705	-14.872	-13.898
APOBEC3G	-20.303	-27.230	-25.724	-13.269	-12.878	-14.898	-25.330	-3.174	-22.808	-27.880	-22.105	-29.908	-25.660	-13.469	-26.158	-5.469	-22.182	-20.103	-24.899	-21.104	-13.473	5.633	-17.029	-19.901	-22.493	-21.770	-22.889	-18.689	-21.852	-23.093	-22.744	-14.013	-18.843	-30.878	-15.892	-19.045	-22.083	-29.400	-28.281	-18.824	-25.764	-25.785	-21.890	-29.587	-19.651	-21.347	-29.219	-18.650	-28.364
APOBEC3H	-31.352	-33.201	-34.969	-24.578	-19.583	-22.539	-31.399	-19.283	-24.792	-27.012	-22.605	-29.698	-22.588	-22.628	-22.993	-25.385	-26.217	-26.394	-30.184	-14.911	-21.616	-5.446	-28.067	-17.040	-19.441	-22.910	-24.670	-29.449	-24.966	-22.879	-19.016	-24.886	-22.098	-22.079	-26.982	-24.720	-19.522	-27.073	-16.581	-15.648	-20.564	-15.350	-22.316	-13.932	-23.357	-23.052	-26.580	-17.972	-22.302
APOBEC4	-24.076	-21.844	-19.294	-25.421	-19.358	-24.577	-28.598	-31.795	-23.961	-27.038	-27.355	-29.151	-25.417	-27.872	-24.697	-12.146	-23.833	-24.063	-30.077	-33.317	-20.660	-22.732	-28.358	-18.669	-24.906	-27.658	-24.331	-26.066	-24.767	-19.766	-18.959	-27.103	-21.506	-24.895	-27.418	-27.916	-23.463	-21.147	-23.587	-19.727	-22.668	-22.200	-19.136	-23.923	-27.610	-22.986	-26.673	-26.662	-22.779
APOBR	-14.406	-28.218	-10.485	-14.425	-29.578	-27.065	-20.672	-18.743	-18.883	-16.383	-17.588	-13.480	-17.900	-17.953	-32.764	-11.583	-23.465	-19.637	-17.982	-13.151	-16.684	-28.775	-24.140	-22.086	-17.126	-23.379	-24.623	-22.732	-24.342	-28.894	-17.982	-15.363	-20.552	-18.828	-16.516	-17.378	-26.209	-18.564	-16.519	-16.241	-24.962	-21.466	-14.847	-23.692	-34.802	-11.508	-30.712	-11.575	-17.952
APOC1	2.953	-7.392	2.342	-10.539	-2.347	-6.004	6.651	-1.935	-4.894	-13.446	-8.227	-0.935	11.538	-1.542	-12.050	-6.977	4.806	-0.306	-11.307	-8.287	-3.110	-15.734	-9.264	-9.438	-17.179	-7.619	-2.753	-0.257	-18.126	-3.726	-6.935	-8.563	0.789	-9.359	-3.618	-6.996	-9.608	44.589	-6.591	1.861	4.307	-7.567	-7.495	-4.881	-14.169	-22.098	-2.808	0.328	-12.656
APOC2	-5.920	-19.765	-16.989	-15.506	-21.484	-14.587	-15.938	-14.409	-17.722	-22.906	-16.103	-26.670	-9.514	-18.722	-18.885	-22.020	-10.122	-22.428	-16.219	-15.153	-18.958	-18.436	-18.799	-16.638	-15.997	-21.365	-15.044	-19.737	-29.766	-21.198	-19.212	-14.308	-24.419	-19.293	-15.316	-21.208	-10.497	19.316	-23.450	-20.738	2.825	-17.394	-18.154	-22.291	-25.713	-24.214	-11.186	-24.169	-20.617
APOC3	-20.150	-13.578	-25.196	-27.065	-27.940	0.903	-20.149	-28.566	-24.443	-25.782	-21.674	-19.213	-24.877	-19.347	-25.791	-20.159	-27.835	-22.138	-25.158	-29.540	-31.040	-19.097	-22.558	-27.862	-18.504	-25.569	-30.031	-14.118	-23.078	-20.635	-22.280	-26.536	-20.848	-26.129	-36.383	-21.694	-18.836	-16.714	-29.451	-16.256	-22.683	-15.623	-22.466	-12.180	-17.548	-28.632	-23.558	-28.539	-22.163
APOC4	-20.186	-28.923	-29.017	-27.383	-22.782	-25.670	-29.824	-22.870	-28.691	-20.256	-30.547	-24.877	-19.791	-23.166	-31.469	-27.477	-28.076	-29.953	-25.237	-25.168	-28.562	-24.344	-27.648	-26.841	-26.235	-27.847	-18.450	-28.436	-27.926	-19.903	-24.125	-27.574	-22.734	-26.948	-29.226	-22.261	-22.854	2.432	-21.577	-20.336	-11.444	-21.358	-22.592	-20.990	-28.345	-26.032	-16.685	-19.245	-24.018
APOD	-25.818	-12.468	-14.971	-17.787	-14.958	-18.274	-16.948	-18.090	-12.450	-17.811	-18.423	-14.681	-21.221	-20.854	-12.373	-12.306	-19.101	-18.071	-17.942	-14.470	-18.389	4.613	-21.343	-14.842	-16.093	-12.057	-7.907	-16.349	-1.926	-16.725	-20.579	-18.292	-19.697	-19.440	-13.992	-20.752	-24.210	-23.036	-24.282	-15.997	-20.351	-23.613	-23.035	-20.777	-23.915	-20.126	-20.317	-21.739	-18.150
APOE	-11.687	-27.213	-13.876	-26.152	-16.002	-25.578	-13.769	-14.659	-13.622	-15.920	-17.999	-24.604	-17.133	-20.479	-21.114	-22.646	-15.726	-30.013	-18.207	-8.989	-15.143	-17.964	-23.845	-23.637	-13.369	-17.270	-17.856	-23.675	-27.535	-25.099	-14.774	-20.645	-18.719	-10.703	-13.107	-13.639	-17.064	14.621	-16.579	-15.218	-6.293	-15.536	-6.977	4.190	-24.553	-23.738	-1.469	-23.840	-22.151
APOF	-20.298	-9.924	-19.396	-21.658	-22.257	-4.719	-22.228	-9.406	-21.788	-20.348	-19.399	-24.092	-20.630	-20.085	-14.463	-9.812	-14.470	-17.608	-11.398	-24.035	-1.768	-9.557	-11.474	-16.897	-12.827	-17.260	-14.373	-17.808	-19.633	-22.967	-19.253	-18.478	-11.334	-14.516	-12.680	-21.369	-21.737	-27.153	-27.218	-21.258	-25.059	-24.118	-20.079	-25.558	-28.972	-26.693	-18.702	-13.513	-19.685
APOH	-27.003	-17.042	-14.827	-17.945	-17.084	-25.319	-17.050	-19.300	-22.593	-21.172	-20.193	-20.890	-25.264	-25.615	-21.216	-20.713	-18.446	-21.090	-17.389	-20.539	-24.121	-12.541	-26.166	-17.165	-16.761	-22.461	-24.328	-22.636	-27.129	-16.630	-20.535	-21.666	-23.755	-17.033	-22.439	-26.199	-19.883	-23.670	-17.838	-25.461	-9.434	-19.984	-23.312	-22.147	-21.124	-26.100	-18.331	-21.621	-13.496
APOL1	-29.197	-27.398	-19.151	-16.160	-27.641	-17.356	-17.019	-14.117	-19.966	-28.148	-22.655	-32.364	-22.291	-21.742	-30.474	-15.718	-24.006	-24.906	-25.459	-21.845	-12.026	9.727	-26.583	-16.564	-16.730	-25.125	-26.104	-21.564	-21.382	-25.959	-19.543	-18.875	-19.274	-28.408	-25.345	-20.021	-18.213	-35.922	-28.564	-14.113	-25.770	-20.981	-21.115	-22.151	-15.381	-23.760	-24.044	-20.643	-24.310
APOL2	-24.613	-32.260	-22.868	-18.287	-27.480	-22.431	-21.249	-19.436	-18.408	-26.281	-28.189	-27.441	-23.990	-25.867	-19.810	-26.834	-25.946	-28.808	-11.318	-25.109	-24.146	-7.315	-31.114	-25.900	-24.940	-21.108	-19.534	-22.825	-23.349	-31.228	-28.176	-32.306	-20.503	-30.439	-26.664	-22.585	-17.893	-32.621	-27.868	-8.627	-22.834	-24.650	-30.727	-25.005	-27.245	-28.987	-18.081	-17.286	-22.971
APOL3	-33.333	-28.343	-19.175	-16.010	-22.424	-24.410	-26.861	-21.319	-16.585	-28.120	-24.237	-30.152	-21.911	-17.684	-30.252	-24.650	-18.287	-23.944	-28.148	-24.014	-18.165	-3.441	-25.004	-16.884	-22.846	-21.711	-16.099	-21.249	-24.718	-21.759	-23.501	-30.213	-28.086	-19.236	-32.790	-22.079	-20.692	-34.914	-20.570	-21.838	-28.712	-26.297	-30.782	-27.276	-29.129	-26.797	-23.613	-20.600	-26.370
APOL5	-21.938	-26.101	-14.421	-17.413	-14.711	-12.478	-21.109	-16.289	-24.958	-36.190	-20.834	-31.708	-25.108	-24.618	-23.670	-20.898	-27.793	-22.754	-30.103	-24.790	-22.908	-8.164	-34.181	-18.646	-19.782	-29.126	-25.319	-22.928	-37.621	-24.422	-17.669	-16.344	-21.624	-21.002	-21.500	-15.975	-15.927	-26.572	-16.207	-10.386	-17.152	-18.486	-20.522	-18.376	-20.821	-16.227	-13.614	-20.257	-17.328
APOL6	-28.109	-34.438	-25.264	-28.564	-18.425	-20.719	-29.100	-16.714	-24.247	-25.066	-22.189	-34.392	-21.680	-27.026	-30.259	-22.364	-26.006	-32.724	-34.831	-25.192	-30.121	-15.318	-28.967	-23.890	-28.574	-26.414	-28.742	-26.378	-21.429	-30.558	-22.059	-19.648	-24.550	-30.677	-25.745	-19.998	-23.557	-28.746	-27.094	-15.277	-28.719	-24.236	-21.540	-25.144	-26.189	-28.133	-25.767	-26.091	-21.870
APOLD1	-14.674	-21.766	-12.406	-24.877	-9.403	7.768	-20.332	-17.877	-9.181	-10.249	-15.490	-9.950	-19.239	-12.253	-15.723	-21.725	-25.490	-17.146	-11.984	-29.712	-11.578	-11.846	-10.429	-4.495	-25.077	-18.865	-14.101	-12.205	-17.494	-10.908	-16.187	-12.638	-6.069	-7.522	-7.855	-5.788	-15.345	-16.376	-14.052	-8.817	-21.528	-6.585	-17.875	-17.170	-13.649	-14.130	-23.710	-16.150	-18.757
APOM	-30.259	-20.409	-24.273	-19.709	-19.705	-8.847	-23.988	-19.804	-21.757	-32.036	-19.616	-17.403	-15.908	-16.453	-23.549	-15.762	-20.023	-21.289	-27.809	-16.903	-19.067	-27.414	-24.452	-19.467	-16.777	-18.403	-22.473	-15.929	-21.440	-18.731	-18.809	-25.786	-23.956	-19.834	-19.529	-19.796	-19.993	-30.797	-17.899	-16.826	-14.409	-21.435	-29.877	-16.510	-13.765	-21.348	-14.173	-22.889	-14.898
APOPT1	-20.350	-19.075	-18.433	-28.103	-25.025	-17.776	-23.619	-25.803	-22.631	-15.518	-26.544	-35.518	-28.817	-28.242	-13.940	-25.663	-24.380	-15.099	-26.372	-24.460	-21.600	-21.642	-26.304	-30.764	-20.880	-14.900	-20.622	-12.752	-22.036	-21.104	-19.320	-28.267	-5.247	-21.246	-16.453	-17.159	-17.926	-27.010	-24.240	-14.077	-15.409	-16.521	-27.507	-4.146	-12.301	-21.205	-21.406	-22.091	-18.124
APP	-21.432	-24.591	-17.890	-19.654	-19.676	-30.423	-23.433	-16.915	-27.509	-5.364	-19.378	-14.701	-24.826	-32.300	-21.328	-21.417	-23.109	-13.535	-23.337	-18.312	-25.015	-24.758	-21.630	-22.682	-17.116	-18.171	-15.006	-27.204	-27.360	-29.113	-24.554	-24.668	-28.246	-18.672	-32.987	-19.659	-22.918	-23.477	-28.076	-27.139	-18.095	-29.786	-31.845	-17.029	-22.812	-17.816	-22.815	-25.126	-26.214
APPBP2	-23.426	-27.904	-12.494	-16.838	-16.048	-23.748	-23.492	-30.178	-23.566	-27.966	-26.484	-23.683	-26.341	-25.711	-17.501	-29.451	-26.893	-20.770	-29.149	-23.502	-34.116	-24.016	-26.051	-24.038	-22.128	-29.048	-25.586	-21.412	-25.528	-18.011	-33.996	-23.442	-15.450	-16.441	-18.438	-32.698	-23.415	-29.929	-24.966	-23.579	-23.747	-25.946	-25.448	-25.772	-31.928	-30.639	-25.496	-21.836	-14.161
APPL1	-34.006	-33.263	-27.634	-30.724	-25.499	-16.849	-24.887	-21.499	-30.327	-26.093	-19.652	-30.405	-23.372	-25.100	-28.982	-27.311	-29.974	-28.403	-20.268	-29.386	-37.578	-28.951	-21.032	-28.460	-35.988	-30.340	-36.143	-21.839	-17.371	-6.418	-20.854	-23.820	-28.231	-18.019	-20.527	-21.751	-17.882	-9.389	-24.042	-23.161	-22.401	-20.935	-14.360	-20.224	-13.651	-11.588	-19.228	-27.595	-31.044
APPL2	-27.449	-27.694	-30.940	-25.515	-23.516	-27.868	-26.489	-32.770	-23.167	-26.524	-25.089	-25.334	-25.196	-28.930	-21.628	-26.784	-26.415	-26.850	-26.346	-28.578	-27.505	-22.114	-23.762	-27.762	-31.012	-22.145	-22.798	-26.903	-30.629	-23.747	-20.933	-30.022	-28.256	-24.983	-26.679	-26.777	-23.519	-33.512	-21.955	-32.074	-20.074	-18.241	-26.925	-28.268	-27.585	-27.682	-25.593	-30.604	-32.149
APRT	-19.069	-21.854	-20.083	-23.254	-17.281	-14.348	-3.426	-19.604	-9.730	-19.399	-20.400	-20.130	-18.926	-21.486	-2.468	-19.517	-13.410	-21.353	-28.637	-18.127	-16.626	-17.957	-15.385	-20.008	-22.094	-14.085	-8.239	-19.809	-11.132	-20.167	-11.398	-11.221	-14.811	-14.244	-15.598	-10.694	-11.562	-7.240	-22.079	-3.927	-21.372	-15.368	-6.739	-12.645	-23.519	-21.564	-18.950	-15.999	-18.618
APTX	-19.065	-16.280	-17.299	-22.410	-31.033	-32.633	-28.777	-18.637	-17.229	-31.245	-17.038	-33.043	-25.788	-23.331	-27.516	-23.622	-23.860	-24.671	-23.427	-27.225	-15.631	-29.635	-21.672	-25.515	-33.080	-23.862	-27.342	-23.585	-24.865	-2.594	-12.589	-8.750	-21.921	-22.316	-20.048	-16.176	-23.000	-17.158	-20.916	-17.365	-27.512	-13.136	-27.334	-16.471	-29.044	-19.238	-30.408	-14.362	-18.974
AQP1	-26.150	-32.929	-28.294	-26.981	-22.749	-11.163	-16.017	-26.601	-25.649	-12.151	-27.906	-21.776	-28.996	-17.313	-27.954	-21.264	-22.264	-18.530	-20.576	-28.312	-32.074	-21.736	-21.097	-26.030	-14.473	-23.671	-21.839	-22.485	-30.844	-33.521	-22.752	-37.044	-27.026	-23.006	-32.659	-28.945	-26.166	-30.464	-19.370	-30.524	-26.502	-18.890	-23.699	-20.366	-26.172	-33.935	-28.906	-16.364	-26.299
AQP2	-15.588	-13.164	-23.469	-21.380	-22.591	-19.749	-9.885	-21.518	-21.889	-16.701	-7.553	-13.812	-17.338	-20.458	-19.033	-19.039	-27.779	-12.905	-23.276	-24.113	-18.192	-20.160	-19.829	-16.168	-33.704	-16.955	-22.229	-18.384	-16.629	-9.698	-26.036	-9.790	-17.972	-10.863	-8.160	-21.266	-12.359	-17.459	-14.768	-12.154	-17.089	-19.676	-13.606	-21.999	-13.161	-18.612	-15.221	-16.262	-13.888
AQP3	-22.558	-31.069	-18.025	-20.028	-26.473	-25.915	-10.674	-17.241	-22.486	-23.344	-18.658	-15.082	-20.314	-13.920	-15.270	-26.769	-20.980	-18.655	-26.280	-19.711	-21.582	-15.579	-26.384	-23.835	-15.782	-14.797	-24.128	-22.425	-28.296	-9.966	-26.933	-19.377	-25.440	-23.335	-23.437	-17.565	-29.337	-22.870	-16.658	-21.546	-20.456	-19.514	-16.747	-18.189	-28.099	-27.078	-23.200	-24.026	-20.645
AQP4	-27.968	-21.436	-26.359	-30.171	-27.821	-25.552	-29.695	-24.380	-27.078	-32.159	-29.033	-20.977	-28.659	-24.835	-35.552	-33.422	-33.521	-19.581	-24.657	-27.234	-31.228	-19.990	-33.406	-25.892	-30.844	-26.023	-26.358	-26.970	-30.133	-21.933	-15.936	-24.137	-23.307	-24.110	-18.598	-27.972	-31.069	-21.675	-23.115	-21.086	-22.077	-24.530	-17.774	-27.716	-18.718	-23.181	-25.033	-24.719	-18.454
AQP5	-17.288	-22.251	-28.666	-20.007	-19.443	-15.861	-26.019	-21.535	-21.306	-24.865	-11.806	-18.010	-28.486	-16.747	-23.815	-17.759	-20.135	-24.913	-21.833	-21.227	-22.157	-26.759	-21.435	-23.600	-22.824	-27.826	-20.444	-21.054	-30.291	-24.910	-14.610	-20.496	-21.127	-12.620	-11.573	-22.793	-20.329	-18.852	-30.118	-21.880	-15.438	-28.657	-23.338	-29.284	-21.662	-35.380	-21.882	-23.129	-25.714
AQP6	-13.025	-17.547	-23.123	-14.797	-33.935	-10.531	-20.154	-17.492	-20.274	-9.998	-3.057	-19.831	-12.772	-13.359	-19.328	-6.261	-12.176	-19.971	-25.298	-25.427	-14.378	-18.454	-19.335	-19.257	-23.054	-16.453	-18.838	-18.021	-20.197	-15.532	-23.150	-20.396	-24.394	-6.396	-20.583	-20.341	-16.863	-12.943	-16.656	-23.174	-21.301	-14.791	-8.247	-19.704	-30.402	-14.813	-18.865	-20.253	-17.886
AQP7	23.130	31.128	14.689	7.555	9.570	25.057	17.559	26.725	9.570	33.651	38.025	5.479	33.353	18.040	16.913	33.276	14.485	31.556	30.328	15.993	34.381	19.699	24.259	27.799	17.735	30.602	12.036	22.741	11.892	24.852	24.085	17.658	24.524	16.964	24.763	33.732	6.665	16.357	31.907	19.083	5.956	15.802	19.909	15.456	17.933	14.711	21.487	3.350	47.679
AQP8	-22.429	-25.570	-28.028	-24.938	-24.293	-29.887	-31.732	-14.561	-28.094	-21.916	-26.688	-23.996	-29.771	-28.419	-29.866	-20.790	-30.738	-24.734	-30.436	-30.284	-24.539	-28.603	-32.874	-30.242	-27.082	-26.950	-19.555	-27.699	-28.369	-37.454	-22.826	-21.005	-27.418	-37.538	-30.506	-25.758	-21.550	-22.311	-27.978	-26.132	-26.599	-36.984	-27.100	-32.276	-31.800	-26.469	-28.246	-21.638	-26.689
AQP9	-14.559	-16.914	-12.233	-14.225	-19.060	-21.665	-12.576	-11.412	-13.892	-21.455	-20.197	-17.607	-17.812	-16.282	-17.721	-9.375	-14.721	-10.500	-19.712	-21.721	-12.960	-11.939	-20.172	-11.801	-9.963	-15.370	-14.937	-14.442	-11.350	-8.971	-17.000	-16.039	-13.484	-16.332	-24.219	-16.630	-19.145	-9.399	-10.911	-17.516	-14.417	-18.920	-3.647	-17.308	-17.747	-16.121	-17.733	-16.566	-10.280
AQP10	-5.815	-6.848	-1.751	-9.773	-10.680	-6.205	-14.093	-20.241	-7.306	-2.653	2.980	-12.868	4.432	-11.655	17.684	-11.118	8.951	17.709	-23.109	-15.513	-12.364	-14.971	-11.549	-8.331	-5.106	-14.446	-13.998	-11.604	-10.845	4.581	-8.191	-6.916	-3.556	-21.547	-15.326	-19.845	-5.639	-4.774	-6.438	-3.541	-8.148	11.832	-9.879	-13.568	4.885	-9.350	-16.118	-3.698	28.158
AQP11	-32.312	-20.686	-33.398	-29.348	-28.904	-34.750	-29.646	-29.213	-30.624	-29.149	-33.398	-31.609	-32.254	-31.776	-30.362	-22.211	-29.048	-23.807	-28.528	-31.134	-17.562	-31.437	-25.091	-26.815	-22.442	-26.246	-32.144	-17.336	-25.045	-21.549	-19.913	-24.941	-26.353	-21.110	-21.348	-18.313	-24.773	-22.650	-19.142	-21.403	-21.676	-26.880	-26.628	-17.538	-29.908	-21.887	-17.058	-29.256	-23.974
AQP12B	-0.878	-10.151	-7.051	-16.403	-9.246	-11.766	-9.026	-18.416	-7.270	-6.309	-12.927	-2.320	-6.359	-0.106	-4.179	-3.782	-11.534	-8.724	-4.533	-17.477	-9.424	-6.817	-8.450	-10.051	-12.327	-10.233	-2.356	-5.258	-11.066	-25.421	-16.762	-3.873	-3.612	-6.729	-2.205	-0.719	-23.092	-19.955	-15.561	6.087	-6.665	6.348	-4.566	-8.674	-9.793	-24.322	-12.090	0.499	-6.704
AQR	9.310	12.376	7.717	29.449	22.550	34.451	35.844	24.584	15.638	16.472	26.596	17.133	24.287	26.231	3.911	23.189	10.439	27.736	30.261	31.063	19.965	17.833	27.612	8.285	22.000	30.000	18.243	17.761	16.116	44.231	21.868	16.744	35.329	26.482	39.756	29.346	15.456	38.698	12.502	32.641	24.085	33.878	15.149	49.413	18.292	5.747	17.761	34.729	15.661
ARAP1	-20.154	-15.868	-21.471	-24.033	-21.042	-11.191	-4.099	-18.087	-19.518	-23.791	-22.593	-26.351	-26.017	-18.128	-20.777	-9.776	-20.833	-17.247	-25.200	-17.934	16.765	-18.101	-18.911	-14.256	-14.387	-12.962	-22.095	-6.877	-18.065	-23.201	-6.500	-25.172	-18.726	-26.018	-10.854	-22.596	-28.546	-22.489	-12.601	-20.176	-14.791	-25.078	-19.672	-20.276	-24.567	-23.080	-26.492	-0.710	-19.153
ARAP2	-29.337	-29.118	-22.481	-27.540	-18.446	-30.355	-35.248	-23.139	-26.428	-12.437	-28.627	-29.197	-24.427	-25.474	-24.816	-28.530	-24.404	-27.567	-20.570	-27.059	-25.769	-23.419	-32.817	-28.016	-18.425	-25.829	-27.874	-32.979	-26.904	-26.801	-27.843	-22.546	-28.899	-23.636	-29.626	-24.629	-25.770	-28.107	-23.143	-27.311	-28.506	-28.533	-26.294	-25.377	-30.572	-26.251	-23.983	-28.016	-25.165
ARAP3	-23.078	-24.210	-23.450	-19.857	-24.041	-17.156	-25.011	-20.531	-23.982	-24.318	-18.706	-34.928	-25.934	-20.622	-18.770	-25.333	-25.121	-26.918	-25.255	-20.206	-18.593	-22.561	-27.514	-21.398	-24.176	-25.566	-39.046	-18.288	-27.462	-24.103	-18.943	-21.632	-25.390	-30.855	-22.508	-25.281	-21.622	-18.967	-19.679	-25.087	-23.120	-21.349	-26.637	-25.347	-27.399	-25.808	-15.870	-26.845	-30.121
ARC	-18.007	-19.891	-22.277	-28.384	-22.105	-20.988	-23.251	-21.982	-19.497	-17.941	-19.542	-27.499	-16.705	-12.780	-23.348	-20.989	-22.603	-19.016	-22.791	-21.889	-23.702	-15.936	-18.246	-24.830	-27.795	-21.935	-18.434	-13.454	-15.630	-20.374	-28.184	-29.291	-19.848	-18.621	-13.151	-15.693	-22.729	-19.604	-34.546	-19.970	-22.406	-17.832	-22.802	-11.388	-19.070	-25.384	-17.308	-19.764	-23.030
ARCN1	25.569	34.069	19.446	15.005	35.257	-1.656	21.761	17.111	24.524	12.522	19.209	25.877	17.483	26.510	16.450	13.395	50.870	28.359	44.231	18.069	10.993	27.291	21.370	21.789	29.181	23.806	31.026	18.292	28.451	27.168	12.902	30.740	24.553	22.608	44.880	19.937	44.470	38.334	16.989	21.894	41.001	39.667	23.300	32.711	28.551	27.229	8.577	20.309	24.497
AREG	-28.935	-22.721	-15.710	-20.154	-25.142	-33.177	-25.356	-20.852	-27.984	-27.063	-26.601	-31.614	-20.628	-21.956	-29.048	-23.540	-25.627	-20.235	-18.836	-28.951	-24.423	-27.410	-31.105	-26.166	-24.377	-22.109	-27.505	-22.216	-19.281	-29.253	-27.894	-30.233	-30.677	-22.058	-26.753	-21.109	-22.033	-19.749	-18.871	-17.250	-29.375	-31.188	-20.523	-27.195	-19.498	-26.544	-22.192	-27.186	-31.390
AREL1	4.022	-5.294	-15.680	-15.347	-13.133	-19.562	-19.226	-10.765	-16.433	-18.351	-16.076	-11.427	-14.623	-13.072	-17.624	-15.947	-11.454	-14.544	-2.692	-10.994	-12.313	-8.532	-14.322	-14.281	-14.557	-15.917	-15.484	-9.011	-6.729	-10.099	-14.192	-9.608	-7.332	-8.926	-8.651	-14.184	-20.832	-12.566	-7.468	-12.787	-10.838	-13.857	2.472	-16.435	-8.922	-6.459	-17.200	-7.971	-13.988
ARF1	4.104	6.023	1.640	3.407	-11.744	7.589	19.780	-13.502	0.120	-8.046	-9.919	7.100	1.395	7.589	0.959	-14.783	-1.918	-5.888	-11.583	-0.106	-16.826	6.301	6.598	-18.801	-14.073	8.857	-6.794	-12.445	3.812	16.186	8.321	-2.073	-2.388	-6.313	-9.327	7.368	-8.670	-0.509	-7.291	25.479	-9.888	-15.104	-8.918	-0.639	10.229	19.083	11.619	-11.776	-8.030
ARF3	-7.427	-9.445	-15.012	-12.342	-17.457	-8.127	-16.623	-12.759	-19.492	-8.215	-1.742	-8.627	-8.087	-15.406	-15.465	-1.389	-21.238	1.395	-17.001	-16.349	-13.562	-20.930	-9.605	-11.934	-9.177	-8.678	-23.881	-16.786	-12.654	4.821	-4.925	-8.904	-14.997	-10.070	-1.205	-12.371	-12.974	-9.278	-16.948	-6.515	-5.628	-6.138	-7.468	-12.154	-11.912	-16.722	-4.139	-9.449	-10.914
ARF4	29.731	-1.120	8.933	0.478	-2.808	16.357	43.897	-1.918	0.903	20.228	0.034	5.649	40.292	27.580	-0.237	-2.880	52.952	6.980	9.346	37.851	-7.703	7.700	1.255	2.865	-8.172	11.518	54.377	27.767	13.463	56.688	-0.690	1.616	-4.488	30.847	26.165	22.191	-9.036	14.821	-8.296	3.350	-11.693	-3.512	24.763	-4.495	2.055	-14.079	17.833	2.641	10.734
ARF5	-15.175	-17.010	-23.868	-6.174	-13.422	-21.372	-15.048	-28.562	-25.902	-20.879	-14.552	-26.017	-16.391	-24.195	-25.108	-18.100	-19.527	-17.055	-11.210	-19.873	-18.076	-24.413	-25.314	-23.289	-22.324	-22.008	-22.618	-24.264	-26.463	-8.551	-22.020	-17.030	-19.721	-20.365	-23.222	-20.762	-23.599	-22.320	-26.195	-21.469	-22.030	-20.672	-21.071	-21.964	-19.114	-23.224	-14.480	-14.850	-14.716
ARF6	-18.385	-22.831	-21.144	13.484	-15.710	8.837	-10.393	-17.181	-8.892	-13.300	-0.849	-16.908	-15.578	-9.753	-7.124	-11.358	2.182	13.226	17.160	-6.117	-4.060	-16.980	-8.480	-10.172	9.104	11.459	-9.521	13.288	-7.400	15.547	-6.325	-13.702	-4.793	-5.696	11.032	-9.879	4.417	-16.010	-6.133	-22.237	-5.589	-5.117	-14.774	-4.004	3.710	7.978	-6.246	46.351	7.606
ARFGAP1	-29.947	-28.825	-18.300	-28.434	-14.380	-23.440	-18.791	-27.916	-19.697	-25.121	-20.801	-19.479	-24.811	-24.916	-24.932	-34.302	-27.472	-23.556	-16.652	-25.657	-23.151	-14.095	-14.526	-23.700	-18.626	-19.238	-15.610	-21.691	-17.135	-9.783	-20.329	-33.317	-26.476	-24.668	-27.793	-16.884	-21.348	-26.811	-23.445	-18.982	-30.059	-22.874	-20.969	-12.457	-23.963	-35.535	-22.888	-20.220	-17.266
ARFGAP2	-15.981	-12.687	-19.612	-22.870	-17.441	-18.425	-16.536	-0.840	-18.014	-28.273	-8.766	-28.825	-24.130	-11.186	-30.978	-24.622	-21.453	-26.886	-17.137	-12.892	-19.553	-20.078	-19.966	-14.252	-18.398	-22.811	-20.975	-19.052	-21.698	-26.815	-24.489	-24.139	-18.091	-29.297	-19.929	-19.473	-19.751	-19.492	-19.771	-18.667	-26.538	-16.425	-18.312	-20.505	-23.107	-29.532	-15.061	-12.158	-21.486
ARFGAP3	-26.081	-31.188	-19.963	-29.083	-26.759	-24.969	-26.858	-26.196	-24.615	-18.630	-29.908	-29.840	-26.950	-24.630	-31.352	-37.254	-30.985	-21.988	-28.918	-25.798	-28.678	-26.643	-32.487	-32.615	-27.337	-28.661	-27.219	-34.472	-30.471	-27.636	-28.528	-25.665	-20.426	-32.249	-32.831	-24.852	-22.088	-31.151	-30.275	-24.830	-25.618	-23.341	-33.095	-25.359	-27.335	-26.505	-25.855	-31.934	-28.199
ARFGEF1	-16.826	-18.504	-18.065	-18.241	-20.482	-21.952	-18.145	-10.301	-18.712	-11.539	-6.982	-18.622	-7.648	-7.980	-16.620	-18.410	-15.220	-19.417	-22.224	-9.793	-9.885	-23.585	-15.668	-8.762	-4.025	-16.808	-11.648	-14.667	-16.442	-23.129	-18.770	-18.500	-22.040	-13.486	-23.546	-20.075	0.680	-14.319	-15.708	-13.442	-16.920	-15.758	-23.749	-11.005	-16.039	-4.806	-17.034	-13.645	-20.142
ARFGEF2	-16.089	-23.133	-16.741	-17.769	-17.933	-16.495	-16.510	-16.405	-15.623	-15.764	-17.860	-12.725	-17.497	-11.447	-12.933	-29.612	-0.085	-17.789	-16.851	-17.608	-21.738	-13.694	-17.432	-25.299	-15.618	-15.355	-16.172	-15.564	-20.160	-9.976	-22.956	-13.473	-21.274	-23.003	-15.152	-24.541	-30.993	-11.721	-12.356	-10.929	-20.805	-18.269	-11.094	-22.956	-7.245	-14.070	-20.959	-11.916	-11.957
ARFIP1	-26.736	-17.428	-16.663	-18.261	-19.072	-22.266	-18.441	-20.788	-23.793	-21.695	-22.648	-21.371	-24.547	-26.238	-27.529	-23.235	-16.400	-24.676	-16.162	-26.534	-18.397	-19.080	-23.417	-21.885	-20.091	-3.817	-26.893	-20.421	-26.198	-21.791	-23.708	-28.099	-31.109	-29.601	-24.329	-29.526	-20.872	-27.865	-14.581	-24.288	-25.534	-29.044	-28.429	-21.158	-26.398	-23.546	-29.019	-25.114	-22.842
ARFIP2	-22.356	-16.126	-21.222	-23.965	-19.154	-19.353	-16.685	-20.729	-23.165	-25.324	-21.176	-20.581	-24.316	-18.057	-21.860	-23.116	-20.336	-23.874	-27.206	-21.496	-27.403	-13.320	-20.999	-23.140	-14.365	-22.499	-20.558	-25.270	-24.384	-21.769	-14.157	-18.384	-21.646	-22.982	-26.410	-13.399	-17.132	-28.191	-10.145	-28.220	-19.471	-6.168	-20.177	-21.153	-31.524	-18.938	-26.216	-8.164	-20.391
ARFRP1	10.813	4.161	17.185	-6.112	22.580	0.510	7.152	23.360	8.248	-1.602	38.605	-4.032	23.130	20.066	15.266	-2.972	2.342	11.702	23.300	2.602	-7.231	-0.287	5.164	-15.030	36.633	4.445	-1.986	7.734	27.420	-0.177	6.316	13.935	14.075	9.937	17.283	1.947	-5.328	-4.706	41.558	11.723	39.949	15.195	-2.676	15.615	8.013	26.448	19.209	8.634	10.554
ARG1	-29.780	-22.390	-22.697	-23.802	-27.663	-27.430	-26.041	-23.914	-23.332	-28.044	-16.875	-28.046	-24.296	-28.429	-22.430	-24.828	-21.030	-31.109	-26.784	-25.894	-23.686	-27.314	-21.962	-22.675	-25.652	-20.269	-26.283	-30.346	-31.212	-19.584	-26.076	-25.087	-30.281	-27.551	-28.396	-34.546	-31.501	-22.941	-28.423	-26.681	-21.986	-15.779	-33.080	-26.226	-23.383	-24.506	-27.211	-21.347	-27.916
ARG2	-22.803	-23.018	-20.214	-22.042	-21.317	-22.990	-25.002	-22.722	-24.712	-24.472	-24.514	-18.361	-17.384	-29.256	-20.181	-21.058	-22.102	-24.698	-14.845	-11.454	-24.483	-25.482	-21.768	-20.171	-21.111	-17.231	-25.538	-21.261	-26.305	-23.177	-25.252	-21.547	-19.148	-29.468	-20.797	-25.505	-24.834	-22.606	-23.389	-27.069	-18.793	-28.403	-18.283	-27.170	-23.607	-24.757	-23.134	-28.220	-24.241
ARGFX	22.714	15.706	1.172	10.478	14.798	18.120	1.019	8.231	10.092	10.694	18.363	19.754	30.958	16.261	24.169	16.989	18.950	24.734	26.103	5.905	19.263	20.574	15.684	20.846	9.570	12.985	12.818	13.912	7.329	26.325	4.461	8.123	22.966	20.997	30.468	16.645	7.786	34.221	11.597	16.332	14.734	12.715	27.168	33.463	14.391	14.983	18.443	14.621	18.695
ARGLU1	22.354	14.529	-0.296	11.313	22.027	25.328	37.543	5.876	4.932	18.011	21.203	23.415	30.261	22.608	19.754	-9.029	39.153	25.693	28.551	5.843	1.136	29.145	18.469	10.497	2.890	20.683	22.857	12.271	18.145	16.518	12.881	7.700	3.992	11.334	21.975	16.543	8.013	24.584	18.069	27.993	9.763	19.599	19.136	31.946	9.516	11.558	18.417	0.578	-4.706
ARHGAP1	-5.399	-9.902	-1.706	-15.635	-30.839	-19.093	-25.763	-14.103	-21.605	-20.340	-16.252	-5.555	-9.806	-4.998	-22.966	-17.852	-24.103	-26.710	-15.860	-19.588	-26.557	-16.887	-12.429	-15.189	-24.449	-18.233	-9.117	-19.563	-24.186	-11.014	-23.546	-17.936	-20.889	-16.536	-25.103	-20.981	-2.305	-21.961	-13.775	-27.221	-21.630	-27.033	-20.525	-10.323	-15.127	-13.892	-1.269	74.990	-23.935
ARHGAP5	-20.397	-9.170	-19.941	0.813	-17.079	-8.090	-27.211	-17.743	-15.362	-11.493	-19.361	-13.126	-15.721	-13.922	-17.890	11.355	-11.949	-20.473	14.644	-8.303	-14.420	-10.008	-18.379	-6.621	-14.252	-3.762	-6.484	-0.629	-11.789	-16.658	13.801	-7.805	-11.310	-21.234	-13.258	-15.642	0.260	-16.332	-8.701	-11.014	-15.703	-12.171	-15.335	-12.320	-20.986	-9.719	-16.248	-8.670	-19.447
ARHGAP9	-8.022	-4.073	-24.177	-11.841	-6.774	-0.956	-17.004	-10.591	-11.028	-9.310	-2.056	29.247	6.729	-11.155	-4.377	-3.420	-18.984	-9.551	-13.965	-15.455	-2.468	-2.708	-11.221	-6.556	-19.151	-10.289	-15.114	-6.054	-1.370	-11.851	-17.888	-10.594	-12.969	-6.385	3.155	-8.327	-18.841	-10.982	-15.257	-16.122	-18.806	-16.532	-13.399	-13.538	-13.678	-15.567	-12.518	-1.111	-14.052
ARHGAP10	-37.012	-34.724	-27.606	-9.249	-28.059	-33.564	-33.286	-35.185	-33.146	-34.622	-34.290	-20.517	-32.288	-36.034	-30.808	-33.317	-33.740	-33.793	-24.536	-34.775	-23.830	-31.776	-34.427	-30.327	-35.449	-32.238	-36.781	-33.381	-30.978	-30.917	-23.705	-26.466	-28.440	-26.753	-29.899	-38.019	-32.744	-31.365	-31.501	-31.365	-30.461	-26.118	-27.321	-31.390	-20.823	-25.570	-14.256	-24.805	-34.969
ARHGAP11A	-8.496	-12.296	-5.405	-8.351	-4.863	-19.641	-10.213	-4.444	-3.189	-5.555	-10.811	-6.704	-7.427	-1.583	-8.303	-0.680	-8.797	-6.174	-6.715	-4.540	-8.342	-8.959	-0.529	-4.780	-5.446	-2.445	0.766	-2.139	-7.090	-9.212	-12.892	-9.602	-11.471	-5.048	-2.700	-6.021	-5.793	-5.258	-2.320	-7.796	-1.214	1.395	-10.629	-8.437	-1.944	-7.673	-4.719	-8.378	-11.916
ARHGAP11B	-3.719	-2.644	-6.220	-1.575	-1.074	-10.445	-3.420	-1.566	-1.829	-3.577	-2.619	-1.900	-0.840	0.370	-7.842	2.759	0.624	-1.444	-2.965	-1.689	-2.073	-4.266	0.690	-0.669	4.869	2.926	-0.965	-1.619	-2.468	0.247	-2.965	-5.218	-2.602	-0.659	2.129	-0.085	-3.684	-3.583	-1.846	-3.019	0.578	-5.340	0.349	1.112	-3.894	-1.186	-3.626	-0.992	-6.283
ARHGAP12	-29.289	-22.200	-15.377	-9.229	-23.312	-26.994	-27.837	-20.246	-20.303	-19.825	19.909	-24.632	-19.679	-22.277	-23.791	-19.088	-15.792	-24.827	-17.155	-13.566	-25.231	-28.057	-21.723	-19.181	-18.488	-24.255	-30.887	-20.555	-24.961	-21.371	-24.518	-21.915	-21.633	-31.693	-27.366	-23.770	-8.152	-22.380	-13.692	-24.125	-17.963	-15.981	-19.001	-27.772	-25.709	-16.685	-12.949	-22.284	-19.788
ARHGAP15	-24.240	-17.688	-19.940	-16.847	-20.228	-25.029	-19.096	-21.540	-17.698	-14.829	-25.672	-16.184	-17.858	-22.752	-12.011	-20.157	-18.137	-20.855	-20.150	-19.847	-19.030	-23.481	-22.136	-21.152	-19.155	-14.659	-17.998	-21.921	-18.769	-15.886	-19.095	-26.374	-25.125	-22.449	-17.586	-19.507	-20.081	-11.417	-18.349	-18.629	-16.840	-29.256	-15.236	-14.315	-13.359	-10.207	-19.409	-8.504	-22.475
ARHGAP17	-22.746	-28.476	-28.504	-32.965	-30.167	-24.388	-30.044	-19.582	-23.997	-18.801	-29.205	-15.157	-27.990	-24.163	-16.065	-15.191	-17.349	-25.482	-20.735	-24.269	-22.932	-33.793	-20.477	-22.381	-26.915	-17.827	-28.126	-20.607	-26.788	-29.786	-18.228	-17.971	-33.749	-32.751	-23.250	-23.787	-25.821	-27.429	-20.378	-25.178	-21.942	-25.403	-25.082	-34.484	-63.393	-32.511	-28.063	-8.335	-27.133
ARHGAP18	-26.074	-17.107	-19.315	-14.900	-26.936	-24.780	-21.840	-19.437	-28.897	-29.375	-17.036	-22.011	-21.306	-21.428	-26.383	-26.338	-25.987	-22.524	-21.703	-31.044	-22.296	-32.797	-25.406	-30.820	-31.300	-22.699	-27.615	-23.959	-29.938	-24.955	-23.643	-25.986	-26.886	-24.206	-23.873	-31.757	-33.365	-14.886	-26.843	-28.078	-35.314	-23.280	-27.720	-32.698	-22.205	-29.286	-27.452	-19.469	-30.517
ARHGAP19	-17.822	-18.726	-21.404	-17.381	-17.884	-19.779	-17.139	-16.537	-19.975	-16.788	-22.108	-18.457	-24.381	-21.059	-20.560	-16.280	-17.423	-21.547	-24.439	-18.321	-18.425	-19.795	-16.643	-19.881	-11.191	-21.400	-16.113	-14.107	-16.029	-19.612	-22.010	-22.314	-24.971	-20.463	-13.439	-23.851	-14.452	-17.478	-18.658	-23.739	-25.394	14.821	-21.404	-25.066	-13.318	-21.986	-19.877	-21.341	-21.092
ARHGAP20	-36.510	-19.649	-27.748	-33.292	-30.093	-20.987	-31.790	-30.447	-34.572	-27.061	-27.438	-28.544	-26.168	-25.758	-24.993	-25.061	-30.639	-28.879	-26.965	-31.446	-31.313	-25.906	-36.143	-29.806	-31.547	-32.652	-30.155	-20.546	-30.920	-26.508	-29.684	-23.512	-33.820	-19.768	-30.985	-22.103	-23.784	-29.803	-29.646	-24.229	-26.583	-26.149	-22.149	-26.336	-28.380	-23.522	-24.122	-29.738	-27.238
ARHGAP21	-29.046	-26.004	-28.008	-10.363	-14.931	-21.248	-23.468	-17.603	-22.814	-30.304	-15.638	-35.248	-17.476	-22.151	-38.765	-22.052	-7.301	-24.322	-18.862	-1.009	-20.571	-24.384	-24.527	-18.358	-16.517	-23.794	-12.680	-18.923	-20.646	-23.427	-16.536	-17.162	-19.311	-25.647	-21.499	-22.679	-3.498	-24.496	-18.483	-29.451	-11.932	-13.193	-15.567	-19.959	-16.588	-10.374	-14.884	-22.420	-22.840
ARHGAP22	-21.747	-24.189	-16.796	-31.033	-24.080	-19.724	-23.329	-22.853	-26.729	-26.025	-25.700	-32.737	-23.102	-28.687	-25.512	-29.965	-29.116	-28.051	-20.219	-26.248	-22.918	-20.273	-28.126	-27.161	-21.929	-24.726	-23.554	-23.224	-32.860	-30.447	-26.773	-25.118	-20.456	-22.010	-23.931	-25.270	-32.294	-21.394	-26.664	-26.276	-30.152	-18.900	-19.583	-29.332	-26.251	-29.840	-29.274	-28.273	-24.017
ARHGAP23	5.120	-1.242	-0.529	3.378	-10.826	-15.376	-14.916	-6.210	-5.872	-14.514	-5.925	-16.287	-7.250	-8.300	15.898	-5.628	-14.990	2.241	-10.820	-6.611	5.540	-1.768	-8.770	-7.694	-2.668	-12.412	-9.493	5.179	-6.038	-15.677	-6.945	-10.653	4.307	-13.432	-8.755	-6.524	-0.739	-13.359	-6.715	-10.788	-15.672	-10.797	-5.883	-11.991	-16.209	-11.066	-9.892	-7.746	-16.478
ARHGAP24	-23.581	-28.235	-27.523	-24.423	-25.879	-26.463	-21.246	-15.056	-26.944	-27.368	-22.302	-22.572	-27.648	-22.458	-21.177	-17.085	-18.305	-23.459	-24.322	-25.942	-21.289	-18.483	-25.987	-23.683	-22.548	-19.842	-33.177	-22.168	-24.046	-31.420	-33.530	-27.254	-25.590	-28.302	-30.087	-27.672	-25.330	-26.398	-33.455	-29.652	-27.318	-23.549	-26.822	-31.437	-26.559	-33.080	-18.233	-27.243	-27.479
ARHGAP25	-10.838	-14.299	-19.970	-21.674	-26.686	-21.237	-15.598	-14.414	-21.261	-26.510	-11.277	-15.514	-16.036	-14.759	-12.383	-22.281	-19.167	-14.374	-22.511	-15.273	-23.105	-10.339	-25.669	-15.037	-17.227	-16.704	-24.179	-20.556	-25.829	-22.997	-17.998	-24.759	-26.721	-22.672	-19.270	-26.161	-25.942	-23.869	-15.169	-24.569	-22.170	-27.326	-17.957	-23.838	-19.303	-21.946	-20.129	-26.135	-17.445
ARHGAP26	-28.987	-24.472	-35.345	-29.896	-26.149	-19.117	-29.658	-31.483	-19.558	-27.882	-22.739	-19.863	-23.732	-23.154	-29.229	-14.856	-22.251	-24.139	-26.025	-25.870	-20.300	-24.464	-27.859	-24.908	-28.090	-31.723	-27.288	-11.207	-30.081	-30.121	-16.299	-23.868	-33.632	-21.677	-32.388	-16.993	-23.651	-27.841	-21.521	-27.460	-14.037	-16.671	-22.681	-23.566	-25.929	-24.565	-22.777	-23.301	-31.737
ARHGAP27	-17.679	-13.122	-6.330	-21.485	-4.526	-23.911	-16.668	-12.075	-12.127	-10.067	-18.972	-15.428	-17.011	-17.677	-17.449	-13.369	-23.748	-22.890	-18.183	-17.974	-20.031	-9.011	-6.138	-8.548	-11.871	-6.299	-11.967	-14.829	-15.827	-26.779	-20.163	-25.670	4.133	-13.781	-15.764	-3.866	-19.996	-33.437	-14.268	-17.409	-18.290	-8.046	-14.200	-17.133	-24.576	-15.818	-17.657	-16.136	-22.378
ARHGAP28	-24.634	-25.126	-20.934	-18.944	-27.546	-24.245	-19.091	-25.486	-28.854	-26.858	-24.923	-25.169	-24.594	-27.371	-23.941	-26.474	-22.028	-24.497	-13.761	-25.424	-33.497	-22.060	-33.590	-25.229	-27.568	-24.187	-25.438	-23.140	-22.575	9.253	-14.326	-23.167	-29.877	-17.564	-30.412	-25.087	-24.163	-25.301	-17.740	-28.515	-26.710	-12.031	-28.049	-19.172	-30.506	-10.030	-24.864	-25.663	-23.048
ARHGAP29	-31.052	-14.713	-30.321	-9.131	-18.987	-27.143	-17.670	-21.479	-24.229	-19.122	5.089	-15.063	-18.524	-14.533	-25.948	6.348	-19.858	-24.511	14.301	-8.828	-22.322	-24.678	-17.184	-16.832	-16.704	-20.347	-29.291	-23.418	-10.191	-19.917	-8.430	-25.721	-27.886	2.837	-17.890	-25.294	-0.538	-18.099	-19.056	4.147	-18.585	-23.177	-20.546	-1.829	1.255	-19.805	-10.697	-20.505	-14.021
ARHGAP30	-16.996	-13.590	-3.782	-22.391	-20.008	-6.863	-23.332	-20.697	-19.112	-28.423	-15.412	-35.760	-22.945	-15.606	-10.759	-18.284	-18.498	-18.625	-25.948	-22.699	-15.576	-20.103	-19.149	-10.503	-14.992	-20.589	-22.399	-21.043	-16.061	-9.705	-15.285	-17.189	-14.900	-23.021	-22.074	-27.450	-28.804	-22.351	-23.856	-15.148	-19.553	-6.945	-22.314	-23.988	-15.730	-19.711	-25.190	-21.634	-16.652
ARHGAP31	-17.869	-20.497	-18.325	-14.697	-19.412	-16.174	-8.616	-21.683	-23.789	-18.100	-13.722	-20.342	-15.350	-23.556	-20.968	-16.564	-8.631	-22.686	-24.649	-18.684	-21.672	-14.514	-23.972	-14.262	-17.520	-18.065	-16.588	-26.152	-14.227	-10.817	-13.795	-13.963	-23.982	-24.409	-15.429	-20.185	-20.993	-16.691	-17.362	-19.977	-20.388	-10.823	-12.638	-11.519	-16.378	-5.106	-18.416	-24.259	-23.240
ARHGAP32	-26.199	-25.486	-24.385	-18.801	-22.764	-30.894	-22.844	-28.951	-23.738	-16.141	-24.243	-21.759	-26.351	-22.658	-23.415	-16.066	-19.779	-18.377	-21.884	-23.897	-25.583	-28.652	-33.365	-21.335	-12.727	-19.937	-26.395	-11.679	-21.659	-21.531	-27.523	-24.050	-32.797	-30.093	-34.686	-25.674	-18.016	-27.344	-22.467	-27.870	-23.605	-23.481	-24.649	-25.228	-31.012	-19.571	-28.482	-20.183	-30.738
ARHGAP33	-1.977	-12.798	-15.010	-20.069	-25.876	-24.351	-12.582	-10.894	-15.549	-23.747	-11.172	-19.925	-16.516	-20.713	-21.161	-22.810	-20.481	-25.187	-27.346	-22.072	-23.574	-20.157	-24.120	-22.184	-23.906	-20.171	-10.030	-19.687	-27.049	-22.205	-18.470	-12.452	-18.580	-19.295	-13.800	-17.036	-10.780	-2.246	-20.896	-10.451	-18.515	-18.357	-24.469	-19.353	-11.899	-25.789	-10.871	-26.287	-22.245
ARHGAP35	-34.816	-30.594	-32.867	-25.206	-31.959	-46.659	-46.659	-35.248	-32.717	-30.731	-30.875	-35.233	-26.209	-31.399	-44.839	-31.176	-29.618	-31.163	-29.248	-30.607	-30.343	-36.190	-31.581	-33.414	-30.220	-34.583	-35.664	-29.373	-32.965	-31.836	-35.589	-31.300	-33.208	-30.047	-29.263	-22.650	-27.202	-40.316	-28.941	-39.967	-5.048	-24.681	-23.696	-26.101	-26.973	-26.611	-21.228	-33.080	-33.686
ARHGAP39	-18.513	-21.647	-26.996	-26.495	-23.935	-23.507	-16.687	-20.078	-19.648	-16.868	-23.815	-27.157	-19.705	-20.840	-22.834	-19.206	-22.899	-19.948	-15.901	-17.056	-22.751	-21.421	-24.152	-21.872	-14.730	-24.769	-20.811	-17.036	-23.503	-22.970	-20.070	-29.733	-23.554	-21.655	-15.088	-30.181	-18.474	-34.236	-27.202	-21.910	-18.702	-18.658	-25.284	-17.979	-25.840	-27.173	-32.406	-18.271	-10.650
ARHGAP44	-27.265	-33.573	-34.583	-30.565	-33.616	-35.718	-35.107	-32.645	-31.317	-44.334	-35.314	-28.258	-38.019	-32.764	-29.593	-36.636	-29.632	-37.741	-29.529	-33.802	-27.015	-33.775	-33.775	-35.821	-34.148	-33.185	-34.737	-34.438	-27.094	-30.531	-19.680	-29.369	-38.341	-28.201	-33.021	-22.922	-31.275	-25.601	-29.649	-29.971	-31.097	-28.574	-23.632	-28.016	-35.644	-29.124	-31.939	-32.838	-33.414
ARHGDIA	2.915	-26.181	13.163	-16.637	-14.833	-15.311	-9.015	-17.959	-6.423	-15.868	-19.133	-28.469	-16.779	-9.852	13.463	-24.490	-6.096	-10.329	-19.132	-19.676	-17.308	-3.541	-15.638	-23.579	-15.360	-8.375	-8.315	-8.666	-16.079	-4.656	-8.255	-18.491	-8.009	-30.622	-14.476	-20.518	-29.342	-21.938	-21.795	-5.583	-13.425	1.466	-27.394	-15.956	-16.967	-18.959	-26.815	75.802	-13.920
ARHGDIB	-21.359	-28.894	-28.854	-23.293	-25.330	-18.522	-30.863	-29.340	-27.278	-20.603	-26.116	-22.962	-21.244	-22.244	-28.673	-22.247	-25.057	-25.334	-28.460	-15.069	-25.758	-27.512	-23.165	-11.585	-25.240	-14.778	-31.934	-29.723	-27.454	-26.056	-16.220	-30.281	-29.505	-33.896	-24.276	-28.071	-29.430	-30.439	-20.837	-27.654	-31.009	-21.748	-18.479	-25.860	-26.216	-27.373	-28.093	-26.580	-29.666
ARHGDIG	-19.407	-21.755	-21.596	-29.243	-19.886	-24.302	-15.583	-26.406	-23.504	-19.282	-28.321	-12.366	-24.763	-23.214	-22.937	-22.920	-20.846	-24.661	-25.399	-24.477	-22.892	-22.105	-24.733	-27.781	-20.105	-23.807	-15.985	-35.535	-24.897	-24.146	-21.457	-24.934	-22.298	-29.286	-23.126	-16.177	-19.896	-27.670	-23.588	-19.056	-14.358	-21.059	-27.936	-21.243	-25.159	-16.471	-26.181	-22.906	-23.711
ARHGEF1	-3.749	-14.489	-18.675	-13.023	-21.518	-31.288	-20.181	-22.074	-16.121	-8.792	-12.722	-25.356	-9.306	-11.771	-26.911	-27.646	-21.341	-31.943	-32.300	-22.631	-26.295	-24.161	-28.237	-21.902	-27.267	-17.767	-42.826	-21.321	-14.893	-17.046	-19.872	-25.390	-18.761	-20.122	-11.984	-31.510	-12.983	-6.839	-28.571	-17.187	-18.794	-14.101	-22.119	-16.141	-17.724	-28.053	8.359	-24.121	-17.226
ARHGEF2	-16.951	-19.579	-10.697	-27.254	-3.065	-16.346	-20.250	-18.299	-15.365	-16.118	-14.531	-26.068	-19.816	-16.727	-16.781	-24.120	-14.583	-7.175	-25.349	-17.087	-18.591	-20.167	-14.284	-13.422	-6.929	-18.159	-21.532	-16.730	-16.565	-9.524	-17.918	-11.580	-12.916	-11.137	-19.880	-24.892	-7.821	-8.251	-11.792	-16.389	-20.399	-8.766	-3.346	-20.169	-12.502	-17.810	-24.613	-24.146	-4.750
ARHGEF3	-25.307	-22.350	-25.335	-21.109	-20.585	-15.797	-21.070	-18.972	-21.691	-28.137	-20.163	-19.492	-23.431	-14.947	-18.791	-21.030	-23.190	-25.879	-12.838	-24.396	-26.198	-23.665	-25.913	-19.962	-25.975	-21.659	-24.577	-22.490	-24.282	-25.373	-21.380	-24.799	-25.361	-19.652	-23.791	-31.898	-20.274	-27.227	-27.746	-26.717	-28.057	-21.511	-22.312	-28.873	-28.906	-22.811	-22.301	-30.416	-26.590
ARHGEF4	-19.883	-22.820	-25.674	-17.658	-30.551	-27.138	-23.040	-19.718	-25.613	-18.934	-29.926	-14.385	-20.397	-25.327	-25.769	-19.532	-26.773	-24.759	-28.550	-21.325	-30.229	-26.469	-26.606	-23.812	-28.882	-22.205	-28.787	-26.622	-27.952	-19.538	-21.329	-30.158	-26.838	-21.484	-27.695	-27.274	-25.400	-32.585	-27.457	-26.184	-25.265	-22.734	-23.623	-30.720	-21.305	-18.166	-29.596	-23.955	-37.786
ARHGEF5	-0.650	-8.918	-3.374	-20.279	-11.155	-7.458	-15.511	-14.204	-12.399	-7.418	-4.992	-11.580	-0.045	-5.142	0.578	-4.052	-0.380	-4.838	12.294	-23.694	-3.361	-6.401	-2.483	-9.191	-9.278	-10.005	-7.490	-2.578	-9.541	-7.468	-20.824	0.454	6.618	1.524	-6.744	-9.350	-26.023	-20.796	-10.874	-13.476	-6.184	-7.562	-9.452	-8.993	-20.023	-15.039	-19.493	10.326	26.294
ARHGEF7	7.489	-2.187	-17.554	7.100	-17.699	26.448	-7.859	-2.429	-9.040	-18.580	14.005	-5.059	-18.151	-7.217	33.504	-3.072	-11.706	-5.548	-0.770	-0.177	4.749	34.301	24.001	0.185	-15.521	32.168	-12.480	16.332	2.641	16.543	15.338	-6.896	-20.298	-16.029	-18.406	-1.138	6.980	-4.320	-0.207	24.882	-26.150	-30.031	-19.675	-18.854	2.393	0.499	13.729	23.189	-3.279
ARHGEF10	-21.737	-24.293	-26.244	-19.075	-22.829	-29.253	-26.982	-29.695	-33.325	-18.776	-31.262	-24.298	-21.009	-25.761	-25.385	-25.082	-20.233	-33.057	-14.868	-17.942	-28.399	-27.766	-30.450	-27.501	-21.935	-30.551	-27.670	-27.260	-25.006	-20.782	-26.059	-28.343	-24.866	-29.497	-29.291	-25.190	-22.008	-24.860	-16.065	-22.261	-16.620	-28.716	-22.900	-26.054	-22.662	-22.585	-23.580	-18.594	-17.779
ARHGEF10L	-24.329	-22.067	-30.467	-24.356	-23.133	-21.356	-23.916	-23.289	-23.122	-17.349	-27.525	-26.786	-28.482	-24.269	-16.987	-26.693	-26.219	-25.782	-21.708	-19.504	-23.692	-26.181	-23.462	-29.621	-17.351	-22.443	-17.326	-24.252	-30.178	-18.466	-30.731	-21.500	-21.455	-19.135	-23.181	-21.629	-14.369	-27.934	-24.476	-23.023	-24.955	-19.546	-24.393	-20.067	-22.061	-27.544	-16.386	-25.880	-26.415
ARHGEF11	0.824	-7.809	-12.666	-16.725	-4.838	-1.803	-5.423	-16.589	-1.515	-15.109	-12.889	-20.935	-1.698	-9.208	6.366	-9.626	-5.583	-3.197	-12.291	-12.318	-13.136	-14.051	2.117	-2.098	0.994	-14.240	-4.384	-11.180	-10.570	-11.350	-24.187	-8.183	-11.638	-13.027	-7.445	-15.439	-13.175	-10.417	-21.535	-13.934	-2.205	5.075	-10.274	-13.908	-9.746	-12.045	-12.011	-25.206	13.375
ARHGEF12	-25.817	-21.185	-25.012	-31.192	-21.212	-12.645	-15.857	-26.612	-16.701	-12.075	-24.896	-8.989	-23.019	-27.826	-20.007	-15.974	-16.738	-22.001	-28.040	-23.503	-30.913	-25.845	-18.597	-25.444	-17.962	-13.171	-24.409	-20.091	-15.367	-19.523	-17.126	-27.484	-23.689	-22.060	-29.689	-21.100	-32.370	-24.056	-17.987	-20.483	-15.452	-19.023	-36.636	-19.287	-19.607	-21.863	-27.359	-16.702	-25.527
ARHGEF15	-27.890	-21.360	-23.494	-22.069	-16.297	-27.699	-25.309	-23.877	-20.732	-18.787	-24.041	-13.454	-28.797	-18.310	-28.691	-28.059	-24.388	-33.036	-25.912	-24.944	-20.609	-21.156	-17.945	-21.308	-24.689	-20.276	-22.678	-28.659	-21.034	-19.026	-27.799	-22.277	-31.126	-25.004	-29.706	-19.640	-24.840	-20.728	-21.277	-27.180	-24.727	-21.000	-21.616	-18.466	-29.587	-23.874	-25.400	-28.069	-21.440
ARHGEF16	-19.212	-17.056	-22.566	-25.562	-10.920	-4.119	-13.789	-19.655	-15.741	-18.639	-19.476	-18.838	-9.669	-19.526	-10.531	-19.778	-24.488	-19.577	-14.274	-14.562	-23.726	-15.177	-24.275	-20.635	-16.614	-13.063	-23.034	34.451	-21.816	-11.255	-29.185	-26.567	-26.213	-11.213	-18.760	-17.298	-25.182	-19.450	-27.479	-29.167	-20.438	-27.407	-27.938	-6.180	-5.600	-26.809	-21.233	-19.468	-23.509
ARHGEF17	-17.874	-27.236	-23.338	-24.113	-13.173	-14.160	-27.900	-21.879	-19.142	-17.900	-14.198	-22.414	-19.553	-18.896	-22.177	-22.356	-24.531	-14.759	-24.168	-29.893	-11.721	-15.598	-23.277	-21.849	-20.425	-20.792	-23.450	-8.484	-25.039	-18.355	-27.674	-20.646	-16.457	-21.403	-14.716	-14.041	-22.731	-20.063	-21.209	-17.948	-22.532	-25.072	-12.795	-21.036	-29.420	-25.222	-21.946	-16.965	-17.759
ARHGEF18	-30.749	-29.446	-33.325	-26.482	-23.528	-26.226	-24.673	-31.529	-21.230	-21.836	-23.752	-25.764	-27.443	-23.199	-22.582	-25.566	-29.584	-30.661	-31.655	-22.439	-22.355	-27.214	-24.306	-29.564	-31.433	-29.297	-23.302	-30.028	-18.719	-41.592	-20.866	-33.132	-14.978	-22.447	-26.952	-20.916	-41.229	-21.981	-33.695	-26.166	-27.359	-22.042	-23.310	-21.582	-18.753	-32.528	-28.894	-28.024	-25.002
ARHGEF19	-24.595	-23.278	-32.950	-21.316	-17.783	-18.471	-27.435	-22.764	-17.452	-26.248	-22.439	-10.954	-24.938	-18.946	-14.651	-22.202	-24.456	-20.512	-21.805	-15.368	-17.616	-22.798	-17.258	-23.869	-18.447	-17.338	-21.117	-25.260	-22.313	-15.749	-12.903	-15.467	-24.414	-16.561	-9.514	-28.026	-16.051	-22.614	-17.046	-17.376	-8.319	-18.404	-17.124	-9.833	-17.750	-15.302	-9.365	-17.577	-20.087
ARHGEF25	-17.860	-10.730	-16.501	-18.715	-21.063	-11.965	-16.222	-15.487	-20.233	-16.065	-1.542	30.811	-15.702	-22.985	-25.388	42.172	-10.934	-6.992	-28.887	-9.698	-19.922	-23.300	-15.299	-17.871	-14.527	-16.773	-25.012	-21.979	-17.922	-21.172	-27.531	-16.095	-18.514	-8.840	-8.359	-26.077	58.801	-23.587	-12.603	-22.554	-18.479	-16.619	-10.957	-21.647	-16.042	-21.535	-12.594	-16.881	-24.483
ARHGEF26	-23.124	-18.915	-27.754	-17.837	-24.023	-25.132	22.913	-23.571	-25.537	-24.925	-22.904	-16.977	-23.922	-22.767	-19.891	-27.613	-24.790	-25.101	-19.349	-18.966	-31.077	-19.174	-29.497	-26.927	-18.677	-24.466	-23.923	-25.852	-12.205	-14.052	-22.633	-12.124	-20.351	-16.084	-25.168	-25.384	-40.189	-8.666	-22.149	-16.097	-22.664	-29.391	-13.735	-18.926	-25.390	-18.710	-23.346	-19.281	-25.641
ARHGEF28	-10.548	-16.934	-22.374	-20.150	-16.534	-16.835	-24.670	-18.235	-16.601	-6.117	-7.805	-27.122	-18.911	-23.484	0.339	-13.325	-23.541	-19.553	-2.586	-18.535	-17.242	-6.591	-15.695	-12.713	-23.994	-15.189	-15.200	-16.139	-13.104	-16.335	-13.678	-13.637	-8.410	-10.506	-18.280	-9.236	-19.739	-4.326	-3.612	-8.929	-17.476	-22.064	-7.194	-17.529	-8.832	-4.391	-11.726	-19.464	-7.001
ARHGEF33	-11.140	-14.972	-16.333	-19.198	-18.703	-15.718	-10.386	-19.159	-20.867	-22.018	-24.319	-8.678	-20.998	-16.944	-11.268	-18.007	-16.039	-10.914	-28.315	-15.688	-25.427	-18.288	-19.856	-16.411	-22.033	-18.955	-26.701	-24.100	-19.376	-15.815	-11.374	-15.448	-20.329	-24.525	-19.483	-7.006	-28.544	-13.589	-21.523	-17.240	-16.838	-23.450	-19.866	-16.118	-23.705	-15.977	-19.579	-21.886	-9.829
ARHGEF35	-13.295	-11.485	-20.933	-25.066	-10.860	-20.026	-19.442	-27.576	-18.228	-14.676	-14.700	-19.334	-14.289	-14.489	-13.934	-20.622	-17.594	-13.872	-9.541	-21.538	-20.658	-13.860	-13.197	-14.904	-22.019	-13.878	-11.539	-12.414	-17.560	-22.037	-29.884	-12.612	-13.452	-15.668	-15.934	-11.186	-19.106	-23.837	-23.904	-17.725	-13.802	-12.378	-18.956	-16.817	-24.733	-18.982	-20.584	-21.214	-15.152
ARHGEF37	-26.578	-26.276	-30.055	-24.539	-25.299	-20.623	-28.090	-25.137	-22.446	-28.362	-23.856	-29.391	-28.714	-20.476	-25.009	-20.265	-24.900	-28.394	-31.623	-27.326	-25.068	-25.109	-29.846	-24.640	-26.076	-26.773	-26.257	-20.813	-28.148	-15.227	-29.956	-27.760	-23.973	-25.358	-23.808	-28.854	-24.921	-24.866	-21.983	-23.830	-23.652	-19.994	-29.175	-26.944	-20.399	-26.286	-26.160	-26.706	-27.663
ARHGEF38	-29.157	-22.249	-26.577	-24.228	-28.094	-26.409	-17.113	-24.265	-28.458	-32.165	-25.923	-28.498	-25.803	-25.165	-25.900	-26.808	-29.063	-29.302	-25.169	-27.318	-26.322	-30.847	-27.482	-27.713	-29.604	-27.778	-28.268	-32.770	-23.728	-16.670	-28.317	-17.052	-29.775	-18.556	-22.001	-29.893	-23.529	-19.097	-25.794	-29.080	-23.643	-31.176	-24.688	-29.367	-17.102	-23.808	-24.315	-28.237	-27.299
ARHGEF39	-27.213	-24.460	-19.948	-27.049	-24.679	-21.953	-24.035	-20.534	-25.589	-24.826	-17.116	-21.575	-15.019	-25.946	-21.440	-21.336	-21.801	-21.855	-19.230	-14.344	-4.656	-21.641	-15.453	-20.377	-23.376	-14.605	-29.629	-24.290	-22.767	-14.531	-25.804	-22.151	-18.385	-26.944	-22.457	-18.135	-28.214	-21.137	-18.337	-19.299	-26.280	-16.640	-22.072	-18.723	-30.433	-27.495	-20.851	-27.793	-25.454
ARHGEF40	-2.163	-11.500	-17.725	-16.214	-21.519	-13.869	-17.698	-8.555	-13.835	-10.217	-7.387	-17.639	-17.903	-10.262	-1.214	-12.548	-18.797	-11.669	-19.052	-24.860	-7.708	-8.014	-10.683	-2.619	-20.224	-12.293	-17.276	-8.239	-13.560	-13.543	-16.625	-19.043	-2.081	-15.172	-12.368	-9.799	-18.591	-18.442	-11.912	-15.882	-20.302	-20.165	-11.374	-14.281	-15.567	-13.494	-22.209	-26.137	-16.716
ARID1A	-28.458	-11.166	-22.815	4.338	-3.775	-18.440	-22.870	-1.575	-22.475	-11.532	-15.170	-15.983	-17.286	-47.650	-18.500	-15.687	8.248	-4.656	5.859	5.777	-11.505	-22.986	-34.857	-17.145	-3.549	-20.400	-20.883	-13.248	6.183	-37.621	-14.073	-19.866	-16.620	-5.959	-10.262	-5.777	-4.675	-3.762	-3.012	-5.042	-1.288	-26.761	-20.056	-3.346	-18.206	-18.346	-21.122	1.488	-14.856
ARID1B	-24.593	-19.047	-23.955	-10.292	-17.860	-24.342	10.950	-17.122	-30.439	-21.845	-14.916	-23.017	-19.672	-25.611	-21.614	-22.557	-26.903	-18.329	-12.248	-22.672	-27.958	-30.136	-35.664	-22.328	-19.566	-14.939	-21.369	-16.747	-28.533	-25.213	15.385	-23.841	-15.252	-23.593	-21.924	-18.961	-21.580	-16.146	-16.565	-14.992	-14.827	-28.458	-16.495	-26.098	-23.769	-23.745	-20.686	-15.063	2.813
ARID2	-25.509	2.641	-19.507	-10.357	-6.054	-7.576	-9.922	-13.819	1.823	-19.367	10.308	-8.959	-23.880	-0.257	-17.767	-29.157	-9.712	-14.571	-7.051	-21.323	-41.410	-20.466	-10.546	-5.526	-25.129	4.916	-8.832	-31.882	-10.659	-29.449	5.975	-15.870	-12.675	6.513	-13.241	-10.697	-1.288	-4.179	-27.505	-7.846	-8.555	22.741	7.683	21.487	21.101	4.077	-2.221	-19.367	-13.680
ARID3A	-9.260	-10.106	-13.454	-11.083	-13.753	-17.984	-8.211	-7.435	-1.065	-7.712	-3.279	-13.206	-8.375	-2.180	-6.313	-11.771	-2.918	0.578	2.747	-15.318	-7.755	-3.484	2.092	1.796	-9.885	-2.212	-5.679	-4.153	-9.919	2.786	-9.985	-11.774	1.535	-3.742	-3.719	-4.212	-4.943	-12.597	-4.004	-3.571	-16.505	-1.732	-10.308	-10.354	-4.004	-9.268	-5.428	-15.338	-13.153
ARID3B	-10.683	-13.361	-10.606	-9.598	-4.663	13.960	-7.937	1.687	-9.675	-5.668	-14.258	-4.469	-8.492	-11.099	-2.022	-8.814	11.293	-0.780	-7.817	-6.433	-2.396	-4.838	-6.759	-1.549	-10.957	-0.380	-8.042	2.342	-13.728	-4.559	-11.681	-9.649	-0.749	-1.724	-1.706	-10.756	-2.980	-11.819	-3.873	-3.583	-12.988	-4.405	-5.942	-12.543	-8.788	-16.632	-7.364	-6.299	18.337
ARID3C	-21.650	-16.431	-19.230	-19.389	-14.793	-15.902	-24.555	-12.827	-9.554	-17.251	-16.321	-11.207	-10.402	-16.701	-13.922	-21.415	-21.643	-16.425	-6.524	-18.354	-10.087	-18.756	-12.780	-19.033	-19.454	-7.477	-8.747	-16.147	-19.442	-19.902	-20.108	-15.093	-13.791	-13.221	-17.190	-13.244	-12.611	-14.037	-12.713	-14.854	-20.167	-19.404	-8.575	-19.675	-20.028	-17.219	-15.287	-26.645	-14.417
ARID4A	-27.627	-12.286	-24.245	-13.637	-24.741	-21.303	-18.154	-13.361	-22.394	-11.635	-12.960	-26.079	-23.915	-25.906	-23.983	-23.080	11.334	-8.728	-9.976	-11.658	-12.625	-14.736	-19.701	-12.262	-22.262	-18.099	-17.387	-8.042	-14.147	-4.106	-28.380	-25.263	-14.935	-31.089	-18.429	-28.617	-18.401	-25.728	-16.483	-19.122	-19.348	-18.743	-17.318	-36.259	-20.827	-10.191	-31.698	-16.883	-26.318
ARID4B	-21.291	-27.535	-7.152	-10.860	-31.382	-7.624	-20.204	-17.253	-5.532	-4.559	-16.849	-14.716	-17.793	-37.454	-27.443	-12.193	-16.467	-21.726	-22.595	-0.217	-25.709	-16.862	-22.810	-21.120	-23.085	-31.258	-20.374	-36.259	-21.593	-19.624	-14.384	-12.962	-1.469	-13.078	-6.804	0.109	-3.512	-25.307	-23.990	7.137	-3.036	0.272	-19.794	13.352	-11.819	-9.799	14.596	-21.776	-13.924
ARID5A	-9.500	-9.806	-18.883	-15.189	-11.260	-15.647	-16.272	-10.053	-6.729	-4.060	-9.809	-3.449	-16.397	-18.262	-6.390	-11.713	-22.977	5.384	0.532	-11.395	-7.212	-9.424	-7.829	-2.571	-10.242	-6.817	-7.508	-8.406	-12.943	-14.837	-8.993	-8.079	-7.143	-11.495	-9.585	-9.205	-9.229	-14.720	-3.733	-14.455	-14.362	-16.286	-3.749	-13.098	-15.721	1.871	-18.025	-11.987	0.766
ARID5B	-10.276	-23.736	-15.072	-20.226	-22.665	-20.310	-18.295	-19.529	-22.203	-23.488	-28.302	-24.742	-20.409	-24.104	-18.237	-21.156	-28.958	-18.938	-23.214	-15.907	-15.218	-15.127	-19.790	-24.773	-21.757	-25.123	-25.364	-16.911	-18.951	6.618	-1.130	-4.888	-19.120	-20.921	-29.008	-13.878	-14.023	-11.352	-30.028	-20.929	-32.505	-18.748	-12.499	-22.156	-15.436	-24.715	-16.419	-22.900	-19.348
ARIH1	15.434	29.768	7.555	41.911	20.120	27.291	20.384	14.075	20.409	23.973	21.949	17.111	19.031	25.178	26.294	22.000	11.129	26.263	43.373	39.901	16.671	33.124	24.030	37.851	0.701	30.196	8.709	27.132	27.199	31.701	12.795	14.438	18.748	20.894	22.219	20.409	12.184	26.659	48.451	21.680	16.864	13.375	27.863	21.735	26.945	26.510	20.997	14.917	-22.139
ARIH2	-29.929	-39.211	-30.193	-24.701	-34.750	-20.707	-37.254	-16.133	-35.298	-20.854	-16.509	-45.296	-22.892	-36.190	-38.398	-14.161	-9.588	-37.334	-14.352	-22.940	5.104	-32.731	-37.741	-23.713	-30.301	-46.659	-56.651	-11.990	-21.157	-32.633	-22.166	-20.337	-16.603	-22.778	-14.091	-21.681	-16.210	-30.772	-13.547	-40.076	-17.900	-13.692	-9.969	-23.782	-39.379	-13.333	-20.896	-1.900	-4.495
ARIH2OS	-27.351	-26.603	-14.406	-29.134	-22.664	-25.024	-26.899	-23.470	-22.545	-19.441	-25.005	-27.399	-26.183	-30.875	-28.897	-28.724	-27.811	-28.124	-21.269	-18.890	-25.322	-26.751	-25.855	-28.801	-26.993	-26.762	-28.285	-24.474	-28.473	-21.725	-17.402	-27.529	-29.723	-24.189	-26.574	-32.101	-20.353	-27.512	-31.943	-30.423	-35.107	-15.912	-23.940	-29.250	-21.230	-31.200	-19.572	-20.569	-22.123
ARL1	-31.171	-19.257	-25.880	-26.660	-7.337	-27.976	-28.427	-24.198	-14.933	-24.194	-20.754	-29.771	-27.688	-22.445	-23.819	-25.271	-24.621	-20.070	-26.526	-25.152	-21.938	-28.408	-26.368	-25.752	-25.625	-25.114	-16.725	-27.200	-8.888	-22.930	-19.744	-19.423	-19.640	-16.815	-13.068	-21.809	-28.550	-14.239	-12.207	-20.532	-9.763	-24.828	-23.796	-19.266	-22.627	-14.173	-16.988	-23.421	-25.724
ARL2	46.836	43.319	39.292	29.111	53.419	38.160	29.874	45.538	52.115	47.679	52.390	46.469	43.103	52.211	37.066	56.219	22.328	50.399	36.752	33.089	53.419	40.042	24.911	44.880	41.862	32.489	43.667	45.177	57.199	45.905	41.911	31.309	27.481	42.833	51.589	42.541	39.624	27.420	25.722	40.585	42.776	57.573	11.479	35.626	32.489	12.335	33.463	44.880	30.294
ARL2BP	-4.299	-4.469	-2.073	-3.353	-5.844	-6.474	-14.198	-13.692	-3.368	-7.431	-7.937	-10.890	-0.168	-6.474	-0.360	1.887	-4.719	-0.974	-6.459	-12.903	-5.645	-1.298	-5.183	-0.296	-1.083	0.284	-1.092	-8.821	-9.001	-12.020	-11.207	-14.198	-8.587	-9.763	-4.172	-4.605	-8.536	-8.284	-13.403	-11.372	-7.665	-7.463	-7.606	-13.063	-17.573	-13.531	-8.647	10.403	-7.119
ARL3	-21.288	-23.281	-25.704	-17.346	-14.771	-23.050	-13.017	-22.489	-20.748	-22.967	-25.282	-21.333	-18.467	-19.517	-20.409	-6.495	-16.481	-20.924	-14.548	-19.282	-19.425	-23.065	-16.737	-21.390	-15.247	-19.432	-24.108	-16.729	-15.999	-15.248	-26.387	-18.767	-18.862	-20.109	-15.109	-25.695	-21.812	-18.620	-11.599	-25.196	-12.829	-6.992	-17.338	-16.391	-19.326	-18.567	-22.286	-24.724	-17.201
ARL4A	-13.914	-13.452	-10.762	-11.617	-11.409	-8.484	-17.270	-9.809	-13.173	-12.226	-8.030	4.006	-11.789	-9.715	-11.690	2.825	-9.361	-4.844	-10.185	-14.627	-18.782	-14.486	-14.225	-9.906	-11.110	-14.327	-21.647	-11.894	-2.271	-18.454	-10.718	-4.469	-6.858	-9.281	-11.904	-10.905	-18.127	-20.844	-8.437	-9.560	-22.520	-25.631	-13.858	-17.020	-8.540	-20.616	-14.656	-7.984	-2.437
ARL4C	-13.684	-14.969	-27.082	-17.227	-33.722	-17.030	-11.465	-23.736	-18.620	-22.498	-24.801	-11.235	-24.852	-25.297	-15.581	-22.922	-22.788	-21.388	-24.883	-18.881	-31.655	-11.787	-22.047	-25.161	-25.977	-11.828	-23.576	-16.301	-23.848	-18.875	-18.562	-22.877	-23.872	-17.478	-17.011	-21.325	-30.304	-14.746	-20.495	-7.310	-24.488	-21.770	-21.470	-17.225	-17.235	-19.338	-7.513	-26.144	-16.042
ARL4D	4.355	6.301	15.362	3.325	1.725	-2.131	1.773	0.801	-5.520	-11.355	-9.787	0.370	-0.558	-6.230	-0.287	-13.505	-1.803	-5.223	0.077	4.519	-7.716	7.083	-1.900	-1.167	12.036	-0.328	-7.941	1.887	-2.056	7.943	-7.133	-1.381	5.104	-3.655	1.077	-1.334	-4.700	-5.954	4.036	2.293	-4.774	-13.904	-2.499	6.682	-2.996	-4.520	-4.424	-4.881	6.166
ARL5A	-12.036	-19.977	-22.649	-18.215	-15.663	-17.344	-15.082	-18.030	-17.305	-19.105	-15.381	-6.230	-17.454	-5.915	-17.831	-6.086	-10.083	-15.259	-18.014	-18.244	-22.657	-18.836	-19.772	-15.654	-13.388	-14.928	-16.924	-13.006	-16.569	-18.241	-12.931	-15.457	-17.846	-16.627	-13.346	-13.847	-15.394	-9.922	-7.472	-18.630	-12.576	-12.560	-13.357	-14.856	-11.648	-7.778	-24.987	-10.800	-16.985
ARL5B	-25.034	-24.911	-24.025	-37.578	-22.482	-28.051	-29.289	-23.299	-28.685	-27.683	-15.293	-23.785	-22.870	-34.427	-35.988	-25.897	-25.934	-26.526	-31.339	-19.458	-25.738	-29.019	-31.501	-24.704	-19.344	-23.600	-24.438	-25.197	-27.164	-25.883	-23.245	-20.663	-21.706	-25.118	-25.578	-28.714	-24.827	-19.996	-9.198	-24.296	-28.596	-21.923	-25.101	-25.442	-21.449	-24.733	-25.045	-24.173	-19.745
ARL5C	-6.283	5.556	-7.450	-3.505	-17.840	-4.011	-20.221	-15.311	-15.191	-7.859	-17.552	-13.419	-13.904	-22.308	17.332	-15.177	-22.417	-9.799	-9.063	-14.107	-16.442	-11.894	-9.806	-4.364	-11.924	-16.540	-21.677	-11.549	-16.871	-4.364	-14.434	-13.828	-4.192	-20.080	-21.613	-17.308	-7.919	-19.148	-9.015	-9.365	-7.066	-18.191	-16.883	-15.753	-22.133	-17.432	-13.365	-17.283	-22.962
ARL6	-26.141	-26.611	-25.020	-24.623	-22.823	-27.890	-21.288	-22.359	-27.299	-23.637	-25.522	-21.484	-27.006	-25.482	-29.313	-26.123	-21.527	-26.147	-15.571	-27.833	-21.121	-29.351	-26.372	-26.419	-29.367	-24.782	-20.142	-23.494	-23.436	-31.411	-21.566	-27.746	-22.154	-32.874	-22.773	-30.396	-31.403	-18.876	-20.313	-31.097	-25.898	-20.557	-28.768	-22.496	-25.755	-22.122	-23.681	-21.510	-22.880
ARL6IP1	-15.283	-17.975	-22.524	-22.591	-23.892	-35.607	-15.956	-33.765	-21.117	-26.580	-27.299	-25.522	-24.013	-30.068	-33.784	-23.653	-24.472	-25.980	-18.975	-22.498	-26.306	-32.615	-29.917	-31.275	-29.926	-28.519	-18.930	-27.533	-26.076	-26.953	-22.734	-19.639	-28.467	-28.231	-20.812	-24.990	-21.825	-22.464	-26.812	-19.838	-19.618	-21.875	-25.103	-23.570	-25.860	-24.750	-24.120	-12.876	-22.805
ARL6IP5	-23.963	-26.321	-20.472	-20.749	-17.509	-23.156	-22.017	-19.810	-27.026	-20.540	-20.151	-15.020	-16.501	-19.770	-28.372	-3.303	-10.851	-24.247	-21.082	-17.251	-11.904	-29.362	-16.831	-25.665	-20.919	-22.476	-24.787	-25.183	-22.290	-15.874	-15.528	-13.248	-17.803	-22.523	-24.362	-23.055	-21.121	-13.843	-8.354	-18.952	-9.544	-6.309	-19.081	-20.885	-13.604	-16.099	-20.765	-28.159	-17.066
ARL6IP6	-12.383	-18.527	-21.241	-16.576	-26.831	-17.711	-13.718	-14.343	-15.152	-19.949	-23.109	-13.164	-20.828	-12.313	-18.164	-21.534	-20.490	-16.456	-12.250	-14.459	-18.880	-21.407	-17.524	-16.082	-26.260	-15.742	-21.162	-14.780	-16.955	-22.756	-15.583	-16.929	-11.892	-29.971	-22.121	-22.442	-23.088	-20.707	-23.355	-15.353	-14.140	-17.254	-17.643	-13.436	-22.519	-14.237	-18.875	-8.263	-16.116
ARL8A	-22.282	-25.373	-7.355	-23.860	-18.718	-13.971	-22.441	-28.028	-15.648	-24.256	-15.126	-26.034	-20.978	-18.905	-30.025	-15.797	-12.943	-19.878	-19.593	-19.089	-24.700	-19.612	-21.652	-15.590	-18.218	-21.794	-22.591	-24.887	-23.906	-15.401	-21.764	-27.950	-16.803	-35.760	-26.129	-22.311	-18.281	-28.447	-13.751	-15.438	-18.392	-14.963	-26.104	-18.824	-10.014	-16.015	-22.772	-29.890	-15.155
ARL8B	-12.819	-8.792	-13.013	-21.459	-15.065	-16.546	-17.184	-19.101	-18.689	-15.152	-19.062	2.307	-3.742	-24.383	-12.272	6.878	-16.991	-18.806	4.581	-14.527	-6.423	-19.687	-15.136	-12.281	-8.784	-22.073	-11.789	-19.940	-14.415	-12.301	-3.346	-6.423	-11.221	-12.513	-18.459	-17.210	-27.722	-21.483	4.338	-5.566	5.684	-8.857	-10.585	-14.493	-7.286	-11.768	-10.396	1.302	-10.797
ARL9	-30.712	-20.265	-21.827	-13.835	-19.069	-15.058	-16.559	-13.564	-14.875	-18.336	16.671	-13.114	-22.592	-15.760	-25.562	-15.615	-18.177	-12.053	-24.967	-18.616	-17.685	-13.047	-25.083	-14.942	-17.793	-23.524	-17.014	-18.329	-28.336	-22.437	-24.182	-13.508	-23.223	-17.085	-17.381	-21.145	-15.565	-15.803	-15.717	-27.447	-25.364	-27.518	-11.982	-20.464	-15.497	-12.114	-13.527	-19.110	-19.805
ARL10	-9.188	-10.276	-11.693	-19.731	-16.041	-1.566	3.543	-14.531	-13.595	-22.856	-15.024	-20.115	-15.499	-8.410	-19.057	-24.967	-26.726	-9.452	-12.962	-15.487	-18.977	-10.882	-18.692	-17.527	-20.929	-19.187	-7.993	-11.263	-17.190	-2.013	-14.111	-10.251	-17.289	-10.715	-3.845	-25.176	-4.605	-6.027	-19.314	-10.885	-4.199	-12.585	-5.931	-17.985	-18.277	-14.260	-16.406	0.733	-14.614
ARL11	-27.067	-28.319	-26.717	-27.934	-22.011	-9.598	-17.697	-23.828	-27.672	-22.643	-19.897	-28.212	-16.321	-15.643	-19.283	-20.616	-25.324	-15.802	-23.416	-21.032	-20.032	-22.213	-22.629	-23.764	-21.768	-26.026	-21.095	-29.157	-20.433	-24.805	-24.692	-26.284	-23.890	-29.141	-21.868	-29.327	-22.210	-27.570	-19.737	-28.486	-17.019	-20.531	-24.141	-29.190	-23.481	-16.922	-12.727	-13.312	-22.874
ARL13B	-4.052	-19.542	-13.359	-22.321	-28.275	-23.012	-0.287	-12.935	-14.879	-24.229	-17.603	-16.236	-18.080	-16.537	-13.295	-24.291	-9.733	-8.892	-11.648	-12.072	-16.685	-24.437	-14.122	-15.789	-20.981	-17.907	-20.778	-15.730	-20.365	-23.971	-29.908	-15.914	-20.921	-19.975	-17.835	-19.670	-21.446	-13.255	-18.608	-22.112	-20.652	-10.439	-15.956	-16.942	-24.499	-26.771	-19.060	-8.051	-11.823
ARL14	-26.791	-23.181	-14.614	-22.726	-18.764	-26.964	-21.460	-17.068	-20.822	-24.326	-23.609	-17.900	-28.128	-27.432	-20.354	-18.783	-27.124	-23.344	-24.778	-23.357	-26.240	-23.003	-30.551	-25.190	-20.573	-24.502	-21.646	-24.567	-14.133	-21.767	-19.697	-19.450	-20.206	-21.898	-25.145	-27.996	-25.961	-17.102	-27.472	-19.158	-25.063	-19.867	-25.904	-18.498	-21.855	-16.127	-19.499	-21.117	-21.033
ARL14EP	-24.771	-20.724	-14.937	-20.566	-21.692	-24.921	-27.758	-26.609	-25.142	-27.070	-22.902	-27.926	-23.139	-27.544	-28.319	-23.934	-29.721	-30.632	-19.587	-32.633	-20.989	-24.695	-22.625	-23.694	-31.954	-24.284	-23.733	-26.180	-21.495	-29.479	-22.565	-28.002	-28.078	-37.578	-27.736	-12.696	-23.271	-25.264	-23.915	1.675	-26.180	-25.503	-23.442	-25.047	-14.202	-21.801	-25.056	-21.078	-30.288
ARL14EPL	-17.247	-14.794	-14.986	-20.210	-15.116	-18.016	-22.131	-21.908	-21.858	-21.581	-19.334	-15.685	-18.868	-24.372	-24.565	-21.288	-22.136	-25.902	-19.089	-9.875	-20.861	-25.000	-22.007	-17.298	-16.147	-20.764	-18.681	-18.580	-18.840	-12.151	-22.848	-22.480	-24.299	-22.301	-23.055	-23.331	-22.365	-22.888	-18.767	-17.915	-17.578	-22.306	-19.377	-25.250	-15.063	-23.054	-23.422	-27.585	-27.812
ARL15	-24.826	-27.542	-19.158	-21.363	-32.627	-24.061	-19.180	-29.129	-28.726	-25.983	-29.250	-30.705	-25.460	-29.992	-27.026	-25.755	-19.781	-19.353	-16.603	-30.450	-20.455	-28.401	-28.231	-23.006	-27.567	-21.965	-25.161	-26.597	-22.283	-16.720	-16.106	-19.655	-45.296	-21.072	-20.349	-18.603	-19.459	-22.884	-23.244	-21.981	-15.457	-22.290	-24.342	-31.028	-22.479	-19.375	-21.935	-26.038	-25.717
ARL16	-22.292	-16.066	-16.436	-24.545	-16.901	-19.604	-30.174	-20.393	-13.278	-23.657	-26.815	-22.096	-27.748	-20.500	-4.405	-17.763	-18.562	-24.534	-24.380	-23.561	-15.598	-23.287	-23.256	-28.111	-19.440	-22.140	-12.990	-19.482	-23.494	-25.556	-3.954	-21.079	-5.358	-20.580	-17.403	-8.563	-11.482	-25.559	-18.723	-17.988	-19.007	-30.010	-29.276	-14.886	-22.799	-21.221	-19.745	-35.345	-4.384
ARMC1	-30.727	-32.895	-28.794	-35.345	-24.827	-31.893	-30.590	-26.010	-33.333	-27.005	-32.737	-25.377	-27.213	-31.836	-35.168	-30.735	-34.857	-31.220	-21.850	-27.946	-28.294	-32.585	-34.236	-29.438	-29.581	-31.923	-28.453	-28.178	-25.558	-39.294	-25.061	-27.595	-24.356	-36.510	-30.481	-31.888	-30.269	-36.811	-36.722	-32.685	-32.547	-24.883	-35.185	-28.598	-35.043	-23.799	-27.890	-29.098	-33.974
ARMC2	-17.871	-26.749	-14.526	-18.262	-27.764	-24.850	-15.593	-19.458	-20.496	-27.398	-7.782	-18.357	-21.075	-25.092	-18.918	-25.404	-18.867	-24.396	-13.590	-20.631	-26.190	-19.228	-20.509	-21.042	-17.524	-16.792	-25.216	-18.326	-22.774	-18.159	-20.621	-18.902	-25.342	-26.901	-27.926	-28.044	-21.157	-23.644	-19.440	-21.566	-26.465	-25.652	-20.456	-31.810	-15.854	-22.014	-16.799	-24.315	-14.583
ARMC3	-22.210	-27.480	-21.824	-30.203	-26.131	-21.979	-32.036	-27.409	-31.134	-27.073	-24.148	-31.557	-26.689	-29.706	-31.815	-25.957	-22.894	-24.683	-24.220	-27.954	-28.384	-25.349	-33.555	-30.065	-29.551	-28.094	-23.280	-26.706	-24.739	-18.556	-31.810	-25.711	-18.315	-24.904	-25.222	-27.115	-25.092	-27.299	-17.934	-25.778	-1.083	-23.622	-19.836	-16.465	-27.036	-23.568	-30.321	-26.118	-23.437
ARMC4	-16.322	-22.229	-15.551	-8.781	-17.529	-17.736	-22.096	-13.916	-25.379	-18.979	12.502	-22.556	-17.978	-26.213	-17.313	-24.434	-23.138	-13.186	-18.621	-23.859	-16.646	-23.188	-19.129	-20.959	-13.666	-15.642	-16.332	-20.752	-22.381	-17.766	-20.216	-24.376	-17.690	-18.080	-29.902	-30.025	-18.955	-21.872	-17.062	-26.068	-13.593	-15.163	-24.426	-17.295	-26.875	-24.076	-24.021	-26.553	-23.066
ARMC5	-5.520	-10.274	-10.267	-2.039	-11.932	-21.664	-11.263	13.247	-2.031	-14.227	-6.719	-6.719	-0.410	3.883	41.710	-7.032	-9.372	-18.305	-14.293	0.959	6.430	-12.078	-4.252	-17.874	-9.385	2.786	8.671	-11.124	-2.163	-25.491	-19.510	13.508	-25.688	-14.463	-1.583	-1.968	20.489	-6.901	2.281	21.433	-30.738	-26.362	-21.009	-24.541	-2.516	-25.082	31.839	14.212	-23.537
ARMC6	-4.226	-2.363	-6.479	-5.861	-2.187	-5.696	-4.579	-4.998	1.488	-12.148	-0.349	-8.022	-15.733	0.318	-2.229	-5.718	-14.863	-4.384	-4.526	-2.131	1.255	-2.305	-9.763	-9.571	-13.394	-9.763	4.104	-7.584	-8.682	-14.017	3.281	0.690	-10.926	-9.730	-1.308	-8.500	-9.548	-16.019	-0.217	-3.726	1.687	-6.112	-4.956	-13.862	-6.413	-13.248	-1.910	-12.986	-12.462
ARMC7	40.789	17.735	27.199	45.657	31.768	20.683	35.257	31.381	26.817	11.459	8.160	44.171	56.452	48.019	28.420	50.550	25.389	19.109	13.007	43.373	25.212	40.585	10.612	34.729	24.911	14.485	30.602	36.801	46.219	21.789	47.817	58.248	27.642	27.612	35.626	35.294	51.589	48.595	24.823	22.248	29.346	16.332	32.828	24.997	60.597	30.921	46.036	29.521	10.910
ARMC8	-32.987	-24.232	-26.534	-18.686	-17.552	-25.845	-25.374	-26.316	-30.687	-21.339	-23.320	-14.947	-28.022	-27.623	-24.681	-20.325	-35.718	-31.872	-30.499	-27.026	-31.762	-24.194	-27.603	-21.356	-26.057	-24.861	-30.618	-22.157	-26.304	-24.187	-25.511	-25.493	-26.153	-25.285	-22.782	-29.185	-24.336	-27.040	-21.435	-28.173	-23.251	-22.808	-24.777	-18.486	-21.490	-31.862	-28.004	-31.464	-33.263
ARMC9	-14.752	-12.536	-22.362	-28.557	-25.352	-14.754	-10.724	-23.644	-24.650	-13.743	-22.344	-22.069	-20.201	-18.095	-22.514	-19.489	-19.183	-23.174	-8.616	-23.291	-24.293	-12.146	-21.241	-20.163	-25.356	-24.357	-28.480	-20.357	-28.493	-18.562	-30.832	-29.505	-26.222	-21.580	-19.017	-16.400	-16.380	-23.170	-21.495	-23.100	-21.802	-19.106	-18.489	-22.697	-18.841	-23.506	-7.240	-27.587	-12.911
ARMC10	-9.803	-8.227	-10.662	-12.941	-24.477	-16.001	-10.414	-18.630	-21.359	-17.987	4.806	-19.449	-16.311	-15.687	-10.374	-12.620	-7.128	-11.383	-9.389	-19.691	-5.223	-8.857	-11.318	-14.467	-9.156	-21.111	-12.509	-20.214	-23.369	-8.351	-21.210	-12.504	-11.881	-14.109	-12.560	-17.542	-6.418	-7.859	-9.054	-8.327	-19.276	-15.873	-4.133	-10.686	-21.046	-20.461	-19.649	-8.854	-5.111
ARMC12	-26.273	-16.896	-24.573	-22.044	-20.097	-12.770	-23.814	-16.646	-17.941	-21.066	-13.061	-22.764	-19.731	-16.823	-15.827	-25.207	-22.329	-15.182	-16.108	-23.569	-17.920	-18.010	-20.016	-14.516	-22.874	-16.313	-12.124	-20.300	0.445	-17.726	-22.129	-15.765	-16.956	-20.842	-20.497	-15.017	-10.929	-25.378	-17.378	-19.189	-30.233	-16.247	-21.325	-14.680	-14.246	-24.729	-22.067	-26.917	-16.972
ARMS2	-19.487	-25.482	-29.420	-28.780	-27.699	-18.664	-22.154	-22.961	-26.655	-21.676	-27.791	-21.973	-17.914	-20.120	-23.394	-22.959	-27.106	-24.268	-14.743	-26.922	-24.514	-19.364	-24.419	-18.930	-21.884	-22.022	-24.265	-20.024	-27.159	-25.738	-20.421	-28.201	-24.390	-31.683	-29.661	-24.240	-32.352	-27.587	-29.327	-27.117	-30.677	-31.093	-26.805	-24.916	-26.953	-31.614	-29.689	-24.915	-26.358
ARNT	-22.611	-21.045	-4.572	-28.685	-8.426	0.238	-22.821	-17.734	-22.359	1.970	-21.325	-39.564	-19.012	-11.588	-31.399	-29.646	-25.518	16.790	-33.624	-15.966	-15.839	3.583	-35.433	-17.987	-18.562	-8.750	-29.596	-27.778	-38.765	-8.296	-27.216	-23.465	-38.570	-48.828	-16.225	-31.496	-35.799	-34.686	-19.537	-41.592	-24.406	-5.804	-20.982	-19.792	-35.280	-4.756	-23.314	-38.635	-3.961
ARNT2	-19.138	-30.386	-20.715	-27.105	-27.964	-14.167	-28.120	-24.376	-24.210	-17.454	-27.841	-22.968	-24.739	-14.384	-18.092	-35.963	-18.697	-18.180	-24.260	-26.222	-23.616	-23.651	-18.591	-27.209	-26.809	-27.022	-27.021	-21.155	-28.698	-28.716	-30.084	-33.582	-25.250	-25.503	-29.124	-26.316	-16.752	-15.852	-29.359	-29.473	-27.199	-25.265	-24.066	-29.604	-26.310	-26.884	-23.074	-21.247	-25.766
ARNTL	-17.209	-16.589	-22.100	-13.229	-15.738	-4.060	-10.937	-18.730	-8.386	-23.196	-12.534	-19.328	-15.761	-14.756	-16.980	-5.606	-13.111	-17.835	-15.966	-4.813	-8.803	-3.374	-9.998	15.174	-8.119	-4.205	-10.119	-12.560	-16.553	-13.157	-18.806	-21.490	-24.013	-22.908	-26.668	-14.983	-15.603	-21.114	-13.284	-21.401	-29.232	-14.576	-21.816	-19.436	-15.206	-13.730	-15.421	-20.432	-14.780
ARNTL2	-19.890	-15.717	-7.889	-0.558	-29.169	-0.509	-22.123	-14.746	-16.336	-11.498	-21.228	-4.226	-13.248	-25.895	-14.411	-20.404	-24.306	-22.375	-13.817	-9.085	-22.140	-21.792	-12.390	3.796	-13.133	-21.306	9.956	-20.279	-19.542	-20.636	-15.643	-19.618	-26.873	-20.414	-21.269	-15.545	-27.383	-11.477	-12.725	-14.246	-15.732	-8.926	-20.151	29.311	-21.599	-23.719	-11.049	-24.840	-19.806
ARPC1A	-15.404	-17.612	-15.723	-18.646	-15.581	-20.468	-17.630	-18.104	-20.797	-15.368	-17.258	-15.091	-12.780	-16.481	-20.042	-14.548	-17.338	-18.062	-21.012	-11.768	-14.204	-13.155	-13.355	-9.750	-13.065	1.762	-14.813	-16.738	-24.488	-21.367	-13.131	-16.185	-8.430	-19.416	-19.281	-19.986	-21.349	-27.034	-19.128	-18.688	-17.648	-24.845	-16.054	-26.987	-20.436	-12.710	-15.259	-17.851	-14.955
ARPC1B	-29.335	-25.746	-32.534	-19.587	-21.354	-26.982	-26.268	-35.552	-31.442	-24.170	-22.835	-24.329	-22.049	-31.882	-27.122	-23.176	-20.048	-28.063	-23.960	-23.942	-17.316	-33.333	-21.685	-27.339	-23.987	-15.318	-31.057	-21.737	-31.483	-22.172	-21.621	-21.076	-25.654	-28.960	-25.029	-22.417	-15.600	-22.787	-27.770	-25.751	-22.848	-20.239	-24.434	-32.783	-18.609	-26.289	-22.632	-25.264	-26.340
ARPC2	-8.555	-1.664	-8.766	15.338	-4.032	-6.828	7.700	-11.032	-2.769	2.825	-20.773	13.755	-1.138	2.890	4.948	-0.629	1.871	-10.417	1.996	-3.204	2.837	-1.566	4.535	9.570	5.586	9.918	1.159	4.506	5.956	-8.620	1.477	-3.948	-16.109	-0.587	5.479	-5.729	-13.363	1.580	10.572	2.524	-3.004	-8.496	-4.292	3.571	3.281	5.041	2.865	-0.096	-16.399
ARPC3	-3.577	2.355	-0.858	21.203	7.606	-3.197	14.821	1.700	2.980	0.445	-9.612	8.784	15.728	9.122	7.403	13.443	-3.197	5.810	15.032	-1.496	23.025	14.120	13.847	13.983	-2.107	15.503	6.944	14.485	5.430	7.822	12.315	3.977	0.925	6.463	17.833	-0.907	-11.361	5.446	15.313	22.966	2.682	6.216	-2.483	8.691	14.166	-7.341	21.735	30.000	-8.832
ARPC4	1.454	4.476	-5.463	6.747	-0.055	4.006	5.633	0.349	-0.710	-0.391	-3.655	2.193	1.785	7.384	6.810	2.330	-3.204	-3.886	6.233	-3.332	-1.417	2.707	5.586	7.310	0.848	6.793	3.251	3.922	4.837	4.535	0.153	-1.794	-5.305	4.219	7.137	-0.006	-7.324	0.120	-0.227	6.366	3.005	6.928	-4.762	6.963	3.642	-3.220	4.613	4.689	-12.943
ARPC5	-19.920	-18.168	-11.519	-13.008	-9.361	-19.512	-13.566	-22.506	-19.663	-28.180	-22.748	-15.718	-14.173	-16.866	-16.537	8.248	3.033	-16.283	-23.524	-16.647	-13.416	-26.870	-11.693	-15.584	-12.672	-16.135	-16.322	-19.712	-12.393	6.665	-8.911	-8.948	-16.394	-17.452	-19.110	-14.761	-20.058	-10.503	-6.906	-1.196	-7.324	-12.829	-9.922	-13.587	-22.430	-4.526	-8.724	10.930	-3.433
ARPC5L	-17.492	-23.771	-20.343	-10.249	-18.487	-20.505	-22.098	-15.290	-22.758	-27.170	-19.723	-25.203	-25.068	-16.617	-27.053	-17.535	-23.915	-23.638	-15.691	-28.258	-21.723	-18.237	-19.786	-21.030	-19.099	-19.701	-17.405	-16.997	-19.417	-18.744	-4.663	-16.548	-15.419	-23.570	-17.227	-19.838	-22.941	-22.433	-20.483	-25.172	-16.551	-29.836	-8.102	-16.998	-19.779	-17.695	-19.636	-24.430	-17.491
ARPP19	3.710	-21.559	-17.451	-15.082	-14.077	-16.737	-18.544	-6.413	-9.669	-18.357	-22.270	-8.504	-5.577	-13.074	-15.826	3.281	-4.507	-7.495	-17.631	-15.314	-11.808	-12.578	-12.031	-2.778	-21.431	-17.387	-12.553	-14.913	-18.582	-12.866	-8.766	-15.667	-13.824	-17.736	-12.429	-16.834	-13.720	-11.768	-6.920	-15.040	-24.269	-11.417	-9.875	-20.313	-24.372	-11.055	-7.907	-25.480	-18.800
ARPP21	-29.425	-26.184	-25.430	-29.500	-27.870	-27.988	-25.646	-24.882	-27.942	-21.096	-27.120	-29.261	-30.294	-23.999	-28.495	-26.163	-28.331	-29.542	-23.657	-27.514	-23.412	-25.566	-24.561	-27.229	-34.775	-24.822	-27.702	-24.850	-30.894	-25.760	-26.851	-28.938	-27.646	-22.237	-22.284	-25.940	-27.138	-28.208	-25.934	-35.168	-28.789	-24.990	-29.672	-25.299	-26.605	-26.310	-29.404	-25.930	-25.613
ARRB1	-10.076	-0.277	-9.843	-9.029	-6.283	7.064	0.013	-11.544	-7.486	-11.011	7.959	1.546	-6.443	1.267	-5.352	-6.665	-11.257	0.635	-1.549	2.281	-7.889	11.129	-3.004	-6.469	-9.793	5.399	-2.825	0.510	-8.308	2.682	-8.981	-12.659	-7.296	-2.022	13.824	1.395	-11.724	-13.578	-8.026	-5.904	-2.918	-8.952	-9.698	8.577	-7.980	-9.722	-6.789	-15.448	-14.109
ARRB2	-19.023	-22.593	-25.175	-17.196	-26.196	-28.834	-18.803	-27.353	-21.449	-20.730	-19.096	-20.617	-27.781	-20.682	-29.637	-27.591	-23.078	-31.126	-22.489	-18.928	-29.274	-27.193	-20.324	-28.370	-23.864	-27.756	-28.249	-24.353	-20.551	-22.146	-24.559	-17.757	-22.818	-25.685	-24.834	-16.556	-15.726	-26.184	-16.132	-19.836	-15.981	-26.757	-24.899	-15.469	-19.618	-19.685	-22.986	-20.411	-24.041
ARRDC1	-15.280	-11.990	-13.336	-21.024	-8.176	-18.966	-20.409	-23.878	-15.964	-28.451	-23.470	-18.438	-22.124	-17.824	-23.419	-23.529	-21.592	-8.955	-10.301	-12.972	-29.692	-17.194	-14.705	-19.379	-11.334	-13.436	-19.111	-13.898	-12.166	-5.481	-14.794	-23.219	-15.728	-13.206	-21.289	-18.811	-11.049	-12.625	-17.410	-18.305	-10.204	-7.703	-24.877	-10.561	-15.712	-9.226	-13.384	-5.718	-7.085
ARRDC2	-20.140	-4.630	-5.190	-11.980	-19.128	-21.158	-18.548	-14.461	-16.070	-16.299	-9.578	-18.910	-25.792	-11.902	-18.458	-7.208	-18.866	-11.323	-8.156	-12.599	-21.824	-11.537	-12.913	-18.069	-16.796	-15.402	-9.730	-16.967	-13.798	-15.182	-18.536	-15.401	-11.774	-17.403	-10.629	-12.048	-3.397	-14.945	-12.597	-18.680	-9.047	-19.932	-10.647	-6.670	-18.038	-8.504	-12.216	-20.438	-17.530
ARRDC3	-37.701	-30.167	-26.169	-23.969	-45.906	-24.715	-25.432	-32.312	-21.823	-23.165	-36.433	-35.589	-45.906	-29.783	-34.870	-29.843	-28.351	-22.655	-18.333	-9.726	-45.906	-26.423	-35.778	-25.022	-32.011	-37.538	-34.724	-30.816	-39.471	-21.718	-18.681	-27.962	-28.208	-22.773	-19.971	-11.990	-15.453	-24.667	-21.882	-39.759	-39.211	-44.334	-21.951	-22.792	-22.413	-30.436	-33.007	-29.947	-29.024
ARRDC4	-16.650	-34.635	-22.713	-30.647	-29.735	-23.249	-33.686	-23.159	-21.277	-29.404	-29.019	-25.783	-25.618	-16.883	-23.169	-29.538	-23.723	-19.863	-15.864	-25.180	-24.935	-24.017	-28.345	-34.583	-33.996	-26.943	-29.157	-19.897	-25.033	-29.769	-16.635	-20.419	-26.891	-28.696	-30.955	-13.476	-28.349	-21.231	-29.216	-23.503	-28.471	-23.510	-33.201	-32.329	-25.138	-23.782	-18.731	-21.285	-33.676
ARRDC5	-24.824	-28.201	-21.013	-10.067	-18.503	-20.424	-23.807	-16.654	-10.908	-10.835	-21.885	-21.919	-24.232	-15.259	-23.410	-18.713	-13.946	-13.267	-15.616	-15.863	-14.287	-24.574	-15.231	-19.050	-12.478	-20.558	-20.577	-18.665	-18.583	-18.955	-9.750	-14.915	-11.744	-21.942	-20.734	-18.291	-14.186	-15.642	-15.048	-19.912	-18.253	-26.897	-23.193	-20.917	-21.863	-16.397	-14.233	-7.458	-18.636
ARSA	-13.610	-20.605	9.629	-12.445	-11.758	-2.668	-1.167	-14.875	-4.553	-6.920	-15.221	-9.441	3.196	-5.571	-10.093	-5.600	2.993	-9.340	0.680	2.156	-17.708	-13.265	-11.776	-13.255	-8.196	-4.579	-7.001	-8.709	-18.881	-11.965	-9.019	-4.572	-9.888	-17.631	-21.405	-1.961	-3.556	-13.835	0.098	1.066	-11.355	7.856	-18.397	-9.268	-19.695	-10.548	7.205	-2.563	-7.954
ARSB	-4.869	-15.870	-13.781	-17.931	-18.445	-8.948	-12.057	-19.280	-14.658	-16.136	-11.369	-15.628	-20.017	-18.018	-16.239	-14.354	-12.798	-10.966	-8.516	-11.573	-9.330	-9.069	-18.241	-19.382	-15.434	-15.733	-15.233	-10.057	-18.025	-9.320	-15.663	-14.420	-16.533	-14.436	-13.471	-10.041	-14.824	-1.279	-10.623	-16.063	-14.570	-12.990	-10.448	-14.658	-14.811	-13.795	-7.937	-15.465	-17.097
ARSG	-31.163	-27.559	-25.220	-27.702	-36.560	-39.211	-28.384	-34.035	-31.586	-35.607	-33.286	-28.799	-41.592	-34.647	-21.798	-40.880	-37.927	-32.364	-38.635	-36.925	-35.233	-28.598	-34.026	-37.835	-35.043	-33.887	-37.334	-28.336	-41.592	-42.026	-38.172	-31.077	-30.408	-42.542	-40.880	-33.065	-36.383	-29.297	-47.650	-37.454	-33.616	-31.407	-36.868	-34.448	-30.863	-37.334	-32.493	-30.996	-32.177
ARSI	-6.585	-10.034	-15.309	-18.810	-24.777	15.313	-16.654	-14.544	-12.168	-22.117	-13.010	-31.776	-19.168	-8.275	-17.885	-0.267	-14.391	-18.844	-22.203	-18.773	-15.297	-12.862	-13.425	-20.860	-9.127	-15.504	-15.640	-5.520	-18.262	-10.370	-10.542	-13.206	-12.109	-13.023	-13.789	-12.195	-12.146	-12.536	-16.380	-8.375	-20.424	-14.761	-2.653	-11.761	-14.281	-9.249	-10.794	-16.222	-16.214
ARSJ	-25.530	-24.286	-20.840	-20.441	-22.331	-24.862	-25.960	-23.125	-26.280	-18.992	-22.716	-20.598	-22.282	-32.751	-26.135	-23.596	-23.280	-28.427	-22.179	-24.880	-22.557	-24.164	-23.774	-22.642	-17.670	-25.560	-25.339	-25.378	-29.014	-24.865	-13.295	-23.755	-29.675	-29.386	-25.885	-32.106	-33.139	-24.775	-29.818	-30.044	-25.651	-29.397	-21.938	-27.529	-27.576	-16.826	-29.621	-27.278	-28.517
ARSK	-15.875	-9.564	-13.635	-13.388	-15.049	-13.118	-9.393	-18.875	-13.382	-13.003	-14.559	-17.184	-9.773	-14.194	-13.291	-3.556	-4.712	-10.479	-15.516	-4.912	-11.471	-12.107	-15.939	-3.677	-7.051	-6.935	-14.440	-12.323	-12.853	-16.111	-13.159	-11.803	-16.338	-14.738	-16.395	-16.017	-15.480	-11.460	-9.236	-21.795	-9.730	-11.263	-17.225	-19.717	-9.134	-16.006	-10.014	-17.400	-17.210
ART1	-16.766	-9.201	-15.858	-21.519	-23.448	-4.643	-19.054	-17.006	-17.992	-9.292	-22.668	-16.644	-10.982	-23.460	-25.537	-23.798	-7.355	-24.678	-18.218	-22.143	-24.083	-4.762	-18.673	-20.760	-16.632	-15.758	-13.456	-22.291	-18.345	-24.750	-10.817	-13.171	-21.474	-31.292	-25.352	-27.265	-28.053	-22.355	-12.243	-31.224	-21.411	-19.026	-32.069	-22.493	-18.403	-26.039	-22.119	-17.362	-23.944
ART3	-21.490	-22.686	-15.697	-17.374	-18.235	-25.267	-19.727	-9.806	-24.548	-26.716	-19.040	-15.670	-19.078	-17.181	-24.636	-21.099	-15.765	-17.097	-15.746	-21.824	-17.130	-16.857	-22.581	-18.530	-21.623	-17.754	-14.548	-20.093	-22.125	-14.495	-19.896	-15.275	-23.877	-25.651	-12.825	-21.869	-18.123	-22.324	-6.858	-25.082	-19.323	-12.080	-14.276	-23.757	-18.613	-15.712	-21.314	-23.261	-22.354
ART4	-13.712	-16.582	-19.751	-18.445	-21.426	-15.111	-8.402	-19.866	-17.543	-18.256	-18.649	-20.256	-8.512	-19.795	-17.030	-17.154	-17.579	-14.804	-17.081	-3.726	-15.712	-18.214	-19.021	6.944	-18.026	-13.437	-21.635	-20.919	-20.101	-26.821	-14.476	-19.400	-22.373	-24.252	-11.954	-20.768	-25.704	-25.486	-13.327	-25.033	-19.859	-17.009	-19.824	-23.637	-32.133	-16.555	-13.090	-24.800	-19.017
ART5	-21.476	-16.705	-23.286	-28.918	-27.833	-18.210	-18.022	-17.494	-19.533	-14.743	-18.887	-25.328	-23.147	-19.054	-19.168	-24.735	-21.047	-27.342	-24.542	-25.440	-23.072	-1.435	-21.801	-21.190	-20.325	-24.153	-20.197	-23.692	-26.675	-22.373	-23.972	-19.907	-22.483	-26.072	-27.019	-28.287	-25.294	-26.295	-18.136	-30.768	-23.368	-19.118	-25.305	-23.768	-18.449	-29.090	-24.830	-24.982	-18.621
ARTN	-19.723	-24.035	-22.483	-24.591	-14.440	-25.066	-14.455	-23.617	-24.173	-17.402	-21.258	-13.817	-13.812	-18.409	-17.549	-19.468	-21.728	-19.682	-12.085	-16.206	-10.348	-20.239	-22.935	-14.027	-19.868	-24.316	-28.016	-23.143	-13.186	-18.884	-17.451	-21.024	-18.363	-21.700	-9.619	-15.060	-12.603	-15.960	-12.777	-19.519	-25.165	-30.629	-21.069	-15.914	-19.546	-16.236	-10.345	-25.873	-16.884
ARV1	-11.323	-13.169	-4.706	-13.841	-12.698	-17.874	-18.060	-18.569	-18.950	-17.198	-23.421	-16.840	-3.463	-22.808	-22.383	-15.281	-5.788	-11.774	-15.519	-8.716	-15.202	-20.699	-13.884	-16.926	-3.279	-12.078	-23.478	-14.661	-10.591	-8.500	-15.387	-10.267	-11.929	-16.977	-22.339	-22.127	-14.293	-12.516	-19.480	-9.142	-8.300	-9.656	-12.672	-13.533	-10.001	-13.081	-16.113	-13.521	6.861
ARVCF	-20.016	-26.253	-20.373	-16.026	-25.255	-22.985	-11.721	-13.399	-12.015	-20.436	11.702	-28.423	-16.767	-14.627	-14.006	-19.175	-11.843	-23.107	-17.384	-14.489	-29.063	-10.917	-18.970	-13.235	-23.866	-18.747	-10.479	-15.409	-9.906	-17.907	-14.348	-22.299	-16.834	-20.155	-14.518	-18.476	-18.370	-22.300	-15.153	-20.197	-19.818	-16.744	-30.047	-19.076	-15.680	-19.446	-7.143	-20.165	-23.846
AS3MT	-24.694	-26.376	-20.353	-19.261	-24.269	-20.512	-21.996	-24.123	-26.897	-25.730	-27.998	-26.280	-22.208	-22.172	-25.874	-22.326	-20.512	-22.433	-21.787	-21.282	-22.828	-19.805	-30.333	-26.087	-19.001	-22.672	-26.018	-22.758	-21.140	-20.702	-27.249	-26.875	-24.625	-24.180	-24.512	-24.139	-22.751	-20.817	-22.031	-27.135	-22.026	-15.548	-25.025	-25.071	-18.865	-21.742	-23.433	-25.482	-24.264
ASAH1	-19.725	-20.719	-20.022	-19.217	-13.878	-26.639	-24.567	-26.561	-26.209	-15.891	-18.836	-28.206	-21.996	-22.984	-26.766	-27.225	-15.882	-22.079	-23.500	-17.573	-19.249	-20.586	-16.632	-27.576	-17.953	-20.719	-21.006	-31.155	-20.220	-24.959	-16.782	-12.171	-21.000	-21.774	-24.246	-20.999	-20.096	-17.916	-13.336	-13.771	-17.226	-14.234	-17.842	-17.988	-22.425	-19.827	-18.107	-17.915	-8.658
ASAH2	-23.477	-19.781	-28.506	-17.753	-14.701	-21.884	-18.930	-20.061	-16.322	-18.287	-19.138	-20.734	-18.014	-19.731	-16.465	-14.913	-20.782	-21.775	-21.919	-19.744	-19.170	-16.637	-13.627	-18.966	-20.584	-17.309	-13.482	-16.665	-12.705	-13.694	-18.971	-19.684	-22.615	-19.504	-13.523	-16.822	-17.302	-17.360	-17.148	-20.761	-19.894	-18.295	-18.531	-19.186	-14.117	-19.698	-15.652	-19.932	-20.958
ASAH2B	-1.846	-4.039	-3.817	-2.668	-3.227	-7.171	1.871	-2.405	-3.505	-0.840	-1.352	-2.578	-0.907	-0.849	-6.272	0.272	5.303	0.454	1.796	-3.303	-6.958	-4.093	0.318	1.383	0.002	1.773	0.284	-2.644	-3.311	-2.857	-9.656	-4.943	-3.264	-1.646	2.319	-1.196	-2.320	-5.645	-5.010	-6.096	-2.429	0.109	-8.697	-3.704	-5.166	-7.208	-1.316	-8.315	-9.554
ASAP1	-25.518	-33.624	-21.276	-53.148	-35.265	-31.469	-36.636	-18.863	-30.050	-29.703	-28.232	-24.897	-28.557	-25.772	-13.340	-23.208	-25.309	-19.365	-24.234	-27.188	-25.106	-22.394	-18.923	-27.477	-28.977	-28.000	-29.508	-17.851	-31.317	-39.847	-22.495	-26.564	-32.923	-26.715	-20.462	-27.936	-12.715	-27.850	-35.074	-34.686	-14.173	-18.418	-29.211	-18.274	-32.306	-20.169	-10.700	-12.654	-25.125
ASAP2	-31.790	-35.623	-36.190	-33.555	-25.550	-40.189	-32.306	-34.461	-32.487	-25.111	-23.934	-34.356	-30.974	-25.987	-23.751	-31.122	-28.675	-30.471	-26.086	-20.289	-30.103	-36.433	-31.330	-29.658	-24.559	-39.211	-38.508	-21.904	-21.066	-27.495	-34.268	-27.666	-20.302	-25.307	-17.789	-14.452	-23.122	-27.469	-25.552	-22.576	-21.645	-16.586	-22.050	-20.545	-19.126	-29.139	-20.231	-23.782	-24.706
ASAP3	-22.289	-22.501	-15.864	-21.534	-19.934	-17.017	-16.160	-23.254	-26.520	-12.102	-12.462	-20.255	-23.968	-20.505	-14.573	-14.933	-20.607	-16.279	-20.468	-15.803	-16.129	-22.277	-21.592	-26.253	-17.371	-23.768	-17.863	-26.257	-24.662	-10.295	-16.026	-24.916	-22.470	-20.883	-17.206	-19.122	-14.114	-16.705	-5.639	-16.092	-28.107	-33.430	-19.857	-19.133	-10.500	-10.169	-13.049	-25.377	-23.641
ASB1	-28.026	-36.485	-25.424	-31.020	-27.855	-28.629	-20.569	-40.880	-24.160	-18.735	-36.560	-16.710	-30.989	-39.211	-27.570	-32.382	-37.292	-27.651	-27.383	-38.765	-34.928	-26.965	-27.644	-37.454	-29.893	-33.464	-24.112	-27.748	-27.683	-27.186	-26.704	-23.199	-20.973	-22.286	-15.708	-21.843	-20.817	-13.133	-20.091	-19.564	-30.053	-24.664	-19.878	-18.540	-11.599	-25.743	-23.715	-8.461	-21.683
ASB2	-25.476	-20.917	-30.547	-30.544	-32.468	-28.557	-27.972	-30.639	-33.080	-22.621	-34.006	-26.708	-27.168	-36.058	-20.434	-31.356	-29.146	-24.679	-28.530	-34.647	-31.097	-28.838	-23.534	-31.712	-28.675	-28.694	-33.765	-12.777	-31.262	-24.255	-25.444	-27.865	-18.132	-33.878	-22.984	-37.334	-25.447	-27.084	-26.653	-28.787	-35.760	-30.149	-29.318	-32.074	-36.610	-28.323	-22.208	-28.935	-26.960
ASB4	-11.819	-3.810	-12.013	-2.842	-3.873	-13.540	-9.081	-12.671	-7.774	-5.016	7.871	-3.249	-4.252	3.826	-13.408	-17.504	-4.956	-1.716	13.935	-2.483	12.294	-2.627	5.956	-5.965	-10.433	1.661	-3.397	-3.894	-3.775	7.700	-7.194	-5.826	-2.644	2.106	12.776	2.966	-3.420	3.224	-20.732	-13.401	-5.035	-10.694	1.934	6.119	-7.481	-6.615	1.089	-14.354	-16.362
ASB5	-30.433	-29.213	-29.632	-23.514	-25.152	-24.562	-21.991	-27.151	-26.208	-27.463	-24.730	-13.531	-23.642	-28.598	-28.172	-23.958	-17.306	-29.675	-25.015	-20.024	-28.120	-26.761	-26.991	-26.571	-25.540	-25.211	-37.454	-29.058	-27.069	-26.262	-29.727	-36.212	-27.341	-26.473	-27.176	-31.669	-27.742	-26.009	-30.346	-29.470	-31.283	-27.456	-29.351	-24.979	-26.238	-28.201	-21.162	-28.078	-28.829
ASB6	-12.858	-12.677	-4.700	-11.425	-6.277	-14.314	-13.353	-7.265	-3.789	-10.948	-9.820	-19.340	-7.301	-7.829	-8.933	-13.926	-18.616	5.731	11.109	-5.230	-9.131	-9.134	-15.233	-3.684	-5.469	-27.994	-12.976	-6.153	-8.156	1.466	-12.352	-11.058	-15.467	-19.392	-7.162	-13.144	-6.764	-12.868	-4.073	-8.099	-16.174	-14.035	-14.585	-13.212	-14.003	-18.039	-9.359	-20.106	-10.076
ASB7	-7.535	-19.514	-17.085	-8.631	-21.500	-14.234	-21.084	-21.734	-21.043	-4.956	-23.080	-24.397	-17.757	-9.375	-25.812	-23.572	-1.186	-6.195	-17.270	-18.105	-25.727	-21.902	-17.403	-19.236	-22.608	-33.730	-18.506	-20.571	-9.156	-6.474	-4.694	-13.484	-18.292	-25.782	-23.073	-20.241	-22.980	-7.588	-15.648	-20.103	-0.849	-17.269	-13.250	-22.343	-31.571	-6.163	-11.552	3.020	-20.488
ASB8	-19.616	-7.558	-18.489	-11.937	-16.244	-14.621	-17.918	-16.341	-20.848	-10.697	-3.103	-13.659	-6.910	-18.499	-16.652	-7.864	-15.037	-9.820	-19.796	-8.662	-8.038	-16.719	-22.011	-10.620	-14.476	-12.967	-16.066	-13.246	-19.235	-4.719	-17.333	-11.094	-29.669	-10.402	-11.345	-16.468	-23.109	-7.286	-14.651	-14.089	-18.060	-19.639	-9.924	-17.877	-15.819	-24.441	-18.012	-16.158	-18.075
ASB10	-13.471	-18.103	-25.268	-24.618	-23.072	-18.447	-13.562	-29.520	-23.909	-21.736	-20.734	-26.908	-25.863	-23.670	-17.013	-22.216	-20.557	-16.887	-17.872	-29.723	-14.858	-15.046	-22.314	-19.274	-13.363	-22.482	-25.059	-24.109	-27.520	-19.825	-17.248	-18.764	-21.391	-17.431	-24.593	-24.650	-22.206	-23.616	-26.739	-21.978	-19.550	-10.320	-24.076	-14.578	-18.778	-32.079	-29.169	3.710	-9.496
ASB13	-21.804	-31.283	-30.636	-33.028	-27.954	-23.808	-30.284	-32.461	-32.027	-26.804	-25.031	-26.751	-24.139	-28.799	-25.358	-32.758	-26.546	-28.336	-35.248	-28.517	-30.687	-22.947	-30.782	-31.605	-30.989	-32.764	-22.464	-33.050	-29.548	-33.472	-23.711	-30.331	-23.291	-34.026	-36.953	-25.518	-30.985	-33.087	-34.597	-30.474	-36.308	-26.877	-30.242	-26.297	-30.764	-34.096	-34.461	-29.070	-34.940
ASB14	-21.229	-24.214	-20.394	-23.124	-23.708	-10.644	-24.396	-20.142	-22.242	-33.072	-29.284	-32.882	-27.206	-25.910	-12.028	-27.139	-25.049	-26.557	-28.958	-25.162	-29.388	-21.375	-21.079	-26.672	-29.154	-23.587	-26.719	-23.535	-22.839	-15.196	-27.443	-27.477	-30.386	-31.862	-19.953	-36.925	-27.819	-24.573	-24.679	-31.237	-25.118	-25.231	-20.856	-16.786	-17.739	-26.716	-25.733	-28.848	-25.596
ASB15	-33.659	-24.604	-28.105	-16.149	-25.919	-32.352	-24.876	-32.950	-26.899	-21.454	-18.998	-11.575	-28.668	-23.397	-24.056	-26.639	-17.963	-22.752	-27.243	-23.097	-18.576	-28.306	-24.521	-21.608	-23.681	-23.465	-22.799	-24.046	-20.032	-28.904	-23.618	-25.774	-26.824	-18.479	-25.216	-20.133	-23.764	-25.009	-24.704	-24.759	-28.515	-27.577	-25.351	-15.353	-20.006	-19.479	-24.870	-25.545	-29.026
ASB16	-5.016	8.784	22.441	-9.548	-4.437	-1.646	-17.618	-9.919	-6.123	-6.479	-16.643	-28.143	-9.173	-8.239	-8.437	-9.989	-23.181	3.629	-10.021	-8.259	-15.777	4.761	-4.266	-6.479	-8.231	-9.490	-9.389	-3.655	-20.471	-17.937	-16.438	-18.062	-0.792	-7.291	-17.763	-10.223	-4.245	-12.543	-7.138	-6.505	-6.090	-6.449	-9.026	-12.754	-12.504	-16.228	-11.980	-3.577	-16.467
ASB17	-27.778	-18.895	-18.437	-12.156	-18.491	-30.680	-17.177	-20.887	-24.038	-15.857	-4.844	-16.868	-26.653	-19.328	-19.187	-18.884	-21.738	-15.314	-14.200	-14.270	-16.740	-24.077	-20.968	-16.962	-20.629	-22.731	-17.652	-22.577	-26.009	-16.364	-13.724	-23.821	-24.037	-26.395	-16.417	-23.673	-19.443	-28.008	-19.986	-23.500	-17.269	-24.009	-24.963	-21.798	-20.132	-14.619	-24.138	-24.679	-8.840
ASB18	-14.636	-18.578	-26.401	-26.794	-30.601	-25.034	-20.135	-28.186	-18.513	-21.034	-25.521	-19.833	-35.589	-18.503	-25.378	-22.008	-29.154	-26.731	-15.158	-25.471	-28.938	-24.281	-22.488	-31.326	-24.268	-22.772	-23.433	-24.203	-20.731	-16.963	-31.688	-23.507	-23.658	-21.858	-15.626	-21.648	-17.078	-25.072	-30.307	-18.676	-20.137	-27.150	-24.995	-20.176	-15.124	-19.353	-13.293	-20.855	-15.596
ASCC1	-16.936	-12.230	-17.656	-6.205	-10.429	-15.175	-5.088	-14.223	-17.795	-18.392	-14.606	-9.548	-8.480	-16.395	-16.823	-12.894	-2.131	-12.385	-16.073	-10.817	-11.066	-13.284	-15.182	-18.361	-14.089	-20.501	-17.608	-12.585	-14.585	-11.028	-22.909	-18.217	-18.443	-16.865	-16.450	-17.670	-16.588	-6.101	-12.210	-13.543	-21.100	-26.971	-4.688	-19.483	-10.945	-19.983	-15.929	-25.162	-18.400
ASCC2	-20.785	-24.958	-28.139	-18.758	-25.695	-16.901	-21.917	-24.319	-21.191	-22.585	-22.980	-28.438	-23.783	-20.674	-14.487	-16.478	-29.815	-30.038	-30.947	-18.572	-25.774	-22.036	-27.276	-20.444	-28.277	-26.796	-22.003	-32.011	-21.836	-26.454	-30.297	-22.642	-23.156	-28.706	-25.515	-24.159	-23.292	-31.474	-25.178	-25.835	-29.213	-30.210	-29.535	-24.216	-24.319	-39.664	-19.259	-33.757	-27.103
ASCC3	-12.764	-5.976	-13.010	-0.480	-1.148	-15.931	5.524	-9.123	-9.249	-6.330	-8.131	-9.184	-9.274	-9.957	12.629	10.439	30.672	-11.904	8.634	8.397	4.147	-11.383	-9.656	0.056	24.351	-0.267	-3.477	-12.042	-1.158	-2.715	-6.739	1.183	-9.759	-6.704	-1.130	-9.702	-2.594	4.036	-3.633	-5.136	5.059	-13.645	-7.760	-2.887	-12.916	16.790	-4.126	-12.641	-4.850
ASCL1	-17.541	-19.101	-23.726	-26.053	-20.813	-16.906	-27.434	-20.630	-25.543	-27.572	-19.065	-24.984	-15.732	-15.697	-20.843	-23.165	-21.257	-24.929	-21.795	-27.120	-23.387	-15.414	-19.350	-25.141	-30.520	-16.230	-19.162	-19.913	-15.140	-25.371	-27.350	-23.336	-20.934	-10.289	-20.813	-32.282	-16.931	-20.525	-17.519	-22.985	-21.308	-30.547	-15.877	-15.321	-21.836	-23.909	-11.929	-22.880	-14.516
ASCL2	-22.147	-21.705	-21.886	-35.380	-25.339	-20.105	-17.441	-23.242	-17.849	-29.609	-22.810	-27.774	-26.773	-24.023	-27.837	-30.643	-23.234	-28.355	-19.893	-33.512	-31.304	-29.422	-29.692	-27.694	-20.949	-21.959	-20.698	-27.711	-27.463	-26.497	-29.584	-24.726	-26.500	-28.040	-29.397	-26.048	-19.582	-23.453	-24.770	-27.916	-26.513	-15.874	-34.533	-21.739	-26.868	-26.238	-18.030	-28.843	-19.556
ASCL3	-32.672	-27.730	-28.875	-22.337	-28.889	-28.977	-27.521	-29.675	-28.030	-26.564	-20.058	-29.375	-21.903	-23.913	-26.542	-28.555	-26.931	-28.535	-34.583	-29.887	-28.851	-14.318	-29.024	-11.994	-26.675	-28.057	-26.704	-31.595	-25.382	-27.800	-22.776	-22.185	-28.687	-21.809	-31.655	-20.913	-25.879	-24.554	-17.301	-22.816	-26.084	-20.420	-25.639	-27.245	-32.276	-22.505	-24.932	-24.615	-34.699
ASCL4	-24.249	-16.352	-15.663	-26.243	-16.974	-16.716	-26.731	-22.313	-21.734	-27.127	-14.842	-24.314	-21.859	-21.054	-22.370	-23.690	-8.395	-21.433	-25.359	-15.943	-22.687	-17.034	-13.920	-18.605	-16.478	-13.874	-17.867	-20.630	-21.320	-35.879	-23.706	-31.114	-13.118	-19.800	-28.887	-25.216	-26.353	-30.164	-23.080	-20.723	-27.005	-31.664	-23.011	-19.118	-27.162	-36.636	0.868	-25.267	-28.120
ASCL5	-8.180	-16.638	3.295	-17.112	-7.368	-7.208	-11.441	-19.736	-6.924	-22.298	-11.813	-21.610	-3.346	-20.149	-13.777	-14.399	-15.295	-17.244	-21.864	-18.603	-12.979	-12.909	-7.549	-9.296	9.310	-11.331	-23.953	-17.773	-12.380	-18.263	-19.479	-15.833	-7.721	-15.203	-22.652	-17.510	-17.603	-17.225	-23.401	-13.284	-19.576	-13.590	-21.852	-11.488	-5.555	-14.091	-12.050	4.248	-6.881
ASF1A	-15.816	-14.480	-15.695	-11.328	-4.774	-24.572	-17.911	-3.227	-18.274	-9.347	-14.565	-3.691	-8.579	-16.478	2.169	-11.395	-12.527	-14.524	-20.669	-1.037	-17.588	-24.579	-13.410	-16.762	-14.640	-7.606	-18.292	-21.209	-10.396	-6.665	15.751	-5.370	-21.753	-25.114	-13.494	7.349	-23.659	-5.685	-19.999	-12.195	-23.261	-29.932	-20.638	-7.567	6.151	-13.136	-12.832	-14.579	-19.324
ASF1B	-14.126	-2.212	-8.551	2.142	-13.839	18.748	-11.274	-4.431	-2.676	-4.712	-6.220	-13.620	-20.049	-5.849	-6.635	-12.951	-13.161	-1.873	-13.465	-10.897	1.737	-6.924	-9.642	-1.821	-1.279	-13.672	-4.139	-6.695	-7.275	-11.126	-12.889	-3.961	-4.384	-7.355	-7.681	-2.453	-3.534	-0.729	1.124	-14.478	-5.253	-19.449	-3.484	-7.518	-5.674	-4.371	-11.886	-11.072	3.237
ASGR1	-27.529	-30.894	-21.453	-25.430	-26.693	-35.202	-22.232	-32.615	-15.800	-27.860	-24.763	-20.879	-27.918	-21.905	-21.713	-27.258	-25.456	-32.972	-27.270	-25.647	-25.918	-26.051	-25.145	-25.582	-25.926	-24.241	-24.529	-27.516	-24.212	-26.711	-26.575	-15.728	-19.700	-26.824	-29.569	-11.210	-15.278	-24.704	-5.230	-23.674	-19.787	-12.173	-17.760	-11.347	-22.990	-24.593	-19.907	-24.771	-23.636
ASGR2	-14.922	-21.650	-25.399	-24.771	-28.429	-24.872	-23.798	-18.056	-21.826	-23.513	-25.413	-23.425	-27.176	-23.869	-26.367	-25.468	-24.070	-27.817	-22.732	-23.509	-24.887	-24.215	-20.144	-24.118	-24.474	-25.093	-22.837	-25.163	-27.126	-17.290	-11.137	-27.952	-21.065	-22.479	-18.007	-15.933	-16.851	-17.315	-24.321	-19.563	-27.270	-23.736	-24.096	-22.657	-19.806	-19.409	-20.079	-23.276	-19.936
ASH1L	-26.076	-0.257	5.287	-14.949	-0.659	-17.184	-17.373	-19.669	-20.929	-24.148	-14.852	-14.010	-9.888	-37.292	-19.492	-8.500	-2.857	1.019	-10.175	-18.121	-12.896	-9.548	14.892	-3.110	-9.032	-13.153	1.651	-6.556	-6.754	-10.367	12.227	-7.778	-11.866	-26.371	-19.341	-21.530	-24.240	-21.060	-14.091	-18.232	-22.962	-15.412	-11.218	17.185	-21.561	-7.588	-19.246	-24.128	-2.229
ASH2L	-0.217	-14.721	-3.004	-8.817	-1.566	-18.773	-16.286	9.440	4.613	-9.163	-18.742	4.916	-11.398	-5.937	-6.529	-12.344	-13.847	-6.881	-9.938	-5.016	3.309	0.435	-6.277	-11.899	-7.085	-5.662	-9.480	-0.137	0.141	-3.147	-9.110	-5.264	-9.623	-3.583	-14.222	7.137	1.195	-25.500	-2.380	-11.750	-11.066	-8.308	-3.004	11.990	-8.643	-17.266	-2.627	-14.491	-20.124
ASIC1	-12.927	-11.578	-25.583	-20.682	-33.381	-5.799	-23.794	-11.143	-18.593	-27.115	2.206	-21.827	-18.557	-17.798	-19.849	-19.447	-26.302	-16.380	-14.208	-21.605	-5.195	-11.768	-14.698	-16.338	-25.927	-15.618	-17.560	-13.188	-12.825	-13.625	-18.165	-10.457	-15.475	-8.354	-3.810	-15.484	-14.831	-14.095	-17.010	-22.591	-22.493	-16.327	-4.172	-13.950	-13.425	-28.203	-12.210	-13.494	-17.464
ASIC2	-10.817	-20.121	-21.585	-10.485	-15.631	-17.298	-17.545	-19.268	-11.924	-13.114	-19.776	-23.383	-13.635	-17.519	-4.351	-13.496	-21.908	-12.441	-19.791	-10.582	-15.761	-17.684	-20.715	-16.111	-22.011	-20.314	-11.856	-14.785	-17.058	-19.035	-16.362	-11.937	-12.864	-18.709	-21.262	-19.159	-26.118	-21.499	-23.735	-19.980	-16.815	-15.358	-24.352	-21.855	-16.756	-16.372	-14.429	-22.873	-19.560
ASIC3	-25.930	-26.094	-20.773	-26.169	-18.604	-25.511	-25.780	-33.036	-24.892	-28.275	-24.604	-23.277	-24.359	-26.599	-24.352	-29.192	-28.471	-19.270	-19.479	-30.399	-26.694	-25.268	-25.222	-33.146	-22.753	-25.417	-26.824	-19.075	-31.985	-28.310	-27.457	-23.918	-24.496	-21.567	-26.754	-31.378	-32.127	-28.055	-33.225	-34.302	-22.269	-25.767	-33.447	-27.944	-29.974	-26.365	-27.056	-26.441	-17.991
ASIC4	-14.423	-21.680	-23.570	-20.585	-16.623	1.195	-8.034	-16.463	-23.591	-20.500	-16.673	-19.066	-18.834	-11.140	-6.299	-17.267	-23.925	-14.986	-13.369	-12.008	-19.524	-14.463	-21.225	-17.206	-13.676	-18.626	-17.877	-15.002	-14.378	-10.292	-18.393	-24.299	-19.800	-18.320	-18.572	-24.175	-19.249	-16.701	-23.298	-19.342	-21.197	-20.852	-20.364	-21.771	-12.543	-21.750	-9.642	-18.519	-6.075
[truncated: 16,167 more rows]
[truncated: 227 more columns]
