# Supplementary material for: A network of human functional gene interactions from knockout fitness screens in cancer cells
Source: Life Sci Alliance. 2019 Apr 12;2(2):e201800278. doi: 10.26508/lsa.201800278 (PMC6464042; doi:10.26508/lsa.201800278)
Supplement: Supplementary file 5 [file LSA-2018-00278_TableS5.txt]

GENEA	GENEB	PCC	pvalue	Adjusted_pvalue	Off_target_artefact_suspected
TSC1	TSC2	0.926	6.34e-118	9.36e-110
NDUFA8	NDUFS5	0.884	1.66e-92	1.23e-84
ATIC	PAICS	0.883	8.79e-92	4.33e-84
TADA1	TAF5L	0.876	7.63e-89	2.82e-81
NDUFA8	NDUFV2	0.876	1.11e-88	3.28e-81
TADA2B	TAF5L	0.872	4.58e-87	1.13e-79
EARS2	MRPS6	0.871	1.84e-86	3.88e-79
SUPT20H	TAF5L	0.869	1.16e-85	2.14e-78
SUPT20H	TADA1	0.864	1.02e-83	1.67e-76
MRPS6	MRPS24	0.862	1.01e-82	1.49e-75
MRPL43	MRPS6	0.861	1.36e-82	1.83e-75
CAD	UMPS	0.857	6.48e-81	7.36e-74
KIDINS220	XPR1	0.856	1.36e-80	1.43e-73
EARS2	LARS2	0.856	1.7e-80	1.67e-73
NDUFS1	NDUFS5	0.855	3.58e-80	3.3e-73
SUPT20H	TADA2B	0.854	7.34e-80	6.02e-73
TWNK	EARS2	0.854	6.74e-80	5.86e-73
GART	PAICS	0.853	1.63e-79	1.27e-72
NDUFC1	NDUFV2	0.852	5.41e-79	3.99e-72
NDUFB3	NDUFS5	0.852	7.78e-79	5.22e-72
FARS2	LARS2	0.852	8.17e-79	5.25e-72
NDUFA8	NDUFA11	0.851	1.47e-78	9.05e-72
MARS2	MRPS11	0.851	1.56e-78	9.22e-72
UBA5	UFM1	0.849	7.79e-78	4.26e-71
NDUFS1	NDUFV2	0.849	6.88e-78	3.91e-71
NDUFB8	NDUFB10	0.848	1.59e-77	8.1e-71
EARS2	KIAA0391	0.848	1.96e-77	9.65e-71
UQCRB	UQCRC2	0.847	2.93e-77	1.4e-70
NDUFA8	NDUFS2	0.847	3.36e-77	1.55e-70
LARS2	MRPS6	0.847	4.97e-77	2.22e-70
NDUFS5	NDUFV2	0.845	1.72e-76	7.26e-70
NDUFA8	NDUFS8	0.845	1.96e-76	8.04e-70
NDUFA8	NDUFS1	0.845	2.42e-76	9.41e-70
MRPS6	MRPS14	0.845	2.45e-76	9.28e-70
GTPBP10	MRM3	0.845	2.09e-76	8.34e-70
TWNK	MRPS6	0.845	1.25e-76	5.43e-70
ATIC	PFAS	0.844	3.16e-76	1.17e-69
TADA1	TADA2B	0.843	1.05e-75	3.69e-69
NDUFA8	NDUFC1	0.843	1.37e-75	4.4e-69
NDUFA6	NDUFB10	0.843	1.13e-75	3.79e-69
MRPL21	MRPS6	0.843	1.09e-75	3.74e-69
HARS2	MARS2	0.843	1.15e-75	3.77e-69
FARS2	MRPS6	0.842	1.83e-75	5.75e-69
AP2M1	AP2S1	0.842	3.06e-75	9.42e-69
NDUFA6	NDUFA8	0.841	5.67e-75	1.64e-68
MRPS6	MRPS12	0.841	3.4e-75	1.02e-68
GART	PPAT	0.841	3.92e-75	1.16e-68
MRPL15	MRPS6	0.84	9.61e-75	2.68e-68
NDUFA8	NDUFB10	0.839	1.85e-74	5.06e-68
PAICS	PFAS	0.837	8.59e-74	2.31e-67
ATIC	PPAT	0.837	9.5e-74	2.51e-67
MRPL23	MRPS6	0.836	1.92e-73	4.97e-67
MARS2	MRPL43	0.836	2.98e-73	7.46e-67
HARS2	MRPS6	0.836	2.58e-73	6.57e-67
NDUFA8	NDUFA10	0.835	4.01e-73	9.71e-67
MRPL15	MRPL18	0.835	3.79e-73	9.33e-67
ATIC	GART	0.835	4.82e-73	1.15e-66
NDUFA8	NDUFB8	0.834	8.24e-73	1.93e-66
NDUFA2	NDUFA8	0.834	9.5e-73	2.19e-66
NDUFA10	NDUFV2	0.833	3.08e-72	6.89e-66
NDUFB6	NDUFC1	0.832	3.22e-72	7.1e-66
NDUFA10	NDUFS5	0.832	4.32e-72	9.38e-66
NDUFA10	NDUFS1	0.832	4.41e-72	9.44e-66
MARS2	MRPS6	0.832	5.19e-72	1.1e-65
MRPL15	MRPL39	0.831	1.14e-71	2.31e-65
LARS2	MRPS25	0.831	8.56e-72	1.76e-65
FOXRED1	NDUFC1	0.831	7.76e-72	1.61e-65
NDUFB8	NDUFS5	0.83	1.75e-71	3.45e-65
NDUFAF1	NDUFS2	0.83	2.22e-71	4.26e-65
NDUFA11	NDUFS5	0.83	2.19e-71	4.26e-65
FARS2	MRPS24	0.83	1.46e-71	2.91e-65
NDUFA8	NDUFB6	0.829	4.72e-71	8.61e-65
NDUFA11	NDUFB8	0.829	3.4e-71	6.36e-65
KIAA0391	MRPS6	0.829	2.87e-71	5.43e-65
EARS2	MRPL39	0.829	3.68e-71	6.79e-65
MRPL15	MRPS11	0.828	8.97e-71	1.62e-64
NDUFA6	NDUFV2	0.827	1.31e-70	2.3e-64
MRPL23	MRPL43	0.827	1.24e-70	2.21e-64
LARS2	MRPL47	0.827	1.8e-70	3.13e-64
NDUFB6	NDUFB8	0.826	3.06e-70	5.25e-64
NDUFB6	NDUFB10	0.826	4.52e-70	7.42e-64
LARS2	VARS2	0.826	3.74e-70	6.28e-64
FOXRED1	NDUFA8	0.826	4.22e-70	7e-64
EARS2	FARS2	0.826	3.66e-70	6.21e-64
NDUFS2	NDUFV2	0.825	9.42e-70	1.48e-63
NDUFB6	NDUFS2	0.825	7.2e-70	1.16e-63
MRPS6	MTG2	0.825	5.66e-70	9.19e-64
MRPS6	MRPS11	0.825	8.49e-70	1.35e-63
NDUFS8	NDUFV2	0.824	1.04e-69	1.6e-63
NDUFA2	NDUFB8	0.824	1.61e-69	2.43e-63
MRPL15	MRPL46	0.824	1.02e-69	1.59e-63
KIAA0391	MRPL15	0.824	1.32e-69	2.01e-63
EARS2	MRPL43	0.824	1.63e-69	2.43e-63
MRPL18	MRPL46	0.823	3.5e-69	5.07e-63
GFM1	LARS2	0.823	2.94e-69	4.3e-63
NDUFS2	NDUFS5	0.822	6.61e-69	9.21e-63
NDUFB8	NDUFS1	0.822	5.28e-69	7.5e-63
LARS2	TFB1M	0.822	4.76e-69	6.83e-63
EARS2	MRPL15	0.822	7.82e-69	1.08e-62
TWNK	LARS2	0.822	5.58e-69	7.85e-63
NDUFB10	NDUFS2	0.821	8.48e-69	1.16e-62
MRPL57	MRPS11	0.821	9.21e-69	1.24e-62
MRPL18	MRPS6	0.821	9.51e-69	1.27e-62
MRPL15	MRPS18C	0.821	1.22e-68	1.61e-62
EARS2	MRPS14	0.821	8.8e-69	1.19e-62
NDUFB10	NDUFV2	0.82	1.96e-68	2.56e-62
MARS2	MRPL21	0.82	2.17e-68	2.81e-62
GNPDA2	OCLM	0.82	2.94e-68	3.71e-62
FARS2	KIAA0391	0.82	2.67e-68	3.43e-62
MRPS6	TFB1M	0.819	3.82e-68	4.7e-62
MRPL15	MRPL43	0.819	3.44e-68	4.31e-62
EARS2	MARS2	0.819	3.67e-68	4.55e-62
DLD	LIAS	0.819	5.83e-68	7.12e-62
NDUFA6	NDUFS8	0.818	8.86e-68	1.05e-61
NDUFA2	NDUFS2	0.818	7.14e-68	8.57e-62
MRPL16	MRPL18	0.818	1.19e-67	1.39e-61
HARS2	MRPS11	0.818	6.89e-68	8.34e-62
GRB2	PTPN11	0.818	7.9e-68	9.41e-62
MRPL46	MRPS14	0.817	1.98e-67	2.28e-61
LRPPRC	MRPS6	0.817	2.21e-67	2.53e-61
LARS2	NARS2	0.817	2.28e-67	2.59e-61
KIAA0391	LARS2	0.817	1.65e-67	1.92e-61
MRPL39	MRPL43	0.816	4.4e-67	4.89e-61
MARS2	MRPL33	0.816	3.17e-67	3.55e-61
NDUFA8	NDUFAF1	0.815	8.19e-67	8.64e-61
NDUFA6	NDUFB6	0.815	5.95e-67	6.51e-61
MRPL43	MRPS24	0.815	7.63e-67	8.17e-61
MARS2	MRPS24	0.815	5.26e-67	5.8e-61
MARS2	MRPL10	0.815	7.67e-67	8.15e-61
GART	PFAS	0.815	6.09e-67	6.61e-61
DHODH	UMPS	0.815	6.28e-67	6.77e-61
OCLM	SULT1E1	0.814	1.51e-66	1.53e-60
NDUFC1	NDUFS2	0.814	9.93e-67	1.04e-60
NDUFB10	NDUFS1	0.814	1.28e-66	1.33e-60
NDUFA11	NDUFB6	0.814	1.32e-66	1.35e-60
MRPS6	MRPS16	0.814	1.42e-66	1.45e-60
MRPL43	MTG2	0.814	1.32e-66	1.36e-60
EARS2	MRPL23	0.814	1.69e-66	1.69e-60
PFAS	PPAT	0.813	3.06e-66	2.95e-60
NDUFB10	NDUFC1	0.813	2.15e-66	2.13e-60
MRPS6	MRPS25	0.813	2.84e-66	2.76e-60
MARS2	MRPL57	0.813	2.79e-66	2.73e-60
HARS2	MRPL43	0.813	2.73e-66	2.69e-60
NDUFS1	NDUFS8	0.812	4.01e-66	3.8e-60
NDUFA8	NDUFB3	0.812	5.01e-66	4.65e-60
NDUFA6	NDUFB8	0.812	4.17e-66	3.92e-60
NDUFA2	NDUFS5	0.812	4.22e-66	3.94e-60
MRPL16	MRPS6	0.812	6.59e-66	6.01e-60
MRPL15	MRPL16	0.812	5.99e-66	5.53e-60
MRPL10	MRPS6	0.812	6.33e-66	5.81e-60
TWNK	MRPS25	0.812	3.88e-66	3.7e-60
NDUFS1	NDUFS7	0.811	1.15e-65	1e-59
NDUFA11	NDUFS1	0.811	7.22e-66	6.54e-60
MRPL15	MRPL17	0.811	9.17e-66	8.16e-60
LARS2	MRPL23	0.811	8.14e-66	7.29e-60
FOXRED1	NDUFV2	0.811	1.29e-65	1.12e-59
TWNK	MRPS14	0.811	1.01e-65	8.93e-60
TWNK	FARS2	0.811	1.02e-65	8.97e-60
NDUFS1	NDUFS2	0.81	1.66e-65	1.43e-59
NDUFA2	NDUFA10	0.81	2.2e-65	1.85e-59
MRPL18	MRPL53	0.81	2.39e-65	1.99e-59
MARS2	MRPL15	0.81	2.08e-65	1.76e-59
LRPPRC	MRPL15	0.81	1.59e-65	1.37e-59
HARS2	MRPL10	0.81	2.06e-65	1.75e-59
UBE2H	YPEL5	0.809	3.66e-65	2.99e-59
NDUFS5	NDUFS8	0.809	3.18e-65	2.62e-59
NDUFC1	NDUFS5	0.809	4.19e-65	3.38e-59
NDUFA11	NDUFV2	0.809	4.13e-65	3.35e-59
MRPS18B	MRPS24	0.809	3.5e-65	2.87e-59
FARS2	MRPL43	0.809	2.8e-65	2.32e-59
NDUFB8	NDUFV2	0.808	5.03e-65	4.02e-59
NDUFA6	NDUFS1	0.808	6.07e-65	4.79e-59
NDUFA2	NDUFB6	0.808	6.79e-65	5.25e-59
MRPL57	MRPS6	0.808	6.31e-65	4.93e-59
MRPL33	MRPS6	0.808	6.75e-65	5.25e-59
MRPL21	MRPS11	0.808	8.05e-65	6.1e-59
HARS2	MRPL39	0.808	6.23e-65	4.89e-59
GFM1	MRPS25	0.808	5.83e-65	4.63e-59
EEFSEC	SEPSECS	0.808	7.37e-65	5.64e-59
ADSL	PAICS	0.808	7.92e-65	6.03e-59
AARS2	EARS2	0.808	7e-65	5.38e-59
UQCRC1	UQCRC2	0.807	1.1e-64	8.16e-59
NDUFA2	NDUFS1	0.807	1.44e-64	1.05e-58
NDUFA11	NDUFS2	0.807	1.14e-64	8.42e-59
MRPL20	MRPL43	0.807	1.1e-64	8.2e-59
MRPL10	MRPL43	0.807	9.99e-65	7.53e-59
GTPBP10	MTG1	0.807	1.4e-64	1.02e-58
FOXRED1	NDUFAF1	0.807	1.36e-64	9.99e-59
COA6	COA7	0.807	1.04e-64	7.8e-59
SDHA	SDHB	0.806	2.6e-64	1.86e-58
NDUFS2	NDUFS8	0.806	2.92e-64	2.07e-58
MRPL46	MRPS6	0.806	1.87e-64	1.35e-58
MRPL33	MRPS24	0.806	3.18e-64	2.25e-58
MRPL15	MRPL23	0.806	2.07e-64	1.49e-58
MRPL10	MRPL15	0.806	2.63e-64	1.88e-58
NDUFA2	NDUFV2	0.805	5.79e-64	3.96e-58
MRPL15	MRPS24	0.805	3.6e-64	2.52e-58
HARS2	MRPL57	0.805	4.29e-64	2.97e-58
EARS2	QRSL1	0.805	3.67e-64	2.56e-58
EARS2	HARS2	0.805	5.43e-64	3.73e-58
CAD	DHODH	0.805	4.42e-64	3.05e-58
TWNK	HARS2	0.805	3.37e-64	2.37e-58
NDUFB8	NDUFS2	0.804	7.43e-64	4.97e-58
MTHFD1	PAICS	0.804	6.63e-64	4.47e-58
MRPL47	MRPS6	0.804	8.36e-64	5.56e-58
MRPL39	MRPS24	0.804	6.24e-64	4.25e-58
MRPL18	MRPS11	0.804	9.24e-64	6.09e-58
MRPL15	MRPL32	0.804	1.03e-63	6.73e-58
LARS2	MRPL20	0.804	7.16e-64	4.81e-58
HARS2	MRPS24	0.804	6.53e-64	4.42e-58
EARS2	MRPS25	0.804	9.59e-64	6.29e-58
NDUFA6	NDUFC1	0.803	1.18e-63	7.68e-58
NDUFA2	NDUFC1	0.803	1.27e-63	8.23e-58
MRPL15	MTG2	0.803	1.85e-63	1.19e-57
MARS2	MRPL46	0.803	1.54e-63	9.93e-58
NDUFC1	NDUFS8	0.802	2.71e-63	1.72e-57
MRPS6	PTCD3	0.802	3.25e-63	2.03e-57
MRPL21	MRPS14	0.802	2.49e-63	1.59e-57
MRPL20	MRPS6	0.802	3.39e-63	2.11e-57
MRPL10	MRPS11	0.802	3.05e-63	1.92e-57
LARS2	MRPL46	0.802	2.24e-63	1.43e-57
RNASEH2A	RNASEH2C	0.801	6.93e-63	4.19e-57
NDUFB8	NDUFC1	0.801	4.03e-63	2.5e-57
NDUFA6	NDUFS5	0.801	4.16e-63	2.57e-57
MRPL57	MRPS24	0.801	5.15e-63	3.16e-57
MRPL15	MRPS14	0.801	4.67e-63	2.87e-57
FARS2	MARS2	0.801	6.44e-63	3.91e-57
NDUFAF1	NDUFC1	0.8	1.14e-62	6.79e-57
NDUFA6	NDUFAF4	0.8	1.27e-62	7.5e-57
MRPS14	MRPS24	0.8	7.4e-63	4.46e-57
LARS2	MRPL43	0.8	1.19e-62	7.06e-57
HARS2	MRPL21	0.8	1.06e-62	6.34e-57
TWNK	MRPL39	0.8	8.91e-63	5.35e-57
UFL1	UFM1	0.799	1.78e-62	1.02e-56
STX4	STXBP3	0.799	1.51e-62	8.75e-57
OCLM	ZNF99	0.799	1.99e-62	1.13e-56
NDUFA10	NDUFS8	0.799	1.85e-62	1.05e-56
NDUFA10	NDUFS2	0.799	1.49e-62	8.66e-57
MTG1	MRM3	0.799	1.75e-62	1.01e-56
MRPS11	MRPS18B	0.799	1.8e-62	1.03e-56
MRPL28	MTG2	0.799	1.46e-62	8.52e-57
MRPL18	MRPL21	0.799	2.26e-62	1.27e-56
MRPL10	MRPL57	0.799	2.41e-62	1.35e-56
MBTPS1	SCAP	0.799	2.4e-62	1.35e-56
FOXRED1	NDUFS5	0.799	2.14e-62	1.21e-56
NDUFB6	NDUFS5	0.798	4.44e-62	2.41e-56
MRPS11	MRPS24	0.798	2.68e-62	1.48e-56
MRPL43	MRPS14	0.798	2.66e-62	1.48e-56
MRPL43	MRPS12	0.798	4.01e-62	2.19e-56
MRPL39	MRPS11	0.798	4.3e-62	2.34e-56
MRPL21	MRPS24	0.798	3.46e-62	1.9e-56
MARS2	YARS2	0.798	3.32e-62	1.83e-56
EARS2	MTG2	0.798	2.68e-62	1.49e-56
NDUFA2	NDUFA11	0.797	5.72e-62	3.06e-56
MRPS6	RARS2	0.797	4.99e-62	2.7e-56
MRPS25	SSBP1	0.797	6.62e-62	3.53e-56
MRPL43	TRUB2	0.797	5.49e-62	2.95e-56
MRPL23	MRPL47	0.797	5.34e-62	2.88e-56
MRPL17	MRPS6	0.797	8.04e-62	4.26e-56
COX4I1	UQCRC2	0.797	7.83e-62	4.16e-56
OCLM	RNF19A	0.796	1.28e-61	6.61e-56
NDUFC1	NDUFS1	0.796	1.31e-61	6.74e-56
NDUFA11	NDUFC1	0.796	1.41e-61	7.21e-56
MTG1	MTG2	0.796	1.07e-61	5.54e-56
MRPS12	TFB1M	0.796	9.63e-62	5.04e-56
MRPS11	MRPS14	0.796	1.01e-61	5.27e-56
MRPL40	MRPS6	0.796	1.32e-61	6.77e-56
MRPL39	MRPS16	0.796	9.35e-62	4.91e-56
MRPL18	MRPL32	0.796	1.07e-61	5.56e-56
TWNK	KIAA0391	0.796	8.37e-62	4.41e-56
ADSL	ATIC	0.796	1.47e-61	7.49e-56
NDUFA11	NDUFS8	0.795	2.6e-61	1.29e-55
NCAPD3	NCAPG2	0.795	1.49e-61	7.54e-56
MRPL33	MRPS11	0.795	1.67e-61	8.39e-56
MRPL15	MRPL21	0.795	2.28e-61	1.14e-55
KIAA0391	MARS2	0.795	2.63e-61	1.3e-55
EARS2	MRPS24	0.795	1.5e-61	7.56e-56
EARS2	MRPL21	0.795	1.8e-61	9.01e-56
MRPS16	MRPS24	0.794	3.35e-61	1.63e-55
MRPL20	MRPS25	0.794	3.31e-61	1.62e-55
MRPL18	MRPL39	0.794	3.62e-61	1.76e-55
KIAA0391	QRSL1	0.794	3.28e-61	1.61e-55
FARS2	MRPL39	0.794	2.86e-61	1.41e-55
EARS2	MRPS12	0.794	2.95e-61	1.45e-55
COX4I1	PET117	0.794	4.52e-61	2.19e-55
AARS2	MRPS6	0.794	4.54e-61	2.19e-55
MRPS11	YARS2	0.793	7.78e-61	3.64e-55
MRPL39	MRPS12	0.793	6.62e-61	3.12e-55
MRPL33	MRPL57	0.793	8.25e-61	3.84e-55
MRPL17	MRPS24	0.793	6.06e-61	2.87e-55
MRPL16	MRPL57	0.793	5.66e-61	2.69e-55
MRPL15	MRPL57	0.793	5.22e-61	2.49e-55
MARS2	MRPL16	0.793	4.92e-61	2.36e-55
LRPPRC	MRPS24	0.793	5.07e-61	2.42e-55
HARS2	MRPL15	0.793	4.86e-61	2.34e-55
SSBP1	TFB1M	0.792	1.17e-60	5.32e-55
MRPL43	MRPS11	0.792	1.41e-60	6.33e-55
MRPL23	MTG2	0.792	9.8e-61	4.54e-55
MRPL21	MRPL43	0.792	1.45e-60	6.49e-55
MRPL17	MRPL57	0.792	1.22e-60	5.53e-55
MRPL16	MRPS14	0.792	1.47e-60	6.56e-55
MARS2	MRPS18B	0.792	1.26e-60	5.69e-55
LRPPRC	MRPL17	0.792	1.04e-60	4.76e-55
LARS2	MRPL39	0.792	1.03e-60	4.72e-55
LARS2	MRPL15	0.792	1.03e-60	4.74e-55
KIAA0391	MRPL46	0.792	1.34e-60	6.03e-55
FARS2	MRPL23	0.792	1.13e-60	5.15e-55
FARS2	MRPL20	0.792	9.04e-61	4.2e-55
DET1	COP1	0.792	1.01e-60	4.66e-55
TWNK	MRPS24	0.792	1.51e-60	6.72e-55
NDUFB10	NDUFS8	0.791	2.66e-60	1.15e-54
NDUFAF4	NDUFB8	0.791	2.31e-60	9.98e-55
NDUFAF4	NDUFB10	0.791	1.75e-60	7.74e-55
MRPS6	MTPAP	0.791	2.08e-60	9.09e-55
MRPS17	SSBP1	0.791	2.23e-60	9.72e-55
MRPL43	MRPL57	0.791	1.76e-60	7.76e-55
MARS2	MRPL18	0.791	2.28e-60	9.9e-55
LARS2	QRSL1	0.791	1.89e-60	8.28e-55
EARS2	MRPL46	0.791	2.3e-60	9.96e-55
CYC1	NDUFB6	0.791	1.87e-60	8.22e-55
TWNK	GFM1	0.791	1.56e-60	6.92e-55
TADA1	TAF6L	0.79	4.92e-60	2.08e-54
NDUFB6	NDUFV2	0.79	4.79e-60	2.03e-54
NDUFA2	NDUFB2	0.79	3.65e-60	1.56e-54
NDUFA11	NDUFB3	0.79	3.6e-60	1.55e-54
NDUFA10	NDUFC1	0.79	4.64e-60	1.97e-54
MRPS6	MTG1	0.79	3.9e-60	1.66e-54
MRPL15	MTERF3	0.79	3.73e-60	1.59e-54
NDUFB3	NDUFV2	0.789	5.63e-60	2.34e-54
NDUFB10	NDUFS5	0.789	5.09e-60	2.14e-54
NDUFA8	NDUFAF4	0.789	6.37e-60	2.63e-54
MTG1	TFB1M	0.789	6.32e-60	2.61e-54
MRPS6	WARS2	0.789	5.14e-60	2.16e-54
MRPS6	MRPS18B	0.789	7.24e-60	2.95e-54
MRPL21	MRPS16	0.789	7.92e-60	3.22e-54
KIAA0391	MRPL43	0.789	5.51e-60	2.3e-54
HARS2	MRPL17	0.789	6.9e-60	2.83e-54
FARS2	HARS2	0.789	7.19e-60	2.94e-54
EARS2	NARS2	0.789	5.2e-60	2.18e-54
TWNK	MRPS12	0.789	6.01e-60	2.49e-54
NDUFA6	TIMMDC1	0.788	1.16e-59	4.63e-54
MRPL39	MRPS14	0.788	9.17e-60	3.7e-54
MRPL23	MRPL39	0.788	9.96e-60	4.01e-54
MRPL21	MRPL39	0.788	1.43e-59	5.65e-54
MRPL16	MRPL46	0.788	1.16e-59	4.64e-54
MRPL14	MRPL15	0.788	1.36e-59	5.38e-54
MARS2	MRPS14	0.788	1.07e-59	4.29e-54
KIAA0391	MRPL39	0.788	1.35e-59	5.36e-54
EARS2	POLG	0.788	1.27e-59	5.06e-54
BCS1L	UQCRC2	0.788	9.09e-60	3.69e-54
ADSL	GMPS	0.788	9.15e-60	3.7e-54
RGP1	RIC1	0.787	2.26e-59	8.69e-54
MRPL39	MRPL57	0.787	2.15e-59	8.36e-54
MRPL20	MTG2	0.787	2.19e-59	8.49e-54
MRPL20	MRPL23	0.787	2.23e-59	8.6e-54
FARS2	MRPS16	0.787	2.55e-59	9.78e-54
FAM200B	OCLM	0.787	2.64e-59	1.01e-53
EARS2	VARS2	0.787	2.2e-59	8.51e-54
EARS2	MRPS11	0.787	1.82e-59	7.11e-54
COA6	DARS2	0.787	1.94e-59	7.56e-54
AARS2	TWNK	0.787	1.74e-59	6.82e-54
MRPL38	MRPL57	0.786	4.69e-59	1.77e-53
MRPL21	MRPL33	0.786	4.58e-59	1.73e-53
MRPL16	MRPL43	0.786	3.27e-59	1.25e-53
MALSU1	MRPL18	0.786	4.08e-59	1.55e-53
FARS2	MRPL15	0.786	4.15e-59	1.58e-53
NDUFAF1	NDUFS5	0.785	5.61e-59	2.11e-53
MTG2	TRUB2	0.785	6.43e-59	2.41e-53
MRPL18	MRPL57	0.785	6.72e-59	2.51e-53
MARS2	MRPL39	0.785	6.63e-59	2.48e-53
EARS2	MRPL16	0.785	5.26e-59	1.98e-53
ATP5F1B	ATP5ME	0.785	7.12e-59	2.65e-53
MRPL33	MRPS23	0.784	1.46e-58	5.34e-53
MRPL17	MRPS11	0.784	9.53e-59	3.54e-53
LRPPRC	MRPL18	0.784	1.2e-58	4.42e-53
LARS2	MRPS24	0.784	1.14e-58	4.22e-53
EARS2	MRPL10	0.784	1.27e-58	4.67e-53
TWNK	MARS2	0.784	1.36e-58	4.98e-53
BCS1L	UQCRB	0.784	1.2e-58	4.43e-53
MRPS12	MRPS24	0.783	2.12e-58	7.64e-53
MRPL17	MRPL43	0.783	2.03e-58	7.35e-53
MRPL16	MRPS11	0.783	2.33e-58	8.35e-53
MARS2	MRPL17	0.783	2.29e-58	8.23e-53
LARS2	SSBP1	0.783	1.81e-58	6.58e-53
GART	MTHFD1	0.783	1.97e-58	7.15e-53
EARS2	MRPS16	0.783	1.48e-58	5.4e-53
COX4I1	CYC1	0.783	2.07e-58	7.47e-53
NDUFB2	NDUFC1	0.782	2.88e-58	1.02e-52
MRPS6	VARS2	0.782	3.26e-58	1.14e-52
MRPS25	VARS2	0.782	3.84e-58	1.33e-52
MRPL18	MRPS24	0.782	2.74e-58	9.77e-53
MRPL16	MRPS18C	0.782	2.94e-58	1.04e-52
MRPL15	MTPAP	0.782	3.72e-58	1.29e-52
MRPL10	MRPL18	0.782	3.03e-58	1.07e-52
LARS2	MTPAP	0.782	2.71e-58	9.69e-53
LARS2	MTG1	0.782	3.5e-58	1.22e-52
HARS2	RARS2	0.782	3.68e-58	1.28e-52
HARS2	LRPPRC	0.782	2.83e-58	1e-52
FOXRED1	NDUFS8	0.782	3.54e-58	1.24e-52
EXT1	EXT2	0.782	2.86e-58	1.01e-52
TWNK	MRPL20	0.782	2.81e-58	1e-52
POLE3	POLE4	0.781	5.24e-58	1.8e-52
NDUFA8	PET117	0.781	5.98e-58	2.02e-52
NDUFA6	NDUFA11	0.781	6.56e-58	2.19e-52
NDUFA11	NDUFB10	0.781	4.54e-58	1.57e-52
NDUFA10	NDUFA11	0.781	6.26e-58	2.1e-52
MRPS6	POLG	0.781	5.09e-58	1.75e-52
MRPL47	TFB1M	0.781	5.27e-58	1.8e-52
MRPL20	TRUB2	0.781	4.58e-58	1.58e-52
MRPL10	MTG2	0.781	4.51e-58	1.56e-52
LRPPRC	MRPL43	0.781	5.75e-58	1.96e-52
LARS2	MRPS2	0.781	5.79e-58	1.97e-52
HARS2	MRPL23	0.781	6.4e-58	2.14e-52
EXT2	EXTL3	0.781	6.03e-58	2.03e-52
COA7	PET117	0.781	6.74e-58	2.25e-52
TWNK	MTG2	0.781	5.99e-58	2.02e-52
ATIC	MTHFD1	0.781	5.67e-58	1.93e-52
ASNA1	WRB	0.781	5.94e-58	2.01e-52
PAGR1	PAXIP1	0.78	8.2e-58	2.72e-52
NDUFA11	NDUFAF4	0.78	1.13e-57	3.68e-52
MRPL16	MRPL23	0.78	1.3e-57	4.2e-52
MRPL10	MRPL21	0.78	9.78e-58	3.21e-52
MARS2	MRPS23	0.78	9.37e-58	3.09e-52
MARS2	MRPL32	0.78	1.06e-57	3.47e-52
LRPPRC	MRPS11	0.78	8.09e-58	2.69e-52
KIAA0391	MRPS24	0.78	8.23e-58	2.72e-52
KIAA0391	MRPS14	0.78	1.07e-57	3.5e-52
HARS2	LARS2	0.78	9.72e-58	3.2e-52
GTPBP8	MTG1	0.78	1.18e-57	3.83e-52
GFM1	MRPL20	0.78	1.22e-57	3.95e-52
VPS18	VPS33A	0.779	1.4e-57	4.5e-52
PSTK	SEPSECS	0.779	1.45e-57	4.66e-52
MRPS6	QRSL1	0.779	1.95e-57	6.23e-52
MRPS25	TFB1M	0.779	1.95e-57	6.25e-52
MRPL15	MRPS31	0.779	2.21e-57	7.03e-52
EARS2	YARS2	0.779	1.36e-57	4.39e-52
MRPS11	MRPS23	0.778	2.66e-57	8.38e-52
MRPL33	MRPL43	0.778	3.49e-57	1.1e-51
MRPL20	SSBP1	0.778	3.78e-57	1.18e-51
LRPPRC	MRPL39	0.778	3.77e-57	1.18e-51
LRPPRC	MRPL21	0.778	2.65e-57	8.36e-52
KIAA0391	VARS2	0.778	2.5e-57	7.94e-52
HARS2	MTG2	0.778	2.63e-57	8.34e-52
FOXRED1	PET117	0.778	3.91e-57	1.22e-51
CCDC6	FBXO42	0.778	3.92e-57	1.22e-51
TWNK	RARS2	0.778	2.65e-57	8.38e-52
TWNK	POLG	0.778	3.64e-57	1.14e-51
NDUFB6	TIMMDC1	0.777	6.48e-57	1.95e-51
NDUFB6	PET117	0.777	5.18e-57	1.58e-51
MRPS6	TFAM	0.777	4.51e-57	1.39e-51
MRPL46	MRPS18C	0.777	5.99e-57	1.81e-51
MRPL39	MTG2	0.777	4.24e-57	1.32e-51
MRPL18	MRPL43	0.777	4.57e-57	1.41e-51
MRPL10	MRPS14	0.777	5.11e-57	1.56e-51
MRPL10	MRPL33	0.777	4.6e-57	1.42e-51
GFM1	MRPS6	0.777	5.72e-57	1.73e-51
FARS2	MRPL21	0.777	4.95e-57	1.52e-51
TWNK	QRSL1	0.777	5.38e-57	1.64e-51
AARS2	LARS2	0.777	4.3e-57	1.33e-51
NDUFB10	TIMMDC1	0.776	6.95e-57	2.09e-51
NDUFAF1	NDUFV2	0.776	1.1e-56	3.2e-51
MRPS6	TRUB2	0.776	1.12e-56	3.25e-51
MRPS17	MRPS33	0.776	7.87e-57	2.34e-51
MRPL43	MTPAP	0.776	1.01e-56	2.95e-51
MRPL39	MRPS25	0.776	1.13e-56	3.27e-51
MRPL23	MTPAP	0.776	1.05e-56	3.06e-51
MRPL23	MRPL46	0.776	9.72e-57	2.85e-51
MRPL21	YARS2	0.776	9.55e-57	2.8e-51
MRPL15	MRPS12	0.776	7.95e-57	2.36e-51
LARS2	MARS2	0.776	7.72e-57	2.31e-51
GTPBP10	MTERF3	0.776	8.83e-57	2.61e-51
FOXRED1	NDUFS2	0.776	1.12e-56	3.26e-51
FAM200B	SULT1E1	0.776	7.75e-57	2.31e-51
EARS2	MRPL47	0.776	9.33e-57	2.74e-51
DDX28	GTPBP10	0.776	7.03e-57	2.11e-51
CARS2	COA7	0.776	8.98e-57	2.65e-51
AARS2	MARS2	0.776	7.8e-57	2.32e-51
NDUFS1	UQCRC2	0.775	1.23e-56	3.54e-51
NDUFB8	NDUFS8	0.775	1.81e-56	5.09e-51
NDUFB3	NDUFB8	0.775	1.72e-56	4.85e-51
NDUFAF1	NDUFB10	0.775	1.3e-56	3.74e-51
MTHFD1	PPAT	0.775	1.95e-56	5.46e-51
MRPS11	MRPS22	0.775	1.59e-56	4.52e-51
MRPS10	MRPS18C	0.775	1.56e-56	4.44e-51
MRPL40	MRPL57	0.775	1.63e-56	4.62e-51
MRPL23	TFB1M	0.775	1.94e-56	5.45e-51
MRPL18	MRPS5	0.775	1.17e-56	3.37e-51
MRPL16	YARS2	0.775	1.42e-56	4.06e-51
MRPL10	MRPL39	0.775	1.68e-56	4.74e-51
HARS2	YARS2	0.775	1.65e-56	4.67e-51
HARS2	MRPS16	0.775	1.17e-56	3.38e-51
GATC	MARS2	0.775	1.36e-56	3.89e-51
NDUFB6	NDUFS8	0.774	2.52e-56	6.94e-51
MRPL15	MRPL41	0.774	2.27e-56	6.31e-51
MRPL15	MRPL28	0.774	2.34e-56	6.48e-51
MRPL15	MRPL20	0.774	2.31e-56	6.41e-51
MARS2	MRPL23	0.774	3.28e-56	9e-51
KIAA0391	MRPL23	0.774	2.14e-56	5.97e-51
HARS2	MRPL40	0.774	2.2e-56	6.13e-51
EARS2	TFB1M	0.774	2.36e-56	6.53e-51
EARS2	MRPL18	0.774	1.99e-56	5.57e-51
NDUFA2	NDUFA6	0.773	4.89e-56	1.32e-50
NDUFA10	NDUFB8	0.773	3.9e-56	1.06e-50
MRPL43	MRPL46	0.773	4.22e-56	1.15e-50
MRPL33	MRPS18B	0.773	4.88e-56	1.32e-50
MRPL16	MTG2	0.773	4.62e-56	1.25e-50
MARS2	TFAM	0.773	5.41e-56	1.45e-50
LARS2	MRPL21	0.773	3.39e-56	9.29e-51
KIAA0391	MRPL21	0.773	4.02e-56	1.1e-50
HARS2	MRPS12	0.773	5.53e-56	1.48e-50
COA7	DARS2	0.773	4.72e-56	1.28e-50
AARS2	MRPL15	0.773	4.36e-56	1.18e-50
SSBP1	TRUB2	0.772	7.49e-56	1.98e-50
MRPS6	MRPS22	0.772	8.51e-56	2.24e-50
MRPS12	TRUB2	0.772	8.39e-56	2.21e-50
MRPL43	MTG1	0.772	7.47e-56	1.98e-50
MRPL20	MRPS17	0.772	7.61e-56	2.01e-50
MRPL15	YARS2	0.772	9.33e-56	2.45e-50
MRPL15	MRPL33	0.772	6.4e-56	1.71e-50
LARS2	MRPS14	0.772	7.34e-56	1.95e-50
HARS2	MRPL18	0.772	6.46e-56	1.72e-50
FOXRED1	NDUFAF5	0.772	5.95e-56	1.59e-50
COA6	UQCRC2	0.772	9.5e-56	2.49e-50
POLRMT	SSBP1	0.771	1.1e-55	2.83e-50
NDUFAF1	NDUFB6	0.771	9.66e-56	2.53e-50
NDUFA8	NDUFB2	0.771	1.07e-55	2.75e-50
NDUFA2	NDUFS8	0.771	1.04e-55	2.69e-50
MRPL18	MRPS14	0.771	1.05e-55	2.71e-50
MRPL15	MRPS18B	0.771	1.31e-55	3.34e-50
MRPL14	MRPS6	0.771	1.03e-55	2.67e-50
MRPL10	MRPL23	0.771	1.29e-55	3.3e-50
EARS2	SARS2	0.771	9.87e-56	2.57e-50
EARS2	RARS2	0.771	1.01e-55	2.63e-50
EARS2	MRPL57	0.771	1.03e-55	2.67e-50
EARS2	MRPL20	0.771	1.42e-55	3.61e-50
DDX28	MRM3	0.771	1.04e-55	2.69e-50
DDX28	MRPS6	0.771	1.29e-55	3.3e-50
CYC1	NDUFS2	0.771	1.21e-55	3.1e-50
TWNK	MRPL15	0.771	1.61e-55	4.09e-50
MRPS6	YARS2	0.77	2.11e-55	5.28e-50
MRPS6	TARS2	0.77	1.92e-55	4.83e-50
MRPS25	NARS2	0.77	2.46e-55	6.08e-50
MRPS12	PTCD3	0.77	2.03e-55	5.1e-50
MRPL57	YARS2	0.77	2.39e-55	5.94e-50
MRPL23	MRPS24	0.77	2.36e-55	5.88e-50
MRPL21	MRPS23	0.77	1.84e-55	4.65e-50
MRPL20	TFB1M	0.77	2.56e-55	6.31e-50
MRPL20	MRPS2	0.77	1.87e-55	4.72e-50
MRPL15	MTG1	0.77	2.45e-55	6.06e-50
MRPL15	MRPS16	0.77	2.67e-55	6.57e-50
LARS2	POLRMT	0.77	2.41e-55	5.98e-50
EARS2	MTPAP	0.77	2.07e-55	5.19e-50
EARS2	GFM1	0.77	1.7e-55	4.31e-50
DDX28	MTG1	0.77	2.44e-55	6.05e-50
COA7	MRPS6	0.77	2.17e-55	5.42e-50
TWNK	MRPL40	0.77	1.91e-55	4.81e-50
UQCRB	UQCRC1	0.769	4.54e-55	1.1e-49
NDUFB2	NDUFB6	0.769	4.57e-55	1.1e-49
NDUFA6	NDUFS2	0.769	3.63e-55	8.82e-50
NDUFA2	NDUFB10	0.769	3.02e-55	7.37e-50
NCAPD3	NCAPH2	0.769	2.95e-55	7.23e-50
MIPEP	MRPL15	0.769	3.01e-55	7.36e-50
LARS2	POLG	0.769	2.82e-55	6.92e-50
FOXRED1	NDUFB3	0.769	3.48e-55	8.47e-50
EARS2	MRPL55	0.769	3.06e-55	7.46e-50
UFL1	UFSP2	0.768	4.89e-55	1.17e-49
NDUFAF1	NDUFS1	0.768	6.16e-55	1.45e-49
MTPAP	SUPV3L1	0.768	5.44e-55	1.3e-49
MTG1	POLG	0.768	7.15e-55	1.68e-49
MRPS12	MTG2	0.768	5.82e-55	1.38e-49
MRPL47	SSBP1	0.768	5.17e-55	1.24e-49
MRPL39	MRPL47	0.768	6.05e-55	1.43e-49
MRPL2	MRPL15	0.768	5.72e-55	1.36e-49
MRPL23	MTG1	0.768	4.66e-55	1.12e-49
MRPL23	MRPL57	0.768	7.38e-55	1.73e-49
MRPL17	MRPL46	0.768	5.88e-55	1.4e-49
MRPL10	YARS2	0.768	7.14e-55	1.68e-49
LARS2	MRPS16	0.768	7.23e-55	1.7e-49
KCMF1	UBR4	0.768	5.47e-55	1.31e-49
FOXRED1	NDUFB10	0.768	7.34e-55	1.72e-49
FARS2	MRPS14	0.768	6.07e-55	1.43e-49
AARS2	KIAA0391	0.768	6.06e-55	1.43e-49
SARS2	TRUB2	0.767	8.93e-55	2.07e-49
SARS2	SSBP1	0.767	1.21e-54	2.74e-49
NDUFC1	TIMMDC1	0.767	8.4e-55	1.96e-49
NDUFC1	PET117	0.767	1.26e-54	2.85e-49
MRPS17	MRPS25	0.767	1.08e-54	2.48e-49
MRPL43	MRPS16	0.767	1.07e-54	2.46e-49
MRPL39	MRPL46	0.767	1.13e-54	2.58e-49
MRPL21	RARS2	0.767	9.13e-55	2.11e-49
MRPL15	MRPL49	0.767	9.1e-55	2.11e-49
MRPL14	MRPL21	0.767	1.14e-54	2.59e-49
MRPL10	MRPL16	0.767	1.12e-54	2.56e-49
LARS2	MTG2	0.767	8.61e-55	2.01e-49
LARS2	MRPS17	0.767	1.04e-54	2.4e-49
HARS2	QRSL1	0.767	8.14e-55	1.9e-49
HARS2	MRPL33	0.767	8.63e-55	2.01e-49
EARS2	MRPL33	0.767	1.15e-54	2.61e-49
COA6	MRPS16	0.767	1.06e-54	2.44e-49
TWNK	MRPL21	0.767	1.13e-54	2.58e-49
NDUFB4	NDUFB6	0.766	1.46e-54	3.29e-49
NDUFB2	NDUFS2	0.766	1.54e-54	3.45e-49
NDUFA8	TIMMDC1	0.766	1.94e-54	4.28e-49
MTHFD1	PFAS	0.766	1.91e-54	4.22e-49
MRPS6	MRPS23	0.766	1.7e-54	3.78e-49
MRPS22	MRPS24	0.766	1.85e-54	4.1e-49
MRPL55	MRPS6	0.766	1.65e-54	3.68e-49
MRPL43	TFB1M	0.766	1.33e-54	3e-49
MRPL38	MRPS11	0.766	1.44e-54	3.25e-49
MRPL32	MRPS11	0.766	1.8e-54	3.99e-49
MRPL20	NARS2	0.766	2e-54	4.39e-49
MRPL17	MRPL18	0.766	1.49e-54	3.34e-49
MRPL10	MRPL17	0.766	2.02e-54	4.43e-49
MARS2	RARS2	0.766	1.96e-54	4.31e-49
LARS2	SARS2	0.766	1.47e-54	3.3e-49
KIAA0391	NARS2	0.766	1.89e-54	4.18e-49
FPGS	PPAT	0.766	1.76e-54	3.91e-49
FARS2	VARS2	0.766	1.57e-54	3.51e-49
COX6C	CYC1	0.766	1.52e-54	3.41e-49
NDUFB4	NDUFS2	0.765	2.74e-54	5.92e-49
NDUFB3	NDUFS8	0.765	2.48e-54	5.41e-49
NDUFAF3	NDUFAF4	0.765	2.83e-54	6.11e-49
NDUFA6	NDUFAF1	0.765	2.14e-54	4.68e-49
NDUFA10	NDUFAF1	0.765	3.02e-54	6.48e-49
MRPS2	MRPS6	0.765	2.71e-54	5.87e-49
MRPS24	MTPAP	0.765	2.96e-54	6.36e-49
MRPL43	SARS2	0.765	2.7e-54	5.86e-49
MRPL23	MRPS14	0.765	2.95e-54	6.35e-49
MRPL18	TFAM	0.765	2.5e-54	5.45e-49
MRPL18	MRPS22	0.765	2.59e-54	5.63e-49
MRPL18	MRPS16	0.765	2.27e-54	4.96e-49
KIAA0391	MTG2	0.765	3.17e-54	6.79e-49
GFM1	MRPS17	0.765	2.86e-54	6.17e-49
FPGS	PFAS	0.765	3.16e-54	6.77e-49
TWNK	MRPL55	0.765	3.43e-54	7.33e-49
NDUFB8	TIMMDC1	0.764	3.84e-54	8.17e-49
MRPS6	SARS2	0.764	4.66e-54	9.83e-49
MRPL43	MRPS2	0.764	3.88e-54	8.25e-49
MRPL43	MRPL48	0.764	5.35e-54	1.12e-48
MARS2	POLG	0.764	4.23e-54	8.96e-49
MARS2	MRPS5	0.764	4.97e-54	1.05e-48
LRPPRC	MARS2	0.764	5.04e-54	1.06e-48
LARS2	TRUB2	0.764	3.72e-54	7.94e-49
LARS2	MRPS12	0.764	3.81e-54	8.12e-49
FOXRED1	NDUFA6	0.764	3.9e-54	8.28e-49
FOXRED1	NDUFA11	0.764	4.28e-54	9.06e-49
CYC1	PET117	0.764	5.77e-54	1.2e-48
TWNK	PTCD3	0.764	5.72e-54	1.19e-48
TWNK	MRPS16	0.764	4.76e-54	1e-48
AARS2	FARS2	0.764	4.39e-54	9.28e-49
TFB1M	TRUB2	0.763	8.96e-54	1.82e-48
MRPS6	MTERF3	0.763	7.34e-54	1.51e-48
MRPS6	MRPS18C	0.763	8.89e-54	1.81e-48
MRPS6	MRPS17	0.763	6.01e-54	1.25e-48
MRPS5	MRPS11	0.763	8.06e-54	1.65e-48
MRPL57	MRPS14	0.763	7.56e-54	1.56e-48
MRPL21	MTPAP	0.763	5.96e-54	1.24e-48
MRPL18	MTPAP	0.763	8e-54	1.64e-48
MRPL15	MRPL55	0.763	8.72e-54	1.78e-48
MALSU1	MRM3	0.763	7.92e-54	1.62e-48
HARS2	KIAA0391	0.763	7.1e-54	1.47e-48
CYC1	UQCR10	0.763	7.26e-54	1.5e-48
COA7	SCO2	0.763	7.09e-54	1.47e-48
COA6	COX4I1	0.763	7.81e-54	1.6e-48
CARS2	DARS2	0.763	6.18e-54	1.28e-48
ACAD9	FOXRED1	0.763	6.34e-54	1.32e-48
UBA5	UFL1	0.762	1.51e-53	2.98e-48
SLC25A26	SSBP1	0.762	1.15e-53	2.31e-48
NDUFB4	NDUFC1	0.762	1.56e-53	3.06e-48
NDUFA8	NDUFB4	0.762	1.15e-53	2.31e-48
NDUFA2	NDUFB3	0.762	1.38e-53	2.74e-48
NDUFA10	NDUFB3	0.762	1.35e-53	2.69e-48
MTG2	SARS2	0.762	1.15e-53	2.32e-48
MRPS6	SSBP1	0.762	1.45e-53	2.87e-48
MRPS24	RARS2	0.762	1.53e-53	3.02e-48
MRPS17	NARS2	0.762	1.55e-53	3.05e-48
MRPL47	MRPS25	0.762	1.54e-53	3.03e-48
MRPL43	MRPS25	0.762	1e-53	2.03e-48
MRPL41	MRPL57	0.762	1.28e-53	2.56e-48
MRPL23	MRPS12	0.762	9.85e-54	2e-48
MRPL21	MRPL41	0.762	1.11e-53	2.24e-48
MRPL20	MRPL47	0.762	1.28e-53	2.57e-48
MRPL20	MRPL28	0.762	1.41e-53	2.79e-48
MRPL18	MRPL23	0.762	1.03e-53	2.09e-48
MALSU1	MRPL15	0.762	1.18e-53	2.37e-48
LRPPRC	MRPL10	0.762	1.37e-53	2.72e-48
LARS2	SLC25A26	0.762	1.05e-53	2.12e-48
HARS2	PET117	0.762	1.33e-53	2.65e-48
HARS2	MRPS22	0.762	1.38e-53	2.74e-48
FARS2	MRPL46	0.762	1.13e-53	2.28e-48
EARS2	MRPS2	0.762	1.58e-53	3.1e-48
AARS2	MRPL23	0.762	1.31e-53	2.62e-48
UBE2H	WDR26	0.761	2.53e-53	4.82e-48
NDUFAF4	NDUFS8	0.761	2.52e-53	4.8e-48
NDUFAF1	NDUFS8	0.761	2.02e-53	3.88e-48
NDUFA8	NDUFAF5	0.761	1.68e-53	3.28e-48
NDUFA10	NDUFB2	0.761	1.78e-53	3.46e-48
NARS2	VARS2	0.761	1.68e-53	3.29e-48
NARS2	SSBP1	0.761	1.97e-53	3.79e-48
MRPS14	MTG2	0.761	1.78e-53	3.47e-48
MRPS14	MRPS25	0.761	1.9e-53	3.67e-48
MRPL41	MRPS6	0.761	1.88e-53	3.64e-48
MRPL3	MRPL15	0.761	1.72e-53	3.36e-48
MRPL38	MRPS6	0.761	2.33e-53	4.45e-48
MRPL21	MRPL23	0.761	2.58e-53	4.9e-48
MRPL20	POLRMT	0.761	2.59e-53	4.92e-48
MRPL20	MRPL39	0.761	1.92e-53	3.7e-48
MRPL15	TFAM	0.761	1.89e-53	3.65e-48
MED23	MED24	0.761	1.81e-53	3.51e-48
MARS2	MTPAP	0.761	1.8e-53	3.5e-48
GTPBP8	MRM3	0.761	2.13e-53	4.08e-48
EMC2	EMC6	0.761	1.65e-53	3.23e-48
TWNK	SARS2	0.761	1.99e-53	3.83e-48
TWNK	NARS2	0.761	2.17e-53	4.15e-48
ABHD13	OCLM	0.761	1.83e-53	3.55e-48
TFB1M	WARS2	0.76	2.67e-53	5.06e-48
MRPS24	WARS2	0.76	3.77e-53	7.03e-48
MRPL41	MRPL43	0.76	2.63e-53	4.99e-48
MRPL40	MRPL43	0.76	2.86e-53	5.39e-48
MARS2	MRPL55	0.76	2.83e-53	5.35e-48
LRPPRC	MRPS12	0.76	2.84e-53	5.36e-48
KIAA0391	MRPS16	0.76	3.46e-53	6.48e-48
KIAA0391	MRPL20	0.76	3.89e-53	7.24e-48
FARS2	MRPS12	0.76	3.72e-53	6.95e-48
EARS2	MRPL28	0.76	3.32e-53	6.24e-48
EARS2	MRPL14	0.76	4.23e-53	7.87e-48
CYC1	UQCRFS1	0.76	3.37e-53	6.32e-48
COX4I1	NDUFB10	0.76	3.77e-53	7.04e-48
ADSL	PPAT	0.76	3.3e-53	6.21e-48
NDUFB3	NDUFB9	0.759	5.81e-53	1.06e-47
NDUFAF1	PET117	0.759	4.98e-53	9.17e-48
NDUFA6	PET117	0.759	5.15e-53	9.45e-48
NARS2	QRSL1	0.759	6.64e-53	1.2e-47
MRPS6	NARS2	0.759	5.15e-53	9.46e-48
MRPS16	MTG2	0.759	4.6e-53	8.49e-48
MRPS14	MRPS16	0.759	6.22e-53	1.13e-47
MRPL55	MRPS14	0.759	4.58e-53	8.48e-48
MRPL43	POLG	0.759	6.93e-53	1.25e-47
MRPL43	MRPS18B	0.759	4.63e-53	8.54e-48
MRPL43	MRPL47	0.759	4.59e-53	8.48e-48
MRPL39	MRPL40	0.759	5.28e-53	9.66e-48
MRPL38	MRPL40	0.759	6.56e-53	1.19e-47
MRPL15	MRPS2	0.759	5.2e-53	9.53e-48
LARS2	MRPL28	0.759	5e-53	9.2e-48
KIAA0391	LRPPRC	0.759	6.05e-53	1.1e-47
GTPBP10	MALSU1	0.759	5.53e-53	1.01e-47
GFM1	MRPL47	0.759	4.5e-53	8.34e-48
GFM1	MRPL43	0.759	4.31e-53	8.01e-48
DDX28	GTPBP8	0.759	4.35e-53	8.07e-48
CNEP1R1	CTDNEP1	0.759	6.09e-53	1.11e-47
ALG6	ALG8	0.759	6.4e-53	1.16e-47
NDUFB6	NDUFS1	0.758	7.91e-53	1.42e-47
NDUFB4	NDUFV2	0.758	8.09e-53	1.45e-47
MRPS14	MTPAP	0.758	9.01e-53	1.61e-47
MRPS14	MRPS18C	0.758	1.03e-52	1.83e-47
MRPL47	NARS2	0.758	7.12e-53	1.29e-47
MRPL43	QRSL1	0.758	1.11e-52	1.96e-47
MRPL21	MTG2	0.758	1.04e-52	1.84e-47
MRPL16	MRPL34	0.758	8.37e-53	1.5e-47
MRPL15	MRPS10	0.758	7.99e-53	1.43e-47
HARS2	MRPS14	0.758	7.77e-53	1.4e-47
GFM1	MRPL39	0.758	9.29e-53	1.66e-47
FARS2	MRPS25	0.758	9.12e-53	1.63e-47
FARS2	MRPL47	0.758	9.68e-53	1.72e-47
EARS2	MRPS23	0.758	7.78e-53	1.4e-47
EARS2	LRPPRC	0.758	1.07e-52	1.89e-47
DDX28	MRPL23	0.758	7.76e-53	1.4e-47
BCS1L	COA6	0.758	1.02e-52	1.81e-47
NDUFAF4	NDUFS1	0.757	1.62e-52	2.81e-47
NDUFA10	NDUFS7	0.757	1.27e-52	2.24e-47
MRPS16	MRPS25	0.757	1.3e-52	2.28e-47
MRPL43	RARS2	0.757	1.5e-52	2.61e-47
MRPL39	MTPAP	0.757	1.86e-52	3.21e-47
MRPL34	MRPS6	0.757	1.36e-52	2.38e-47
MRPL32	MRPS6	0.757	1.45e-52	2.53e-47
MRPL32	MRPL39	0.757	1.29e-52	2.27e-47
MRPL18	MRPL41	0.757	1.29e-52	2.27e-47
MRPL16	MRPS18B	0.757	1.32e-52	2.31e-47
MRPL15	TFB1M	0.757	1.55e-52	2.69e-47
LARS2	NSUN4	0.757	1.67e-52	2.89e-47
KIAA0391	MTPAP	0.757	1.26e-52	2.22e-47
KIAA0391	MRPL18	0.757	1.43e-52	2.5e-47
GTPBP8	TFB1M	0.757	1.45e-52	2.53e-47
GNPDA2	SULT1E1	0.757	1.28e-52	2.25e-47
FOXRED1	NDUFS1	0.757	1.79e-52	3.1e-47
FARS2	MRPS18B	0.757	1.38e-52	2.41e-47
NDUFAF1	NDUFAF5	0.756	2.96e-52	4.97e-47
NDUFA8	NDUFAF7	0.756	2.44e-52	4.15e-47
MRPS2	MRPS25	0.756	1.95e-52	3.35e-47
MRPS11	RPUSD4	0.756	2.23e-52	3.81e-47
MRPS11	RARS2	0.756	2.93e-52	4.93e-47
MRPL55	MRPS16	0.756	2.66e-52	4.49e-47
MRPL33	MRPS22	0.756	2.51e-52	4.25e-47
MRPL33	MRPS14	0.756	2.47e-52	4.19e-47
MRPL33	MRPL39	0.756	2.7e-52	4.55e-47
MRPL28	MRPS6	0.756	2.29e-52	3.9e-47
MRPL21	MRPL57	0.756	2.79e-52	4.7e-47
MRPL18	MTG2	0.756	2.2e-52	3.76e-47
MRPL18	MRPS18B	0.756	1.94e-52	3.34e-47
MRPL17	MRPL40	0.756	2.68e-52	4.52e-47
MRPL16	MRPL32	0.756	3.01e-52	5.05e-47
LRPPRC	MRPL41	0.756	2.38e-52	4.05e-47
LRPPRC	MRPL32	0.756	2.51e-52	4.26e-47
KIAA0391	MRPS11	0.756	1.95e-52	3.35e-47
FARS2	QRSL1	0.756	2.27e-52	3.88e-47
FARS2	MTG2	0.756	1.95e-52	3.36e-47
EARS2	PTCD3	0.756	1.9e-52	3.28e-47
CYC1	UQCRC2	0.756	2.03e-52	3.48e-47
CARS2	MTG1	0.756	1.97e-52	3.38e-47
TWNK	MTPAP	0.756	2.29e-52	3.91e-47
AARS2	HARS2	0.756	2.65e-52	4.48e-47
NSUN4	TFB1M	0.755	4.21e-52	6.99e-47
NDUFB2	NDUFV2	0.755	3.72e-52	6.2e-47
NDUFA8	NDUFS7	0.755	4.23e-52	7.02e-47
MRPS18B	MRPS22	0.755	4.44e-52	7.34e-47
MRPS14	RARS2	0.755	4.41e-52	7.3e-47
MRPS12	QRSL1	0.755	3.15e-52	5.27e-47
MRPS12	MRPS16	0.755	3.49e-52	5.82e-47
MRPL39	RARS2	0.755	3.37e-52	5.63e-47
MRPL20	MRPS12	0.755	4.36e-52	7.23e-47
MRPL15	MRPS23	0.755	4.75e-52	7.82e-47
MRPL15	MRPS22	0.755	4.01e-52	6.67e-47
MRPL14	MRPS11	0.755	4.56e-52	7.52e-47
MRPL12	MRPS6	0.755	3.25e-52	5.44e-47
MALSU1	MRPL16	0.755	4.56e-52	7.53e-47
KIAA0391	RARS2	0.755	3.77e-52	6.28e-47
HARS2	POLG	0.755	3.15e-52	5.28e-47
FPGS	GART	0.755	4.63e-52	7.63e-47
WDR26	YPEL5	0.754	5.92e-52	9.68e-47
NDUFB9	NDUFS5	0.754	6.06e-52	9.9e-47
NDUFAF4	NDUFS5	0.754	6.26e-52	1.02e-46
MRPL32	MRPL46	0.754	7.8e-52	1.26e-46
MRPL23	TRUB2	0.754	7.38e-52	1.2e-46
MRPL18	MRPL33	0.754	6.66e-52	1.09e-46
MRPL16	MRPS24	0.754	7.79e-52	1.26e-46
MRPL16	MRPL39	0.754	5.71e-52	9.35e-47
MRPL10	MRPS24	0.754	5.52e-52	9.06e-47
MAU2	NIPBL	0.754	7.44e-52	1.21e-46
FOXRED1	NDUFAF7	0.754	5.58e-52	9.15e-47
FARS2	MRPL18	0.754	5.22e-52	8.58e-47
COA6	SCO2	0.754	7.1e-52	1.16e-46
ADSL	PFAS	0.754	5.34e-52	8.77e-47
OCLM	TAS2R10	0.753	1.22e-51	1.94e-46
NDUFAF4	TIMMDC1	0.753	1.04e-51	1.66e-46
NDUFAF4	NDUFAF7	0.753	1.2e-51	1.91e-46
MRPS24	PTCD3	0.753	8.33e-52	1.34e-46
MRPL55	MTG2	0.753	1.13e-51	1.81e-46
MRPL43	PTCD3	0.753	8.14e-52	1.31e-46
MRPL23	NARS2	0.753	7.99e-52	1.29e-46
MRPL23	MRPS25	0.753	9.35e-52	1.5e-46
MRPL20	MTG1	0.753	1.22e-51	1.94e-46
MARS2	TARS2	0.753	8.9e-52	1.43e-46
HARS2	UQCRC2	0.753	1.14e-51	1.82e-46
GFM1	POLRMT	0.753	8.06e-52	1.3e-46
GFM1	NARS2	0.753	1.01e-51	1.62e-46
DAP3	SSBP1	0.753	8.09e-52	1.3e-46
CYC1	NDUFB2	0.753	8.16e-52	1.31e-46
ATIC	FPGS	0.753	1.16e-51	1.85e-46
NDUFB2	NDUFS5	0.752	1.47e-51	2.33e-46
NDUFA8	NDUFB9	0.752	2.03e-51	3.17e-46
MRPL57	MRPS12	0.752	1.76e-51	2.77e-46
MRPL39	MRPL55	0.752	1.95e-51	3.05e-46
MDM2	PPM1D	0.752	1.39e-51	2.21e-46
MARS2	MRPL14	0.752	1.6e-51	2.53e-46
LRPPRC	MRPL57	0.752	1.83e-51	2.88e-46
LRPPRC	MRPL16	0.752	1.78e-51	2.8e-46
KIAA0391	MRPL17	0.752	1.85e-51	2.9e-46
GATC	MRPL18	0.752	1.72e-51	2.71e-46
FARS2	TRUB2	0.752	1.66e-51	2.62e-46
FARS2	MRPL33	0.752	1.85e-51	2.9e-46
DDX28	MRPL15	0.752	1.99e-51	3.11e-46
COA6	PET117	0.752	1.97e-51	3.08e-46
COA6	FOXRED1	0.752	1.9e-51	2.98e-46
BCS1L	UQCRC1	0.752	2.04e-51	3.18e-46
UFM1	UFSP2	0.751	3.09e-51	4.73e-46
NDUFB3	NDUFS2	0.751	3.2e-51	4.9e-46
NDUFA9	NDUFB3	0.751	2.18e-51	3.39e-46
MRPS18B	TFAM	0.751	2.22e-51	3.44e-46
MRPL41	MRPS24	0.751	2.12e-51	3.3e-46
MRPL39	QRSL1	0.751	2.05e-51	3.19e-46
MRPL23	POLG	0.751	3.02e-51	4.63e-46
MRPL23	MRPL48	0.751	2.55e-51	3.92e-46
MRPL21	MRPL46	0.751	2.24e-51	3.47e-46
MRPL14	MRPL18	0.751	2.72e-51	4.18e-46
MRPL14	MRPL16	0.751	2.52e-51	3.88e-46
MALSU1	MRPS6	0.751	3.21e-51	4.91e-46
HARS2	WARS2	0.751	2.19e-51	3.4e-46
FOXRED1	NDUFB6	0.751	3.22e-51	4.92e-46
EARS2	MTG1	0.751	2.45e-51	3.78e-46
CYC1	NDUFV2	0.751	2.5e-51	3.86e-46
COA6	UQCRB	0.751	2.35e-51	3.63e-46
TWNK	TRUB2	0.751	2.7e-51	4.15e-46
NDUFS7	NDUFS8	0.75	3.76e-51	5.7e-46
NDUFB4	NDUFB8	0.75	3.68e-51	5.6e-46
MRPS6	SLC25A26	0.75	3.46e-51	5.28e-46
MRPS14	VARS2	0.75	3.77e-51	5.71e-46
MRPS11	TFAM	0.75	4.2e-51	6.33e-46
MRPL57	MRPS22	0.75	4.56e-51	6.82e-46
MRPL46	TFB1M	0.75	4.78e-51	7.13e-46
MRPL46	MRPS24	0.75	4.01e-51	6.06e-46
MRPL39	MRPS17	0.75	4.16e-51	6.28e-46
MRPL28	MRPS12	0.75	4.46e-51	6.69e-46
MRPL16	MRPL17	0.75	4.97e-51	7.41e-46
MARS2	MTG2	0.75	4.44e-51	6.66e-46
MARS2	MRPS16	0.75	3.66e-51	5.58e-46
LARS2	MRPL18	0.75	4.12e-51	6.22e-46
HARS2	MRPS18B	0.75	5.12e-51	7.62e-46
HARS2	MRPL38	0.75	4.28e-51	6.43e-46
GTPBP10	MTERF4	0.75	3.69e-51	5.61e-46
GATC	MRPL23	0.75	4.26e-51	6.41e-46
EARS2	MRPS18C	0.75	3.93e-51	5.95e-46
COX6B1	UQCRC2	0.75	3.68e-51	5.6e-46
COX4I1	NDUFA8	0.75	4.6e-51	6.87e-46
COA6	LARS2	0.75	4.26e-51	6.41e-46
TWNK	MRPS2	0.75	3.7e-51	5.62e-46
ABHD13	SULT1E1	0.75	4.56e-51	6.83e-46
PET117	SCO1	0.749	5.75e-51	8.53e-46
NDUFS8	TIMMDC1	0.749	6.32e-51	9.32e-46
MTERF3	MRM3	0.749	7.47e-51	1.1e-45
MRPS24	TFAM	0.749	6.73e-51	9.9e-46
MRPL32	MRPS31	0.749	6.17e-51	9.12e-46
MRPL2	MRPL46	0.749	5.93e-51	8.78e-46
MRPL23	MRPS16	0.749	7.7e-51	1.13e-45
MRPL21	MRPS5	0.749	8.33e-51	1.22e-45
MRPL17	MRPL33	0.749	6.9e-51	1.01e-45
MRPL15	UQCR10	0.749	6.63e-51	9.76e-46
MRPL15	MRPL40	0.749	8.02e-51	1.17e-45
LRPPRC	TFAM	0.749	7.1e-51	1.04e-45
LRPPRC	PET117	0.749	5.48e-51	8.15e-46
DARS2	MTG1	0.749	7.94e-51	1.16e-45
CTNNB1	TCF7L2	0.749	8.42e-51	1.23e-45
COA6	NDUFS1	0.749	5.72e-51	8.5e-46
TWNK	VARS2	0.749	6.23e-51	9.2e-46
ABHD13	GNPDA2	0.749	7.87e-51	1.15e-45
RNF19A	SULT1E1	0.748	1e-50	1.45e-45
NDUFV2	TIMMDC1	0.748	1.33e-50	1.89e-45
NDUFB3	NDUFS7	0.748	1.14e-50	1.62e-45
NDUFAF4	NDUFC1	0.748	1.09e-50	1.56e-45
NDUFA10	NDUFB10	0.748	1.14e-50	1.63e-45
MRPS24	MTG2	0.748	1.04e-50	1.5e-45
MRPS14	MRPS22	0.748	9.34e-51	1.36e-45
MRPL57	MRPS23	0.748	1.27e-50	1.81e-45
MRPL57	MRPS18B	0.748	1.08e-50	1.55e-45
MRPL4	MRPL57	0.748	1.06e-50	1.52e-45
MRPL23	MRPS11	0.748	1.09e-50	1.56e-45
MRPL16	TFAM	0.748	1.14e-50	1.63e-45
MRPL15	RPUSD4	0.748	9.08e-51	1.32e-45
MRPL14	MRPL39	0.748	1.13e-50	1.61e-45
MALSU1	MRPS24	0.748	1.05e-50	1.51e-45
LRPPRC	MRPS18B	0.748	1.08e-50	1.55e-45
HUS1	RAD9A	0.748	1.07e-50	1.54e-45
HARS2	MRPL41	0.748	9.82e-51	1.42e-45
GFM1	QRSL1	0.748	1.04e-50	1.5e-45
CYC1	NDUFC1	0.748	9.38e-51	1.36e-45
COQ7	NDUFAF1	0.748	9.23e-51	1.34e-45
COQ4	NDUFB10	0.748	1.07e-50	1.54e-45
TWNK	UQCRC2	0.748	9.55e-51	1.39e-45
TWNK	MRPS11	0.748	1.06e-50	1.53e-45
NDUFS2	UQCR10	0.747	1.55e-50	2.18e-45
NDUFAF1	NDUFB8	0.747	1.63e-50	2.29e-45
NDUFA8	NDUFB7	0.747	1.5e-50	2.12e-45
MRPS25	QRSL1	0.747	1.43e-50	2.03e-45
MRPS25	POLRMT	0.747	1.89e-50	2.63e-45
MRPS24	POLG	0.747	1.36e-50	1.93e-45
MRPS14	POLG	0.747	1.96e-50	2.72e-45
MRPS11	MRPS16	0.747	1.57e-50	2.21e-45
MRPL4	MRPL21	0.747	1.78e-50	2.49e-45
MRPL4	MRPL16	0.747	1.88e-50	2.62e-45
MRPL46	MRPS5	0.747	2.11e-50	2.93e-45
MRPL40	MRPS14	0.747	1.52e-50	2.15e-45
MRPL38	MRPL39	0.747	1.65e-50	2.32e-45
MRPL15	MRPS5	0.747	1.93e-50	2.69e-45
KIAA0391	TARS2	0.747	1.55e-50	2.19e-45
KIAA0391	PTCD3	0.747	1.73e-50	2.42e-45
FARS2	MTPAP	0.747	1.86e-50	2.6e-45
EMC1	EMC3	0.747	1.64e-50	2.3e-45
EARS2	WARS2	0.747	1.89e-50	2.64e-45
EARS2	TRUB2	0.747	2.07e-50	2.87e-45
COA7	LRPPRC	0.747	1.78e-50	2.49e-45
COA6	MRPS6	0.747	1.53e-50	2.16e-45
TWNK	MRPL10	0.747	1.95e-50	2.71e-45
AARS2	MRPL39	0.747	1.68e-50	2.36e-45
NDUFA6	NDUFAF3	0.746	2.21e-50	3.06e-45
NDUFA6	NDUFA10	0.746	3.23e-50	4.39e-45
NDUFA11	NDUFAF1	0.746	3.31e-50	4.49e-45
MTG2	PTCD3	0.746	3.15e-50	4.29e-45
MTERF4	MTG1	0.746	2.61e-50	3.59e-45
MRPS2	MRPS12	0.746	2.55e-50	3.51e-45
MRPS12	WARS2	0.746	3.22e-50	4.38e-45
MRPL57	RARS2	0.746	2.49e-50	3.43e-45
MRPL47	MRPS2	0.746	2.56e-50	3.52e-45
MRPL40	MTG2	0.746	2.68e-50	3.68e-45
MRPL39	PTCD3	0.746	2.7e-50	3.7e-45
MRPL33	MRPS16	0.746	2.87e-50	3.92e-45
MRPL18	MTG1	0.746	2.33e-50	3.22e-45
MIPEP	MRPL43	0.746	2.99e-50	4.08e-45
MARS2	MRPL4	0.746	2.36e-50	3.26e-45
EARS2	TARS2	0.746	2.22e-50	3.07e-45
EARS2	MRPL3	0.746	3.32e-50	4.5e-45
CYC1	NDUFB8	0.746	2.72e-50	3.72e-45
COX4I1	NDUFS2	0.746	2.85e-50	3.9e-45
COQ4	CYC1	0.746	3.2e-50	4.36e-45
COA7	MRPS16	0.746	2.4e-50	3.31e-45
SULT1E1	ZNF99	0.745	3.69e-50	4.97e-45
SSBP1	TFB2M	0.745	4.28e-50	5.73e-45
NSUN4	SSBP1	0.745	5.11e-50	6.74e-45
NDUFS5	PET117	0.745	4.29e-50	5.74e-45
NDUFAF7	NDUFB6	0.745	5.21e-50	6.86e-45
NDUFAF5	NDUFC1	0.745	5.04e-50	6.66e-45
NDUFA6	NDUFAF7	0.745	3.78e-50	5.09e-45
NARS2	TFB1M	0.745	3.62e-50	4.89e-45
MTG2	TFB1M	0.745	4.48e-50	5.97e-45
MTG1	TRUB2	0.745	4.5e-50	5.99e-45
MRPS6	RPUSD4	0.745	5.36e-50	7.05e-45
MRPS6	PET117	0.745	3.52e-50	4.76e-45
MRPS5	MRPS6	0.745	4.9e-50	6.48e-45
MRPS22	MRPS23	0.745	4.15e-50	5.57e-45
MRPS11	MRPS18C	0.745	3.66e-50	4.94e-45
MRPL4	MRPL15	0.745	5.04e-50	6.66e-45
MRPL46	MTERF3	0.745	4.78e-50	6.34e-45
MRPL46	MRPL47	0.745	4.21e-50	5.64e-45
MRPL41	MRPS11	0.745	5.06e-50	6.68e-45
MRPL40	MRPS11	0.745	4.31e-50	5.76e-45
MRPL21	PTCD3	0.745	3.44e-50	4.66e-45
MRPL13	MRPS6	0.745	4.71e-50	6.26e-45
FAM200B	RNF19A	0.745	4.33e-50	5.78e-45
EARS2	TFAM	0.745	4.09e-50	5.49e-45
TWNK	MRPL23	0.745	4.44e-50	5.92e-45
AARS2	MRPL43	0.745	3.85e-50	5.18e-45
TFB1M	VARS2	0.744	6.7e-50	8.71e-45
POLG	TFB1M	0.744	7.87e-50	1.01e-44
NDUFAF4	NDUFV2	0.744	6.36e-50	8.29e-45
NDUFA8	UQCRC2	0.744	7.43e-50	9.6e-45
MTG2	MRM3	0.744	5.54e-50	7.26e-45
MTG1	SSBP1	0.744	6.58e-50	8.56e-45
MRPS6	TFB2M	0.744	7.87e-50	1.02e-44
MRPS11	MRPS34	0.744	5.4e-50	7.1e-45
MRPL43	MRPL55	0.744	5.46e-50	7.17e-45
MRPL28	MRPS25	0.744	5.76e-50	7.54e-45
MRPL17	MRPS18B	0.744	6.35e-50	8.28e-45
MARS2	MRPS22	0.744	5.77e-50	7.55e-45
LRPPRC	MTG2	0.744	5.83e-50	7.61e-45
LARS2	WARS2	0.744	7.81e-50	1.01e-44
ISCA2	NDUFB10	0.744	8.15e-50	1.05e-44
GTPBP8	GTPBP10	0.744	8.44e-50	1.08e-44
EARS2	MRPL40	0.744	7.02e-50	9.09e-45
COX4I1	SCO2	0.744	6.87e-50	8.91e-45
COA6	NDUFS5	0.744	6.83e-50	8.86e-45
COA6	CYC1	0.744	6.78e-50	8.81e-45
TWNK	WARS2	0.744	5.81e-50	7.59e-45
TWNK	TFB2M	0.744	8.07e-50	1.04e-44
AARS2	TFB1M	0.744	7.9e-50	1.02e-44
STN1	TEN1	0.743	9.38e-50	1.2e-44
NDUFS8	PET117	0.743	9.7e-50	1.23e-44
NDUFB3	NDUFC1	0.743	8.94e-50	1.14e-44
NDUFB2	NDUFB8	0.743	9.72e-50	1.24e-44
NDUFAF5	NDUFS5	0.743	8.51e-50	1.09e-44
NDUFA11	NDUFB2	0.743	1.23e-49	1.54e-44
MRPS24	QRSL1	0.743	9.56e-50	1.22e-44
MRPS23	YARS2	0.743	1.08e-49	1.37e-44
MRPS17	MTG2	0.743	1.15e-49	1.45e-44
MRPS12	MTPAP	0.743	1.25e-49	1.57e-44
MRPL46	MTPAP	0.743	1.25e-49	1.57e-44
MRPL43	TFAM	0.743	1.13e-49	1.42e-44
MRPL40	RARS2	0.743	9.13e-50	1.17e-44
MRPL23	MRPS2	0.743	1.3e-49	1.63e-44
MRPL18	YARS2	0.743	1.09e-49	1.38e-44
MRPL18	MRPS18C	0.743	1.1e-49	1.39e-44
LRPPRC	MRPS14	0.743	1.31e-49	1.64e-44
KIAA0391	MRPL47	0.743	9.9e-50	1.26e-44
GFM1	MRPL23	0.743	9.62e-50	1.23e-44
FOXRED1	NDUFB8	0.743	1.23e-49	1.55e-44
FOXRED1	NDUFAF4	0.743	1.18e-49	1.48e-44
FARS2	TFB1M	0.743	1.05e-49	1.33e-44
EARS2	SLC25A26	0.743	1.32e-49	1.65e-44
DDX28	MALSU1	0.743	9.3e-50	1.19e-44
DAP3	MRPS25	0.743	9.83e-50	1.25e-44
COX4I1	NDUFS1	0.743	1.28e-49	1.6e-44
COQ7	FOXRED1	0.743	1.1e-49	1.39e-44
TWNK	MRPL28	0.743	9.9e-50	1.26e-44
TWNK	DARS2	0.743	8.83e-50	1.13e-44
BCS1L	COA7	0.743	1.08e-49	1.37e-44
AARS2	MRPS24	0.743	1.07e-49	1.36e-44
PET117	UQCR10	0.742	2.08e-49	2.52e-44
NDUFV2	PET117	0.742	1.47e-49	1.82e-44
NDUFB3	UQCRC2	0.742	1.42e-49	1.76e-44
NDUFAF7	NDUFS1	0.742	1.55e-49	1.91e-44
MRPS5	MRPS24	0.742	1.6e-49	1.97e-44
MRPS2	TFB1M	0.742	1.44e-49	1.79e-44
MRPS11	PET117	0.742	1.46e-49	1.81e-44
MRPL4	MRPS6	0.742	1.4e-49	1.74e-44
MRPL49	MRPS31	0.742	2.08e-49	2.52e-44
MRPL39	MTERF3	0.742	1.59e-49	1.96e-44
MRPL32	MRPS18C	0.742	1.36e-49	1.7e-44
MRPL23	MRPL40	0.742	1.57e-49	1.93e-44
MRPL21	MRPL32	0.742	1.53e-49	1.89e-44
MRPL20	MRPS14	0.742	1.82e-49	2.22e-44
MRPL17	MRPL21	0.742	1.71e-49	2.09e-44
MRPL15	RARS2	0.742	1.91e-49	2.33e-44
MRPL15	MRPL47	0.742	2.08e-49	2.52e-44
MRPL12	MRPL15	0.742	1.52e-49	1.88e-44
MRPL10	MTG1	0.742	2e-49	2.43e-44
MRPL10	MRPL46	0.742	1.6e-49	1.97e-44
LRPPRC	NDUFAF1	0.742	1.37e-49	1.71e-44
KIAA0391	MRPS18B	0.742	1.4e-49	1.74e-44
GTPBP10	POLG	0.742	1.45e-49	1.8e-44
GNPDA2	RNF19A	0.742	1.73e-49	2.12e-44
GATC	MRPS6	0.742	2.1e-49	2.54e-44
EARS2	MTERF3	0.742	1.71e-49	2.1e-44
DDX28	MRPL46	0.742	1.82e-49	2.22e-44
DDX28	MRPL43	0.742	1.38e-49	1.72e-44
COA7	MRPL33	0.742	2.08e-49	2.53e-44
COA7	HARS2	0.742	2e-49	2.44e-44
COA6	UQCR10	0.742	2.09e-49	2.53e-44
TWNK	TFB1M	0.742	1.69e-49	2.07e-44
TWNK	MTG1	0.742	1.93e-49	2.35e-44
AARS2	MRPS12	0.742	2.04e-49	2.48e-44
AARS2	MRPL21	0.742	1.39e-49	1.73e-44
PTCD3	TARS2	0.741	2.49e-49	2.97e-44
NDUFB3	NDUFB10	0.741	2.12e-49	2.56e-44
NDUFB10	PET117	0.741	2.8e-49	3.33e-44
MTG2	POLG	0.741	2.42e-49	2.9e-44
MRPS25	NSUN4	0.741	3.23e-49	3.8e-44
MRPL49	MRPS11	0.741	3.03e-49	3.58e-44
MRPL40	TRUB2	0.741	2.75e-49	3.27e-44
MRPL39	WARS2	0.741	2.89e-49	3.42e-44
MRPL39	NARS2	0.741	2.21e-49	2.66e-44
MRPL28	MRPL39	0.741	3.12e-49	3.68e-44
MRPL21	MRPS18B	0.741	3.12e-49	3.68e-44
MRPL20	SARS2	0.741	2.14e-49	2.58e-44
MRPL20	NSUN4	0.741	2.25e-49	2.71e-44
MRPL20	MRPS24	0.741	2.63e-49	3.13e-44
MRPL12	MRPL39	0.741	2.67e-49	3.18e-44
MRPL10	MRPS22	0.741	3.22e-49	3.79e-44
MRPL10	MRPL55	0.741	2.43e-49	2.91e-44
KIAA0391	TRUB2	0.741	2.37e-49	2.84e-44
KIAA0391	TFB1M	0.741	2.21e-49	2.67e-44
KIAA0391	MRPL2	0.741	2.52e-49	3e-44
KIAA0391	MRPL10	0.741	2.44e-49	2.92e-44
FARS2	GFM1	0.741	3.25e-49	3.82e-44
EARS2	MRPS10	0.741	2.89e-49	3.43e-44
DDX28	MRPL20	0.741	2.25e-49	2.71e-44
COA7	MRPL43	0.741	2.86e-49	3.4e-44
COA6	NDUFV2	0.741	2.95e-49	3.49e-44
COA6	COX6B1	0.741	2.99e-49	3.54e-44
TWNK	YARS2	0.741	2.46e-49	2.94e-44
TWNK	MRPL57	0.741	2.51e-49	2.99e-44
BRAF	MAPK1	0.741	2.33e-49	2.8e-44
AARS2	QRSL1	0.741	2.26e-49	2.72e-44
AARS2	MRPL10	0.741	3.18e-49	3.75e-44
RARS2	TARS2	0.74	3.98e-49	4.62e-44
PTCD3	QRSL1	0.74	4.53e-49	5.24e-44
OCLM	TATDN1	0.74	3.97e-49	4.62e-44
NDUFA10	NDUFB6	0.74	3.69e-49	4.3e-44
MRPS25	MRPS33	0.74	3.37e-49	3.94e-44
MRPS17	TFB1M	0.74	3.89e-49	4.53e-44
MRPS14	TFB1M	0.74	3.69e-49	4.31e-44
MRPS12	MRPS25	0.74	3.53e-49	4.12e-44
MRPL48	MRPS6	0.74	4.63e-49	5.34e-44
MRPL48	MRPS24	0.74	4.78e-49	5.51e-44
MRPL47	MTG1	0.74	5.15e-49	5.91e-44
MRPL46	MRPL57	0.74	3.37e-49	3.94e-44
MRPL46	MRPL53	0.74	5.09e-49	5.84e-44
MRPL43	RPUSD4	0.74	4.03e-49	4.68e-44
MRPL40	MRPS24	0.74	4.99e-49	5.73e-44
MRPL32	MRPL53	0.74	3.34e-49	3.91e-44
MRPL23	WARS2	0.74	4.38e-49	5.07e-44
MRPL23	VARS2	0.74	4.9e-49	5.64e-44
MRPL21	RPUSD4	0.74	3.36e-49	3.94e-44
MARS2	MRPL49	0.74	4.11e-49	4.77e-44
LRPPRC	MRPS16	0.74	4.93e-49	5.67e-44
LARS2	MRPL12	0.74	3.33e-49	3.91e-44
KIAA0391	MRPS25	0.74	4.41e-49	5.1e-44
GTPBP8	MRPL15	0.74	3.72e-49	4.34e-44
FARS2	MRPL57	0.74	4.55e-49	5.26e-44
CYC1	NDUFB10	0.74	4.23e-49	4.9e-44
COA7	MARS2	0.74	3.34e-49	3.92e-44
TWNK	UQCRB	0.74	4.73e-49	5.45e-44
ADSL	GART	0.74	4.59e-49	5.3e-44
NDUFB5	NDUFC1	0.739	7.39e-49	8.36e-44
NDUFA2	NDUFAF1	0.739	5.52e-49	6.31e-44
MTG2	SSBP1	0.739	5.6e-49	6.39e-44
MRPL57	TFAM	0.739	5.83e-49	6.64e-44
MRPL55	YARS2	0.739	7.21e-49	8.18e-44
MRPL3	MRPL39	0.739	6.45e-49	7.34e-44
MRPL39	TFB1M	0.739	7.36e-49	8.34e-44
MRPL39	RPUSD4	0.739	5.27e-49	6.03e-44
MRPL17	MRPL39	0.739	7.37e-49	8.35e-44
MRPL15	POLG	0.739	7.93e-49	8.97e-44
LARS2	MRPS10	0.739	7.99e-49	9.02e-44
GFM1	MTG2	0.739	6.48e-49	7.37e-44
EARS2	MRPL32	0.739	5.62e-49	6.41e-44
COA6	FARS2	0.739	6.89e-49	7.82e-44
COA6	COX5B	0.739	8.11e-49	9.15e-44
TWNK	MRPL46	0.739	6.71e-49	7.62e-44
PEX6	PEX13	0.738	9.2e-49	1.03e-43
NDUFB4	NDUFS5	0.738	8.26e-49	9.31e-44
NDUFA11	NDUFAF7	0.738	1.23e-48	1.35e-43
MTG2	RARS2	0.738	9.61e-49	1.07e-43
MRPS25	TFB2M	0.738	9.45e-49	1.06e-43
MRPS24	TFB1M	0.738	1.25e-48	1.37e-43
MRPS16	MRPS18B	0.738	8.18e-49	9.22e-44
MRPL47	VARS2	0.738	8.37e-49	9.42e-44
MRPL46	MRPS16	0.738	1.12e-48	1.24e-43
MRPL43	MTERF3	0.738	1.02e-48	1.14e-43
MRPL32	MRPL33	0.738	1.07e-48	1.19e-43
MRPL21	TARS2	0.738	9.74e-49	1.09e-43
MRPL10	MRPS12	0.738	1.08e-48	1.2e-43
MIPEP	MRPS6	0.738	1.14e-48	1.26e-43
LRPPRC	NDUFB10	0.738	9.25e-49	1.04e-43
LRPPRC	MRPS22	0.738	1.21e-48	1.33e-43
KIAA0391	MRPL14	0.738	1.07e-48	1.19e-43
HARS2	MRPL46	0.738	9.25e-49	1.04e-43
GRSF1	NDUFC1	0.738	1.05e-48	1.17e-43
GATC	MRPL15	0.738	9.02e-49	1.01e-43
FARS2	TFB2M	0.738	1.09e-48	1.21e-43
EARS2	MRPL2	0.738	1.21e-48	1.33e-43
DAP3	MRPS33	0.738	8.68e-49	9.76e-44
CYC1	NDUFA8	0.738	1.04e-48	1.16e-43
COX4I1	UQCRB	0.738	8.38e-49	9.43e-44
COX11	CYC1	0.738	1.13e-48	1.25e-43
CHTF18	DSCC1	0.738	9.85e-49	1.1e-43
TWNK	MRPS17	0.738	1.06e-48	1.18e-43
TWNK	MRPL47	0.738	1.05e-48	1.17e-43
TWNK	MRPL18	0.738	9.4e-49	1.05e-43
SARS2	TFB1M	0.737	1.52e-48	1.66e-43
NDUFV2	UQCR10	0.737	1.43e-48	1.56e-43
NDUFS7	NDUFV2	0.737	1.88e-48	2.04e-43
NDUFA10	NDUFB7	0.737	1.59e-48	1.73e-43
MRPS16	MTPAP	0.737	1.52e-48	1.66e-43
MRPL39	YARS2	0.737	1.35e-48	1.48e-43
MRPL39	MRPS22	0.737	1.42e-48	1.55e-43
MRPL39	MRPS18B	0.737	1.85e-48	2.01e-43
MRPL16	MRPS5	0.737	1.59e-48	1.73e-43
MRPL12	MRPS14	0.737	1.46e-48	1.6e-43
MALSU1	MTERF3	0.737	1.3e-48	1.43e-43
GFM1	MRPS2	0.737	1.62e-48	1.76e-43
FARS2	MRPL55	0.737	1.31e-48	1.44e-43
EARS2	MRPL12	0.737	1.31e-48	1.44e-43
DLST	OGDH	0.737	1.88e-48	2.04e-43
COX7C	NDUFS2	0.737	1.53e-48	1.67e-43
COA6	COX6C	0.737	1.34e-48	1.47e-43
BCS1L	COX4I1	0.737	1.47e-48	1.61e-43
NDUFA9	NDUFS1	0.736	2.01e-48	2.17e-43
MTG1	NSUN4	0.736	2.06e-48	2.22e-43
MTERF4	MRM3	0.736	2.18e-48	2.35e-43
MRPS2	MRPS24	0.736	2.22e-48	2.39e-43
MRPS14	MRPS23	0.736	2.65e-48	2.82e-43
MRPL47	MTG2	0.736	1.99e-48	2.15e-43
MRPL46	RPUSD4	0.736	2.42e-48	2.59e-43
MRPL46	MRPS18B	0.736	2.24e-48	2.41e-43
MRPL39	POLG	0.736	2.08e-48	2.24e-43
MRPL14	MRPL32	0.736	2.26e-48	2.43e-43
MRPL10	MRPL38	0.736	2.35e-48	2.52e-43
MRPL10	MRPL32	0.736	2.81e-48	2.98e-43
LARS2	MRPL40	0.736	2.33e-48	2.5e-43
HARS2	TFAM	0.736	2.58e-48	2.75e-43
HARS2	MRPL55	0.736	2.52e-48	2.69e-43
GNPDA2	ZNF99	0.736	2.47e-48	2.64e-43
GNPDA2	TATDN1	0.736	2.54e-48	2.71e-43
GFM1	SSBP1	0.736	2.38e-48	2.55e-43
MRM2	MRM3	0.736	2.25e-48	2.42e-43
FARS2	MRPL10	0.736	2.83e-48	3e-43
DDX28	FARS2	0.736	2.38e-48	2.55e-43
COA6	MRPL15	0.736	2.17e-48	2.34e-43
CARS2	MRPS6	0.736	2.77e-48	2.94e-43
ABHD13	FAM200B	0.736	2.19e-48	2.36e-43
TADA2B	TAF6L	0.735	4.74e-48	4.91e-43
NDUFS2	PET117	0.735	4.42e-48	4.6e-43
NDUFAF4	NDUFB6	0.735	4.07e-48	4.26e-43
NDUFA11	PET117	0.735	4.01e-48	4.2e-43
MTG2	MTPAP	0.735	3.46e-48	3.64e-43
MRPS5	MRPS18B	0.735	4.3e-48	4.48e-43
MRPS5	MRPS16	0.735	4.46e-48	4.64e-43
MRPS16	PET117	0.735	3.53e-48	3.72e-43
MRPS14	YARS2	0.735	4.61e-48	4.78e-43
MRPS12	RARS2	0.735	4.49e-48	4.66e-43
MRPL47	MRPS24	0.735	3.33e-48	3.51e-43
MRPL39	MRPS2	0.735	4.24e-48	4.43e-43
MRPL39	MRPS18C	0.735	4.25e-48	4.43e-43
MRPL20	MRPL40	0.735	4.7e-48	4.87e-43
MRPL15	TRUB2	0.735	4.42e-48	4.6e-43
MRPL12	MRPS16	0.735	4.25e-48	4.43e-43
MARS2	MIPEP	0.735	3.29e-48	3.47e-43
MALSU1	MRPL57	0.735	3.28e-48	3.47e-43
KIAA0391	POLG	0.735	3.79e-48	3.98e-43
KIAA0391	MRPL32	0.735	3.92e-48	4.11e-43
HARS2	MRPS34	0.735	4.7e-48	4.87e-43
HARS2	MRPL16	0.735	3.67e-48	3.86e-43
GTPBP10	TFB1M	0.735	3.18e-48	3.37e-43
GTPBP10	MRPS6	0.735	3.98e-48	4.17e-43
FPGS	PAICS	0.735	3.27e-48	3.46e-43
FOXRED1	NDUFA2	0.735	3.16e-48	3.35e-43
FARS2	TARS2	0.735	3.2e-48	3.39e-43
COA6	NDUFB3	0.735	3.75e-48	3.94e-43
CARS2	NDUFAF1	0.735	4.1e-48	4.29e-43
TWNK	SSBP1	0.735	3.81e-48	4e-43
QRSL1	TARS2	0.734	6.95e-48	7.07e-43
NDUFAF5	NDUFS1	0.734	5.12e-48	5.28e-43
NDUFAF3	NDUFB8	0.734	7.21e-48	7.32e-43
NDUFA2	NDUFAF4	0.734	6.2e-48	6.35e-43
NDUFA10	NDUFAF5	0.734	5.19e-48	5.35e-43
MTERF3	RPUSD4	0.734	7.29e-48	7.39e-43
MRPS31	NDUFC1	0.734	5.62e-48	5.77e-43
MRPS24	MTG1	0.734	5.55e-48	5.7e-43
MRPS17	SARS2	0.734	7.05e-48	7.17e-43
MRPS14	TFAM	0.734	5.32e-48	5.47e-43
MRPS11	MRPS31	0.734	5.36e-48	5.51e-43
MRPL46	MTG2	0.734	7.28e-48	7.39e-43
MRPL37	MRPL46	0.734	6.27e-48	6.42e-43
MRPL23	MRPS18C	0.734	6.34e-48	6.48e-43
MRPL20	QRSL1	0.734	7.14e-48	7.26e-43
MRPL17	MRPL48	0.734	6.83e-48	6.96e-43
MRPL10	MRPS16	0.734	4.94e-48	5.1e-43
MARS2	MRPL41	0.734	7.39e-48	7.48e-43
LRPPRC	NDUFA6	0.734	6.5e-48	6.63e-43
GFM2	MRPL20	0.734	4.86e-48	5.03e-43
GFM1	VARS2	0.734	6.93e-48	7.06e-43
GATC	MRPL43	0.734	5.21e-48	5.36e-43
FARS2	MRPL16	0.734	5.19e-48	5.35e-43
DPH1	DPH2	0.734	7.35e-48	7.45e-43
COQ7	NDUFAF5	0.734	4.83e-48	5e-43
COQ4	NDUFS2	0.734	4.92e-48	5.08e-43
COA7	SCO1	0.734	6.15e-48	6.3e-43
COA6	MTG2	0.734	6.65e-48	6.78e-43
COA6	MRPS14	0.734	6.45e-48	6.59e-43
ADSL	ADSS	0.734	5.67e-48	5.82e-43
TAF5L	TAF6L	0.733	9.53e-48	9.51e-43
POLG	WARS2	0.733	1.08e-47	1.07e-42
NDUFB7	NDUFV2	0.733	8.6e-48	8.63e-43
NDUFAF1	NDUFAF7	0.733	9.11e-48	9.12e-43
MRPS12	MTG1	0.733	1.05e-47	1.04e-42
MRPS12	MRPS17	0.733	1.1e-47	1.09e-42
MRPL41	MRPL46	0.733	7.49e-48	7.57e-43
MRPL33	RARS2	0.733	8.28e-48	8.34e-43
MRPL23	MRPS17	0.733	7.89e-48	7.95e-43
MRPL21	MRPL34	0.733	1.08e-47	1.07e-42
MRPL18	MRPL49	0.733	8.38e-48	8.41e-43
MRPL18	MRPL34	0.733	7.55e-48	7.63e-43
MRPL16	MRPL20	0.733	8.73e-48	8.75e-43
MRPL14	MRPL33	0.733	8.34e-48	8.38e-43
MRPL10	MTPAP	0.733	8.29e-48	8.33e-43
MIPEP	MRPL39	0.733	8.89e-48	8.9e-43
MARS2	QRSL1	0.733	1.09e-47	1.08e-42
MARS2	MRPL40	0.733	1.12e-47	1.11e-42
GTPBP8	LARS2	0.733	8.15e-48	8.21e-43
GATC	MRPS11	0.733	1.13e-47	1.12e-42
FOXRED1	TIMMDC1	0.733	7.57e-48	7.64e-43
FOXRED1	MRPL41	0.733	1.13e-47	1.12e-42
DDX28	MRPL18	0.733	1.08e-47	1.07e-42
COX7C	NDUFB10	0.733	9.51e-48	9.5e-43
COQ4	NDUFB8	0.733	7.67e-48	7.74e-43
COA7	COX4I1	0.733	1.14e-47	1.13e-42
COA6	MTG1	0.733	8.29e-48	8.34e-43
COA6	HARS2	0.733	9.15e-48	9.15e-43
CARS2	MRPS16	0.733	1.03e-47	1.03e-42
ATP5F1C	ATP5ME	0.733	9.8e-48	9.77e-43
AHR	ARNT	0.733	1.03e-47	1.03e-42
SSBP1	VARS2	0.732	1.34e-47	1.31e-42
PTCD3	RARS2	0.732	1.41e-47	1.38e-42
MRPS18B	MRPS23	0.732	1.33e-47	1.3e-42
MRPS14	MRPS18B	0.732	1.27e-47	1.25e-42
MRPS11	MTPAP	0.732	1.26e-47	1.24e-42
MRPL46	VARS2	0.732	1.53e-47	1.49e-42
MRPL43	MRPS23	0.732	1.65e-47	1.6e-42
MRPL39	VARS2	0.732	1.42e-47	1.38e-42
MRPL39	TRUB2	0.732	1.37e-47	1.34e-42
MRPL39	SSBP1	0.732	1.33e-47	1.3e-42
MRPL32	MTG2	0.732	1.14e-47	1.13e-42
MRPL28	MTG1	0.732	1.64e-47	1.59e-42
MRPL21	VARS2	0.732	1.29e-47	1.27e-42
MRPL17	MRPL41	0.732	1.72e-47	1.66e-42
MRPL15	NDUFC1	0.732	1.67e-47	1.62e-42
MRPL12	MRPS24	0.732	1.39e-47	1.36e-42
MARS2	RPUSD4	0.732	1.16e-47	1.14e-42
MALSU1	MRPL46	0.732	1.22e-47	1.2e-42
LARS2	MRPL2	0.732	1.61e-47	1.56e-42
HARS2	TARS2	0.732	1.15e-47	1.14e-42
GFM1	MRPS14	0.732	1.22e-47	1.2e-42
FOXRED1	NDUFA10	0.732	1.26e-47	1.24e-42
FARS2	MRPS2	0.732	1.46e-47	1.42e-42
FARS2	MRPL40	0.732	1.69e-47	1.63e-42
EARS2	MRPS17	0.732	1.42e-47	1.38e-42
DDX28	MRPS24	0.732	1.21e-47	1.19e-42
DDX28	MRPS16	0.732	1.6e-47	1.55e-42
CYC1	NDUFA11	0.732	1.15e-47	1.14e-42
COA6	NDUFA10	0.732	1.37e-47	1.34e-42
COA6	EARS2	0.732	1.32e-47	1.3e-42
PEX6	PEX26	0.731	2.09e-47	1.99e-42
NDUFB9	NDUFS8	0.731	1.83e-47	1.76e-42
NDUFB2	NDUFS1	0.731	2.49e-47	2.35e-42
NDUFB2	NDUFB10	0.731	2.28e-47	2.16e-42
NDUFAF1	NDUFB3	0.731	2.62e-47	2.47e-42
NDUFA8	NDUFAF3	0.731	1.83e-47	1.76e-42
MTG2	NARS2	0.731	1.78e-47	1.72e-42
MTFMT	MTG1	0.731	2.65e-47	2.49e-42
MRPS2	MRPS14	0.731	2.68e-47	2.52e-42
MRPS25	MTG2	0.731	1.96e-47	1.88e-42
MRPS24	MTERF3	0.731	2.52e-47	2.38e-42
MRPS17	TRUB2	0.731	2.48e-47	2.34e-42
MRPS17	TFB2M	0.731	2.01e-47	1.92e-42
MRPL4	MRPS11	0.731	2.02e-47	1.93e-42
MRPL46	TFAM	0.731	2.17e-47	2.07e-42
MRPL32	TFAM	0.731	2.38e-47	2.26e-42
MRPL28	MRPS17	0.731	1.82e-47	1.75e-42
MRPL28	MRPL43	0.731	1.98e-47	1.9e-42
MRPL20	MTERF3	0.731	2.28e-47	2.17e-42
MRPL16	MRPL53	0.731	2.19e-47	2.08e-42
MRPL16	MRPL33	0.731	2.44e-47	2.31e-42
MRPL15	MRM3	0.731	2.23e-47	2.12e-42
MRPL15	PET117	0.731	2.06e-47	1.97e-42
MRPL10	RARS2	0.731	2.29e-47	2.17e-42
MIPEP	MRPL16	0.731	1.97e-47	1.89e-42
LRPPRC	NDUFA8	0.731	2.71e-47	2.54e-42
KIAA0391	MRPL33	0.731	1.93e-47	1.85e-42
KIAA0391	MRPL16	0.731	2.53e-47	2.39e-42
MRM2	MTG1	0.731	2.08e-47	1.98e-42
FARS2	RARS2	0.731	1.88e-47	1.81e-42
COX4I1	UQCR10	0.731	2.62e-47	2.47e-42
COX4I1	NDUFV2	0.731	2.41e-47	2.28e-42
COX10	UQCR10	0.731	1.83e-47	1.76e-42
COA6	NDUFA8	0.731	1.79e-47	1.73e-42
TWNK	MRPS18B	0.731	1.95e-47	1.87e-42
TWNK	COA6	0.731	2.05e-47	1.96e-42
AARS2	MRPL33	0.731	2.21e-47	2.1e-42
POLRMT	TFB2M	0.73	3.53e-47	3.29e-42
PEX6	PEX19	0.73	3.75e-47	3.48e-42
PARD6B	PRKCI	0.73	3.23e-47	3.02e-42
NDUFS2	UQCRC2	0.73	3.47e-47	3.24e-42
NDUFS2	TIMMDC1	0.73	2.77e-47	2.6e-42
NDUFAF7	NDUFS8	0.73	4.17e-47	3.85e-42
NDUFAF1	TIMMDC1	0.73	3.98e-47	3.69e-42
MRPS16	MRPS22	0.73	3.55e-47	3.3e-42
MRPL18	MTERF4	0.73	4.1e-47	3.79e-42
KIAA0391	TRMT10C	0.73	3.03e-47	2.83e-42
KIAA0391	MRPS12	0.73	3.69e-47	3.43e-42
GTPBP10	MRPL15	0.73	3.71e-47	3.44e-42
GATC	MRPL46	0.73	2.89e-47	2.71e-42
FARS2	MRPL17	0.73	3.36e-47	3.13e-42
FARS2	GATC	0.73	3.49e-47	3.25e-42
EED	EZH2	0.73	3.3e-47	3.08e-42
EARS2	SSBP1	0.73	3.96e-47	3.67e-42
DDX28	LARS2	0.73	3.02e-47	2.83e-42
DARS2	MRPS6	0.73	2.87e-47	2.69e-42
COA7	NDUFAF1	0.73	3.62e-47	3.36e-42
COA7	FARS2	0.73	3.14e-47	2.94e-42
TWNK	TARS2	0.73	3.6e-47	3.35e-42
AARS2	MRPS11	0.73	4.14e-47	3.83e-42
PSMG1	PSMG2	0.729	4.73e-47	4.34e-42
NDUFB9	NDUFS2	0.729	4.5e-47	4.14e-42
MTG2	TARS2	0.729	4.8e-47	4.39e-42
MRPS6	UQCRC2	0.729	5.7e-47	5.18e-42
MRPS6	POLRMT	0.729	6.15e-47	5.57e-42
MRPS6	MRPS10	0.729	4.54e-47	4.17e-42
MRPL47	POLG	0.729	5.9e-47	5.35e-42
MRPL47	MRPS17	0.729	5.63e-47	5.12e-42
MRPL43	YARS2	0.729	4.74e-47	4.35e-42
MRPL33	MRPS5	0.729	5.58e-47	5.08e-42
MRPL18	SUPV3L1	0.729	6.02e-47	5.46e-42
MRPL17	MTPAP	0.729	5.33e-47	4.86e-42
MRPL17	MTG2	0.729	6.35e-47	5.74e-42
MRPL15	MRPS25	0.729	4.89e-47	4.47e-42
MRPL12	MRPL46	0.729	5.87e-47	5.33e-42
MRPL12	MRPL18	0.729	4.76e-47	4.36e-42
MARS2	PET117	0.729	4.55e-47	4.18e-42
MARS2	MRPS12	0.729	6.18e-47	5.59e-42
LRPPRC	MRPL49	0.729	4.44e-47	4.09e-42
LRPPRC	METTL17	0.729	5.11e-47	4.67e-42
LIAS	LIPT1	0.729	5.27e-47	4.81e-42
LARS2	TFB2M	0.729	4.48e-47	4.12e-42
KIAA0391	MRPS10	0.729	4.41e-47	4.07e-42
GFM2	TRUB2	0.729	5.43e-47	4.95e-42
GATC	MRPS24	0.729	4.78e-47	4.38e-42
GADD45GIP1	MRPL40	0.729	5.59e-47	5.08e-42
FARS2	WARS2	0.729	5.29e-47	4.83e-42
FARS2	LRPPRC	0.729	4.26e-47	3.93e-42
DHFR	TYMS	0.729	4.22e-47	3.9e-42
COX4I1	NDUFC1	0.729	5.45e-47	4.96e-42
COX4I1	NDUFB6	0.729	5.07e-47	4.63e-42
COA7	WARS2	0.729	6.08e-47	5.51e-42
SUCO	TAPT1	0.728	8.9e-47	7.95e-42
NDUFS5	NDUFS7	0.728	9.15e-47	8.17e-42
NDUFB8	PET117	0.728	6.51e-47	5.88e-42
NDUFAF3	NDUFS8	0.728	6.84e-47	6.16e-42
MRPS18B	RARS2	0.728	9.61e-47	8.56e-42
MRPS16	PTCD3	0.728	9.67e-47	8.6e-42
MRPL33	YARS2	0.728	7.46e-47	6.7e-42
MRPL28	TFB1M	0.728	7.88e-47	7.06e-42
MRPL23	MRPL28	0.728	9.31e-47	8.3e-42
MRPL20	VARS2	0.728	7.87e-47	7.05e-42
MRPL15	MRPL37	0.728	9.79e-47	8.69e-42
MRPL14	MRPL43	0.728	6.6e-47	5.96e-42
MRPL10	MRPS31	0.728	6.75e-47	6.09e-42
LRPPRC	MRPS23	0.728	6.92e-47	6.23e-42
LARS2	MRPL10	0.728	7.59e-47	6.81e-42
HARS2	MTG1	0.728	8.12e-47	7.26e-42
HARS2	MRPS5	0.728	9.67e-47	8.6e-42
HARS2	MRPS23	0.728	6.93e-47	6.24e-42
GRSF1	NDUFS5	0.728	9.36e-47	8.34e-42
GMPS	PAICS	0.728	9.69e-47	8.61e-42
FOXRED1	GRSF1	0.728	7.23e-47	6.5e-42
FARS2	SARS2	0.728	7.94e-47	7.11e-42
ECSIT	FOXRED1	0.728	7.87e-47	7.06e-42
DDX28	MTERF3	0.728	7.48e-47	6.72e-42
DARS2	EARS2	0.728	8.5e-47	7.59e-42
COX6C	UQCRC2	0.728	8.42e-47	7.53e-42
RAB3GAP1	RAB3GAP2	0.727	1.23e-46	1.08e-41
QRSL1	TFB1M	0.727	1.49e-46	1.3e-41
NDUFAF7	NDUFC1	0.727	1.04e-46	9.2e-42
NDUFAF7	NDUFB8	0.727	1.45e-46	1.26e-41
NDUFAF5	NDUFV2	0.727	1.24e-46	1.09e-41
NDUFA2	NDUFB4	0.727	1.06e-46	9.37e-42
MRPS24	YARS2	0.727	9.92e-47	8.8e-42
MRPS16	SSBP1	0.727	1.09e-46	9.62e-42
MRPS11	MTG2	0.727	1.19e-46	1.05e-41
MRPL47	POLRMT	0.727	1.26e-46	1.1e-41
MRPL46	MTG1	0.727	1.35e-46	1.18e-41
MRPL32	MRPS18B	0.727	1.27e-46	1.11e-41
MRPL28	SARS2	0.727	1.36e-46	1.19e-41
MRPL28	NARS2	0.727	1.14e-46	1e-41
MRPL20	PTCD3	0.727	1.08e-46	9.53e-42
MRPL20	MRPL46	0.727	1.04e-46	9.21e-42
MRPL17	MRPS22	0.727	9.8e-47	8.7e-42
MRPL12	MRPL21	0.727	1.43e-46	1.25e-41
MRPL10	TFAM	0.727	1.2e-46	1.05e-41
GFM2	SSBP1	0.727	1.12e-46	9.88e-42
GFM2	LARS2	0.727	1.21e-46	1.06e-41
GFM1	HARS2	0.727	1.18e-46	1.04e-41
FOXRED1	NDUFS7	0.727	1.3e-46	1.14e-41
FAM200B	GNPDA2	0.727	1.13e-46	9.96e-42
DDX28	MRPL41	0.727	1.01e-46	8.95e-42
COX4I1	NDUFB8	0.727	1.23e-46	1.08e-41
COX4I1	HARS2	0.727	1.23e-46	1.08e-41
COQ4	NDUFA6	0.727	1.04e-46	9.21e-42
BCS1L	SCO2	0.727	1.06e-46	9.37e-42
SUPT7L	TADA1	0.726	1.63e-46	1.42e-41
SUPT20H	TAF6L	0.726	1.75e-46	1.52e-41
SARS2	SLC25A26	0.726	1.85e-46	1.6e-41
PET117	TIMMDC1	0.726	1.84e-46	1.59e-41
NDUFAF7	NDUFS5	0.726	1.96e-46	1.69e-41
NDUFAF5	NDUFS7	0.726	1.85e-46	1.6e-41
MTG2	QRSL1	0.726	2.28e-46	1.94e-41
MRPS24	TRUB2	0.726	1.72e-46	1.49e-41
MRPS18B	MTG2	0.726	2.26e-46	1.93e-41
MRPS16	MTG1	0.726	1.93e-46	1.66e-41
MRPL40	MRPL48	0.726	2.06e-46	1.77e-41
MRPL28	TRUB2	0.726	1.95e-46	1.68e-41
MRPL20	MTPAP	0.726	1.66e-46	1.44e-41
MRPL17	MRPS12	0.726	1.98e-46	1.7e-41
MRPL16	MRPS16	0.726	1.65e-46	1.43e-41
LRPPRC	RPUSD4	0.726	1.7e-46	1.48e-41
LRPPRC	MIPEP	0.726	1.76e-46	1.52e-41
LRPPRC	MALSU1	0.726	2.25e-46	1.92e-41
KIAA0391	MRPL28	0.726	2.2e-46	1.88e-41
ISCA2	NDUFA6	0.726	1.98e-46	1.7e-41
HARS2	PTCD3	0.726	1.65e-46	1.43e-41
HARS2	MRPL47	0.726	2.01e-46	1.73e-41
GTPBP8	MRPS6	0.726	1.9e-46	1.64e-41
GFM2	MRPS25	0.726	1.58e-46	1.38e-41
GATC	MRPL33	0.726	2.13e-46	1.82e-41
DDX28	TFB1M	0.726	2.03e-46	1.74e-41
DARS2	POLG	0.726	2.22e-46	1.9e-41
CYC1	UQCRC1	0.726	2.12e-46	1.82e-41
COX6C	NDUFS2	0.726	1.8e-46	1.56e-41
COA6	NDUFS2	0.726	2.12e-46	1.82e-41
CARS2	MRPL15	0.726	1.83e-46	1.58e-41
CARS2	COA6	0.726	1.94e-46	1.67e-41
TWNK	MRPL16	0.726	1.5e-46	1.31e-41
ATP5ME	MRPL15	0.726	2.02e-46	1.73e-41
NDUFV2	UQCRC2	0.725	2.63e-46	2.22e-41
NDUFS5	UQCRC2	0.725	2.89e-46	2.43e-41
NDUFS1	UQCRB	0.725	2.4e-46	2.04e-41
NDUFA6	NDUFB4	0.725	2.37e-46	2.02e-41
MTPAP	QRSL1	0.725	3.13e-46	2.62e-41
MTG2	UQCRC2	0.725	2.98e-46	2.5e-41
MTG2	PET117	0.725	2.42e-46	2.06e-41
MRPS2	MTERF3	0.725	3.03e-46	2.54e-41
MRPS24	SLC25A26	0.725	3.29e-46	2.75e-41
MRPS16	YARS2	0.725	2.59e-46	2.19e-41
MRPL48	MRPL57	0.725	2.7e-46	2.28e-41
MRPL46	NARS2	0.725	3.29e-46	2.75e-41
MRPL46	MRPS31	0.725	2.37e-46	2.02e-41
MRPL43	WARS2	0.725	3.2e-46	2.68e-41
MRPL41	MRPS14	0.725	2.83e-46	2.38e-41
MRPL37	MRPS6	0.725	2.72e-46	2.29e-41
MRPL18	NDUFC1	0.725	3.25e-46	2.72e-41
MRPL15	QRSL1	0.725	3.43e-46	2.86e-41
MRPL15	MRPL53	0.725	2.6e-46	2.2e-41
MRPL15	MRPL48	0.725	2.71e-46	2.29e-41
MRPL14	MRPS5	0.725	2.54e-46	2.15e-41
MRPL10	PTCD3	0.725	2.51e-46	2.13e-41
MALSU1	MRPL41	0.725	2.32e-46	1.98e-41
MALSU1	MRPL17	0.725	3.12e-46	2.62e-41
GTPBP8	MRPL23	0.725	2.81e-46	2.36e-41
GFM2	TFB1M	0.725	2.28e-46	1.95e-41
GFM2	MTG2	0.725	2.74e-46	2.31e-41
GFM1	SARS2	0.725	3.43e-46	2.86e-41
FOXRED1	MTG1	0.725	2.49e-46	2.11e-41
FARS2	NARS2	0.725	3.23e-46	2.7e-41
FANCI	UBE2T	0.725	2.4e-46	2.04e-41
DAP3	MRPS17	0.725	2.62e-46	2.22e-41
DAP3	MRPL30	0.725	3e-46	2.52e-41
CYC1	NDUFA6	0.725	2.77e-46	2.33e-41
COX4I1	NDUFAF1	0.725	2.33e-46	1.98e-41
COX4I1	MTG2	0.725	2.87e-46	2.41e-41
COA7	FOXRED1	0.725	2.63e-46	2.22e-41
COA6	MRPL43	0.725	2.68e-46	2.26e-41
AARS2	MRPL46	0.725	2.77e-46	2.33e-41
NDUFB5	NDUFV2	0.724	4.28e-46	3.55e-41
NDUFB2	NDUFS8	0.724	5.08e-46	4.17e-41
NDUFA2	NDUFB9	0.724	4.02e-46	3.34e-41
MTG1	WARS2	0.724	3.64e-46	3.03e-41
MRPS31	NDUFS2	0.724	3.86e-46	3.21e-41
MRPS25	MTPAP	0.724	4.6e-46	3.79e-41
MRPS16	VARS2	0.724	5.06e-46	4.16e-41
MRPS11	MRPS12	0.724	5.12e-46	4.2e-41
MRPL47	NSUN4	0.724	4.84e-46	3.98e-41
MRPL40	MRPS12	0.724	3.48e-46	2.9e-41
MRPL23	SARS2	0.724	4.66e-46	3.84e-41
MRPL23	MTERF3	0.724	4.55e-46	3.76e-41
MRPL10	MRPS18B	0.724	5.07e-46	4.16e-41
MIPEP	MRPL23	0.724	4.42e-46	3.66e-41
MARS2	MRPL38	0.724	4.57e-46	3.77e-41
MAPKAP1	RICTOR	0.724	4.39e-46	3.64e-41
GTPBP10	MRPL43	0.724	4.82e-46	3.97e-41
GRSF1	MRM3	0.724	3.97e-46	3.3e-41
FASTKD5	NDUFS1	0.724	4.43e-46	3.66e-41
ECSIT	NDUFA8	0.724	5.22e-46	4.27e-41
EARS2	GFM2	0.724	4.54e-46	3.75e-41
COA6	MRPL39	0.724	3.59e-46	2.99e-41
SCO2	UQCR10	0.723	5.39e-46	4.4e-41
QRSL1	SSBP1	0.723	6.63e-46	5.34e-41
POLRMT	VARS2	0.723	6.17e-46	5e-41
NDUFB4	NDUFB10	0.723	6.18e-46	5.01e-41
NDUFA11	NDUFB4	0.723	6.24e-46	5.05e-41
NDUFA11	NDUFAF5	0.723	6.25e-46	5.06e-41
NDUFA11	NDUFAF3	0.723	6.83e-46	5.49e-41
MRPS16	MRPS17	0.723	6.87e-46	5.52e-41
MRPS12	MRPS14	0.723	6.7e-46	5.4e-41
MRPS11	PTCD3	0.723	6.18e-46	5.01e-41
MRPL43	SSBP1	0.723	6.95e-46	5.58e-41
MRPL41	NDUFS8	0.723	5.87e-46	4.77e-41
MRPL40	MRPL41	0.723	7.44e-46	5.95e-41
MRPL18	MRPS12	0.723	5.36e-46	4.38e-41
MRPL15	SCO2	0.723	7.55e-46	6.03e-41
MRPL15	MRPL34	0.723	5.35e-46	4.38e-41
MRPL14	MRPS24	0.723	5.62e-46	4.58e-41
MALSU1	MRPL21	0.723	6.62e-46	5.34e-41
MALSU1	MRPL19	0.723	6.75e-46	5.43e-41
LRPPRC	MTERF3	0.723	6.97e-46	5.59e-41
LARS2	MRPL55	0.723	6.94e-46	5.57e-41
LARS2	MRPL48	0.723	6.12e-46	4.97e-41
KIAA0391	MTG1	0.723	5.87e-46	4.78e-41
KIAA0391	MTERF3	0.723	5.54e-46	4.52e-41
GFM1	MRPL15	0.723	5.96e-46	4.84e-41
GADD45GIP1	MRPL17	0.723	7.29e-46	5.84e-41
FASTKD5	NDUFS5	0.723	7.31e-46	5.85e-41
FARS2	SSBP1	0.723	5.44e-46	4.44e-41
FARS2	MTG1	0.723	5.6e-46	4.56e-41
FARS2	MRPS11	0.723	6.23e-46	5.04e-41
DARS2	MRPS16	0.723	6.4e-46	5.17e-41
CYC1	NDUFA2	0.723	6.31e-46	5.1e-41
COX7C	NDUFB8	0.723	7.22e-46	5.79e-41
COX4I1	MRPL15	0.723	6.15e-46	4.99e-41
COG5	COG7	0.723	5.37e-46	4.39e-41
COA6	NDUFAF1	0.723	6.72e-46	5.41e-41
TWNK	SLC25A26	0.723	5.91e-46	4.8e-41
QRSL1	SARS2	0.722	9.35e-46	7.39e-41
NDUFB7	NDUFS8	0.722	1.17e-45	9.14e-41
NDUFAF5	NDUFB9	0.722	1.19e-45	9.29e-41
NDUFAF1	NDUFAF3	0.722	1.15e-45	8.99e-41
MTPAP	NARS2	0.722	1e-45	7.88e-41
MRPS24	SARS2	0.722	9.23e-46	7.31e-41
MRPS23	TFAM	0.722	9.1e-46	7.21e-41
MRPS18B	YARS2	0.722	9.57e-46	7.55e-41
MRPS17	POLRMT	0.722	9.32e-46	7.37e-41
MRPS12	TFAM	0.722	1.06e-45	8.32e-41
MRPS12	SSBP1	0.722	1.17e-45	9.14e-41
MRPS10	MRPS16	0.722	8.43e-46	6.7e-41
MRPL4	MRPL18	0.722	1.14e-45	8.93e-41
MRPL47	MRPS14	0.722	8.15e-46	6.5e-41
MRPL46	MRPS25	0.722	9.43e-46	7.45e-41
MRPL41	NDUFC1	0.722	8.29e-46	6.6e-41
MRPL39	SUPV3L1	0.722	1.2e-45	9.36e-41
MRPL2	MRPS18C	0.722	1.15e-45	9e-41
MRPL28	SSBP1	0.722	8.2e-46	6.54e-41
MRPL23	MRPS10	0.722	1.07e-45	8.4e-41
MRPL20	MRPS16	0.722	8.12e-46	6.48e-41
MRPL15	NDUFAF1	0.722	8.26e-46	6.58e-41
MRPL14	YARS2	0.722	9.69e-46	7.64e-41
MRPL14	MRPS14	0.722	8.05e-46	6.43e-41
MRPL13	MRPL15	0.722	8.43e-46	6.7e-41
MRPL10	POLG	0.722	9.34e-46	7.38e-41
MALSU1	NDUFC1	0.722	1.2e-45	9.36e-41
KIAA0391	MRPS18C	0.722	8.33e-46	6.63e-41
HARS2	MTPAP	0.722	8.93e-46	7.09e-41
HARS2	MRPL12	0.722	1.03e-45	8.1e-41
HARS2	MIPEP	0.722	1.03e-45	8.1e-41
GTPBP8	MRPL18	0.722	1.06e-45	8.33e-41
GTPBP10	MRPL18	0.722	1.11e-45	8.7e-41
FOXRED1	MRPS6	0.722	9.27e-46	7.34e-41
FARS2	YARS2	0.722	9.81e-46	7.74e-41
ECSIT	NDUFS1	0.722	1.02e-45	8.03e-41
EARS2	MRPL17	0.722	1.08e-45	8.47e-41
EARS2	MIPEP	0.722	1.02e-45	8.03e-41
DDI2	NGLY1	0.722	8.81e-46	7e-41
COX7C	CYC1	0.722	8.04e-46	6.42e-41
COA7	MRPL10	0.722	8.74e-46	6.94e-41
COA6	NDUFS7	0.722	8.96e-46	7.11e-41
COA6	NDUFC1	0.722	1.21e-45	9.43e-41
COA6	NDUFAF5	0.722	1.11e-45	8.7e-41
COA6	MRPS25	0.722	9.03e-46	7.16e-41
AARS2	MRPL18	0.722	1.15e-45	9e-41
PTCD3	SSBP1	0.721	1.26e-45	9.77e-41
NDUFAF5	NDUFS2	0.721	1.55e-45	1.19e-40
NDUFAF1	NDUFB2	0.721	1.64e-45	1.25e-40
MTPAP	TFB1M	0.721	1.64e-45	1.26e-40
MRPS31	NDUFB6	0.721	1.76e-45	1.34e-40
MRPS12	MRPS18B	0.721	1.42e-45	1.09e-40
MRPL49	MRPS18C	0.721	1.63e-45	1.25e-40
MRPL46	MRPS10	0.721	1.39e-45	1.07e-40
MRPL41	PET117	0.721	1.67e-45	1.28e-40
MRPL40	MRPL46	0.721	1.27e-45	9.84e-41
MRPL39	SLC25A26	0.721	1.7e-45	1.3e-40
MRPL39	MTG1	0.721	1.8e-45	1.37e-40
MRPL33	MRPL38	0.721	1.5e-45	1.15e-40
MRPL32	MRPS10	0.721	1.35e-45	1.04e-40
MRPL2	MRPS6	0.721	1.47e-45	1.13e-40
MRPL28	MRM3	0.721	1.82e-45	1.39e-40
MRPL23	MRPL34	0.721	1.43e-45	1.1e-40
MRPL18	RARS2	0.721	1.6e-45	1.23e-40
MRPL14	MRPS16	0.721	1.72e-45	1.31e-40
MRPL14	MRPL46	0.721	1.61e-45	1.23e-40
MIOS	WDR24	0.721	1.38e-45	1.06e-40
LRPPRC	PTCD3	0.721	1.28e-45	9.91e-41
LRPPRC	NDUFS2	0.721	1.27e-45	9.84e-41
KIAA0391	YARS2	0.721	1.45e-45	1.12e-40
KIAA0391	MRPL55	0.721	1.22e-45	9.49e-41
HARS2	MRPL32	0.721	1.25e-45	9.71e-41
GFM2	MRPS6	0.721	1.31e-45	1.01e-40
GFM2	MRPS12	0.721	1.25e-45	9.72e-41
GFM1	MRPS12	0.721	1.24e-45	9.64e-41
GATC	MRPL57	0.721	1.26e-45	9.78e-41
FOXRED1	MTG2	0.721	1.38e-45	1.07e-40
COX6C	COX10	0.721	1.29e-45	9.98e-41
COA7	MRPS24	0.721	1.67e-45	1.28e-40
BCS1L	MRPS6	0.721	1.56e-45	1.2e-40
AARS2	WARS2	0.721	1.3e-45	1.01e-40
AARS2	MTPAP	0.721	1.64e-45	1.26e-40
RAB10	RABIF	0.72	2.38e-45	1.78e-40
PEX5	PEX6	0.72	2.16e-45	1.63e-40
NDUFAF4	NDUFB4	0.72	2.35e-45	1.76e-40
NDUFA2	NDUFAF3	0.72	2.59e-45	1.93e-40
MTG2	NDUFAF1	0.72	2.42e-45	1.81e-40
MRPS24	TFB2M	0.72	1.92e-45	1.46e-40
MRPS18C	MTERF3	0.72	2.04e-45	1.55e-40
MRPL57	POLG2	0.72	2.55e-45	1.9e-40
MRPL57	MTG2	0.72	2.33e-45	1.75e-40
MRPL55	MRPL57	0.72	2.74e-45	2.04e-40
MRPL4	MRPL39	0.72	2.26e-45	1.7e-40
MRPL39	TFAM	0.72	2.27e-45	1.71e-40
MRPL39	MRPS23	0.72	2.41e-45	1.8e-40
MRPL34	MRPS16	0.72	2.24e-45	1.69e-40
MRPL28	MRPS16	0.72	2.11e-45	1.6e-40
MRPL23	MRPL41	0.72	2.01e-45	1.52e-40
MRPL21	TFAM	0.72	2.73e-45	2.03e-40
MRPL21	MRPL53	0.72	2.18e-45	1.64e-40
MRPL18	MRPS23	0.72	2.44e-45	1.82e-40
MRPL17	YARS2	0.72	2.37e-45	1.78e-40
MRPL16	MRPS31	0.72	2.64e-45	1.97e-40
MRPL16	MRPS12	0.72	2.15e-45	1.62e-40
MRPL15	NDUFS2	0.72	2.39e-45	1.79e-40
MRPL12	MTG2	0.72	2.52e-45	1.88e-40
MRPL10	MRPL14	0.72	1.96e-45	1.49e-40
METTL17	MRPS11	0.72	2.55e-45	1.9e-40
MARS2	MRPL53	0.72	1.85e-45	1.41e-40
MARS2	MRPL20	0.72	2.38e-45	1.79e-40
MALSU1	MRPS11	0.72	2.28e-45	1.71e-40
MAEA	UBE2H	0.72	1.85e-45	1.41e-40
KIAA0391	MRPS2	0.72	2.06e-45	1.56e-40
HARS2	SCO2	0.72	2.13e-45	1.61e-40
GTPBP10	MTG2	0.72	2.07e-45	1.57e-40
GTPBP10	MRPS24	0.72	2.73e-45	2.03e-40
GFM1	KIAA0391	0.72	2.42e-45	1.81e-40
FARS2	MRPL34	0.72	2.11e-45	1.6e-40
COX6C	NDUFAF5	0.72	2.65e-45	1.97e-40
COX5B	NDUFS1	0.72	2.33e-45	1.75e-40
COX4I1	NDUFS8	0.72	2.65e-45	1.97e-40
COA7	MTG1	0.72	2.54e-45	1.9e-40
CARS2	FARS2	0.72	2.71e-45	2.02e-40
TWNK	POLRMT	0.72	2.1e-45	1.59e-40
ATP5ME	ATP5PF	0.72	2.01e-45	1.53e-40
AARS2	POLG	0.72	2.12e-45	1.6e-40
MRM3	TFB1M	0.719	3.18e-45	2.35e-40
NDUFB7	NDUFS1	0.719	3.71e-45	2.73e-40
NDUFAF5	NDUFB8	0.719	3.87e-45	2.84e-40
NDUFAF4	NDUFS2	0.719	3.07e-45	2.27e-40
MRPS11	POLG2	0.719	2.76e-45	2.05e-40
MRPL41	MRPS16	0.719	2.79e-45	2.07e-40
MRPL3	MRPL32	0.719	3.97e-45	2.91e-40
MRPL21	POLG	0.719	3.77e-45	2.77e-40
MRPL20	MRPL48	0.719	3.49e-45	2.57e-40
MRPL15	NARS2	0.719	4.01e-45	2.94e-40
MRPL14	MRPS22	0.719	3.56e-45	2.62e-40
MIPEP	MRPL46	0.719	3.62e-45	2.66e-40
MARS2	MRPS18C	0.719	3.29e-45	2.43e-40
MARS2	MRPL34	0.719	2.85e-45	2.11e-40
MALSU1	MRPL39	0.719	3.34e-45	2.47e-40
LRPPRC	NDUFB8	0.719	3.98e-45	2.92e-40
LARS2	MRPL16	0.719	4.13e-45	3.02e-40
ISCA2	NDUFC1	0.719	3.26e-45	2.41e-40
GFM1	MRPL28	0.719	3.48e-45	2.57e-40
FARS2	MRPL14	0.719	3.84e-45	2.82e-40
EARS2	PARS2	0.719	2.81e-45	2.09e-40
EARS2	MRPS18B	0.719	3.72e-45	2.73e-40
DDX28	MRPL39	0.719	3.67e-45	2.7e-40
DDX28	MRPL17	0.719	3.14e-45	2.32e-40
COX6C	NDUFB8	0.719	4.09e-45	2.99e-40
CARS2	PET117	0.719	4.13e-45	3.02e-40
AARS2	TARS2	0.719	2.94e-45	2.18e-40
NDUFC1	NDUFS7	0.718	5.57e-45	4.03e-40
NDUFB9	NDUFV2	0.718	6.15e-45	4.42e-40
NDUFB7	NDUFS2	0.718	4.27e-45	3.11e-40
NDUFA8	NDUFB5	0.718	4.68e-45	3.4e-40
NDUFA6	NDUFB3	0.718	5.88e-45	4.24e-40
NDUFA2	PET117	0.718	4.3e-45	3.13e-40
MRPS2	VARS2	0.718	5.91e-45	4.26e-40
MRPS24	TARS2	0.718	4.43e-45	3.23e-40
MRPS14	UQCR10	0.718	5.23e-45	3.79e-40
MRPS11	NDUFB6	0.718	5.85e-45	4.22e-40
MRPL46	YARS2	0.718	5.35e-45	3.88e-40
MRPL43	TARS2	0.718	5.67e-45	4.1e-40
MRPL39	TFB2M	0.718	5.71e-45	4.13e-40
MRPL38	YARS2	0.718	5.34e-45	3.87e-40
MRPL33	TFAM	0.718	5.08e-45	3.69e-40
MRPL21	MRPL40	0.718	5.51e-45	3.99e-40
MRPL17	RARS2	0.718	6e-45	4.32e-40
MRPL16	RPUSD4	0.718	4.67e-45	3.4e-40
MRPL16	MTERF3	0.718	4.96e-45	3.6e-40
MRPL10	PET117	0.718	4.8e-45	3.49e-40
MRPL10	MRPL41	0.718	4.24e-45	3.09e-40
HARS2	SARS2	0.718	5.83e-45	4.21e-40
GFM2	MRPS17	0.718	4.71e-45	3.42e-40
GFM1	TFB2M	0.718	6.15e-45	4.42e-40
DLD	LIPT1	0.718	4.21e-45	3.08e-40
DDX28	EARS2	0.718	6.05e-45	4.35e-40
DARS2	MRPL15	0.718	5.55e-45	4.02e-40
COX4I1	NDUFA10	0.718	4.8e-45	3.49e-40
COX4I1	COX5B	0.718	5.78e-45	4.17e-40
ATP5ME	MALSU1	0.718	5.77e-45	4.17e-40
ABHD13	RNF19A	0.718	4.66e-45	3.39e-40
NDUFAF5	NDUFB3	0.717	6.39e-45	4.59e-40
NDUFAF1	NDUFAF4	0.717	8.98e-45	6.36e-40
NDUFA10	NDUFB9	0.717	7.47e-45	5.33e-40
MRPS18C	UQCR10	0.717	7.87e-45	5.6e-40
MRPS18B	PTCD3	0.717	6.45e-45	4.63e-40
MRPL55	MRPS24	0.717	6.57e-45	4.71e-40
MRPL53	MRPS5	0.717	8.11e-45	5.76e-40
MRPL53	MRPS11	0.717	7.57e-45	5.39e-40
MRPL46	MTERF4	0.717	6.57e-45	4.71e-40
MRPL43	MRPS22	0.717	7.39e-45	5.28e-40
MRPL34	MRPS24	0.717	6.66e-45	4.77e-40
MRPL32	MRPL57	0.717	7.49e-45	5.34e-40
MRPL21	MTG1	0.717	8.6e-45	6.09e-40
MRPL16	MRPL19	0.717	6.53e-45	4.69e-40
MRPL10	TARS2	0.717	8e-45	5.69e-40
MRPL10	MRPL49	0.717	8.58e-45	6.08e-40
METTL17	MRPL15	0.717	6.44e-45	4.63e-40
LRPPRC	UQCRC2	0.717	7.57e-45	5.4e-40
LARS2	MRPL17	0.717	6.81e-45	4.88e-40
KIAA0391	MRPL13	0.717	9.3e-45	6.57e-40
CYC1	UQCRB	0.717	7.58e-45	5.4e-40
CYC1	NDUFS5	0.717	8.44e-45	5.99e-40
CYC1	NDUFAF1	0.717	7.1e-45	5.08e-40
COA7	UQCRC2	0.717	8.24e-45	5.85e-40
COA7	LARS2	0.717	8.81e-45	6.24e-40
COA6	TFB1M	0.717	9.33e-45	6.59e-40
AARS2	MRPS14	0.717	9.05e-45	6.4e-40
SCAP	SCD	0.716	1.25e-44	8.75e-40
NDUFB5	NDUFS5	0.716	1.03e-44	7.25e-40
NDUFB4	NDUFS8	0.716	1.15e-44	8.06e-40
NARS2	SLC25A26	0.716	9.79e-45	6.91e-40
MRPS24	MRPS25	0.716	1.3e-44	9.08e-40
MRPS16	MRPS31	0.716	1.3e-44	9.08e-40
MRPL57	MRPS9	0.716	1.31e-44	9.14e-40
MRPL46	MRPS22	0.716	1.28e-44	8.95e-40
MRPL39	MRPS5	0.716	1.34e-44	9.33e-40
MRPL39	MRPS10	0.716	1.05e-44	7.38e-40
MRPL32	MRPL43	0.716	1.33e-44	9.27e-40
MRPL23	MRPL33	0.716	1.04e-44	7.32e-40
MRPL18	MRPL20	0.716	9.77e-45	6.9e-40
MRPL14	MRPS23	0.716	9.96e-45	7.02e-40
MRPL13	MRPL21	0.716	1.31e-44	9.14e-40
MRPL10	MRPL20	0.716	1.25e-44	8.75e-40
MARS2	PTCD3	0.716	1.38e-44	9.6e-40
GTPBP10	MRPL41	0.716	1.1e-44	7.72e-40
GFM2	MTG1	0.716	1.02e-44	7.19e-40
GATC	MRPS18B	0.716	1.14e-44	7.99e-40
GATC	HARS2	0.716	1.11e-44	7.79e-40
FASTKD5	UQCRB	0.716	1e-44	7.05e-40
FARS2	MRPS17	0.716	1.05e-44	7.39e-40
FARS2	MRPL32	0.716	1.38e-44	9.61e-40
EMC2	EMC3	0.716	9.5e-45	6.71e-40
EARS2	GTPBP8	0.716	1.22e-44	8.54e-40
DARS2	FOXRED1	0.716	1.09e-44	7.66e-40
COA7	MRPL15	0.716	1.1e-44	7.73e-40
COA7	EARS2	0.716	1.14e-44	8e-40
CARS2	FOXRED1	0.716	1.32e-44	9.2e-40
PRPF39	TRNAU1AP	0.715	1.62e-44	1.12e-39
POLRMT	TFB1M	0.715	1.7e-44	1.17e-39
NDUFC1	UQCR10	0.715	1.48e-44	1.03e-39
NDUFAF3	NDUFB6	0.715	2.09e-44	1.43e-39
NDUFAF1	UQCRC2	0.715	1.79e-44	1.23e-39
NDUFA2	NDUFAF5	0.715	1.45e-44	1.01e-39
NARS2	POLG	0.715	1.93e-44	1.32e-39
MRPS5	TFAM	0.715	1.43e-44	9.94e-40
MRPS2	POLG	0.715	1.78e-44	1.23e-39
MRPS14	WARS2	0.715	1.55e-44	1.07e-39
MRPS14	NARS2	0.715	1.78e-44	1.23e-39
MRPL57	PTCD3	0.715	1.69e-44	1.17e-39
MRPL48	TRUB2	0.715	1.53e-44	1.06e-39
MRPL48	MTG2	0.715	1.69e-44	1.17e-39
MRPL41	MTG2	0.715	1.75e-44	1.21e-39
MRPL3	MRPS14	0.715	1.57e-44	1.09e-39
MRPL38	MRPS12	0.715	1.78e-44	1.23e-39
MRPL38	MRPL43	0.715	1.88e-44	1.29e-39
MRPL34	MRPS12	0.715	1.86e-44	1.28e-39
MRPL32	MRPS16	0.715	2.08e-44	1.42e-39
MRPL21	MRPL38	0.715	1.9e-44	1.3e-39
MARS2	SLC25A26	0.715	1.99e-44	1.36e-39
MARS2	SARS2	0.715	2.06e-44	1.41e-39
LARS2	MRPL30	0.715	1.86e-44	1.28e-39
ISCA2	NDUFS2	0.715	1.69e-44	1.17e-39
GTPBP10	MRPL21	0.715	1.6e-44	1.11e-39
GFM1	TRUB2	0.715	1.46e-44	1.01e-39
GFM1	PTCD3	0.715	1.96e-44	1.34e-39
GADD45GIP1	MRPS6	0.715	1.64e-44	1.13e-39
FASTKD5	NDUFB3	0.715	2.1e-44	1.43e-39
EARS2	GATC	0.715	1.82e-44	1.25e-39
COX4I1	UQCRC1	0.715	1.8e-44	1.24e-39
COX4I1	FOXRED1	0.715	1.86e-44	1.28e-39
COQ4	NDUFAF1	0.715	2.04e-44	1.4e-39
TWNK	MRPL14	0.715	1.53e-44	1.06e-39
ACAD9	NDUFV2	0.715	1.58e-44	1.09e-39
NDUFS5	TIMMDC1	0.714	2.37e-44	1.6e-39
NDUFS1	UQCRC1	0.714	2.22e-44	1.51e-39
NDUFAF3	NDUFS5	0.714	2.12e-44	1.45e-39
NDUFA11	TIMMDC1	0.714	2.87e-44	1.92e-39
NDUFA10	UQCR10	0.714	2.62e-44	1.76e-39
MRPS5	MRPS23	0.714	2.77e-44	1.86e-39
MRPS23	MRPS24	0.714	2.5e-44	1.69e-39
MRPL49	MRPS5	0.714	2.64e-44	1.78e-39
MRPL46	UQCR10	0.714	2.26e-44	1.53e-39
MRPL46	MRPS2	0.714	2.45e-44	1.65e-39
MRPL3	MRPL55	0.714	2.25e-44	1.53e-39
MRPL39	SARS2	0.714	2.43e-44	1.64e-39
MRPL34	MRPL43	0.714	2.18e-44	1.49e-39
MRPL34	MRPL39	0.714	2.86e-44	1.92e-39
MRPL33	PTCD3	0.714	2.91e-44	1.95e-39
MRPL32	PET117	0.714	2.14e-44	1.46e-39
MRPL2	MRPL18	0.714	2.24e-44	1.52e-39
MRPL28	MRPS2	0.714	2.29e-44	1.55e-39
MRPL18	MRPL47	0.714	2.35e-44	1.59e-39
MRPL16	MRPL41	0.714	2.36e-44	1.6e-39
MRPL15	PTCD3	0.714	2.79e-44	1.87e-39
MRPL10	WARS2	0.714	2.28e-44	1.55e-39
MRPL10	NDUFA8	0.714	2.85e-44	1.91e-39
MIPEP	MTERF3	0.714	2.1e-44	1.43e-39
MARS2	MRPS34	0.714	2.21e-44	1.5e-39
LRPPRC	NDUFAF4	0.714	2.21e-44	1.5e-39
LRPPRC	MRPL23	0.714	2.23e-44	1.52e-39
IBA57	NDUFAF4	0.714	2.54e-44	1.71e-39
HARS2	TRUB2	0.714	2.99e-44	2e-39
HARS2	MRPL48	0.714	2.79e-44	1.87e-39
GTPBP10	SSBP1	0.714	2.45e-44	1.66e-39
GTPBP10	NDUFAF5	0.714	2.19e-44	1.49e-39
FOXRED1	MRPL10	0.714	2.37e-44	1.6e-39
FARS2	PTCD3	0.714	2.94e-44	1.97e-39
EMC3	EMC6	0.714	2.92e-44	1.95e-39
DDX28	SSBP1	0.714	2.3e-44	1.56e-39
DDX28	MRPL16	0.714	2.61e-44	1.76e-39
DAP3	MRPL45	0.714	3.02e-44	2.02e-39
COX5B	NDUFS5	0.714	2.7e-44	1.82e-39
AARS2	MRPL57	0.714	2.79e-44	1.87e-39
UQCR10	UQCRC2	0.713	3.16e-44	2.11e-39
TFAM	TFB1M	0.713	3.81e-44	2.52e-39
SULT1E1	TAS2R10	0.713	4.06e-44	2.67e-39
RARS2	YARS2	0.713	3.71e-44	2.46e-39
PTCD3	TRUB2	0.713	4.2e-44	2.76e-39
NDUFB7	NDUFS5	0.713	3.93e-44	2.59e-39
NDUFAF7	NDUFB10	0.713	4.54e-44	2.97e-39
NDUFAF1	NDUFB9	0.713	3.84e-44	2.54e-39
MTG2	NGRN	0.713	3.74e-44	2.48e-39
MTERF3	MTG1	0.713	4.57e-44	2.99e-39
MRPS5	MRPS31	0.713	3.67e-44	2.43e-39
MRPS33	TFB1M	0.713	3.27e-44	2.18e-39
MRPS2	MTG2	0.713	3.95e-44	2.6e-39
MRPS25	SLC25A26	0.713	3.98e-44	2.62e-39
MRPL57	MRPS16	0.713	3.39e-44	2.26e-39
[truncated: 66,814 more rows]
